# Supplementary material for: Analysis of Common and Specific Mechanisms of Liver Function Affected by Nitrotoluene Compounds
Source: PLoS One. 2011 Feb 8;6(2):e14662. doi: 10.1371/journal.pone.0014662 (PMC3035612; doi:10.1371/journal.pone.0014662)
Supplement: Table S1 — A table (supplementary table 1) providing a list of genes that were significantly regulated by 2,4DNT at 24 h. (0.97 MB XLSX) [file pone.0014662.s001.xlsx]

## Sheet: 24DNT24h
Supplementary table 1 Significantly regulated genes by 2,4DNT at 24h
ProbeName	Corrected p-value	p-value	["RatL2,4DNT24h_C"](normalized)	["RatL2,4DNT24h_4.98"](normalized)	["RatL2,4DNT24h_49.8"](normalized)	["RatL2,4DNT24h_99.5"](normalized)	["RatL2,4DNT24h_199"](normalized)	Common name	GeneSymbol	Description	GenbankAccession	ControlType
A_42_P504653	0.0259346	0.00712535	0.465214	0.663513	0.432747	-0.169449	-0.595801	NM_017143	F10	Rattus norvegicus coagulation factor X (F10), mRNA [NM_017143]	NM_017143	FALSE
A_44_P313825	0.0397622	0.0124435	0.700445	0.125491	0.236879	0.645933	1.00672	NM_019335	Prkr	Rattus norvegicus Protein kinase, interferon-inducible double stranded RNA dependent (Prkr), mRNA [NM_019335]	NM_019335	FALSE
A_43_P12837	0.00141208	0.000158812	0.134279	-0.327648	0.00348401	0.174439	1.75423	NM_053525	Ddx52	Rattus norvegicus DEAD (Asp-Glu-Ala-Asp) box polypeptide 52 (Ddx52), mRNA [NM_053525]	NM_053525	FALSE
A_44_P1014311	0.0038824	0.000598134	0.542534	0.0983605	0.0859351	1.10206	1.55453	ENSRNOT00000024445	Atg16l1_predicted	Rattus norvegicus similar to APG16L beta isoform (LOC363277), mRNA [XM_343618]		FALSE
A_44_P468468	0.0422567	0.0135013	0.201089	0.00124741	-0.212974	-0.335504	-0.774117	NM_017208	Lbp	Rattus norvegicus lipopolysaccharide binding protein (Lbp), mRNA [NM_017208]	NM_017208	FALSE
A_44_P141963	0.00885147	0.00173711	1.19905	0.744798	-0.297438	-0.942312	-0.651638	NM_001013177	Sult1c2a	Rattus norvegicus sulfotransferase family, cytosolic, 1C, member 2a (Sult1c2a), mRNA [NM_001013177]	NM_001013177	FALSE
A_44_P1043081	0.015481	0.0036457	-0.000886083	-0.0899305	0.236051	0.523217	1.28282	XM_001072402	LOC689890	PREDICTED: Rattus norvegicus similar to splicing factor, arginine [XM_001072402]	XM_001072402	FALSE
A_44_P142111	0.00182907	0.000223953	0.907734	0.652449	0.285687	0.157647	-0.567127	ENSRNOT00000015724	Ces5	Carboxylesterase precursor (EC 3.1.1.1) (Fragment). [Source:Uniprot/SPTREMBL;Acc:O35535] [ENSRNOT00000015724]		FALSE
A_43_P15597	0.00629283	0.00112086	0.341386	0.496359	0.307278	-0.320623	-0.993568	NM_133314	Steap3	Rattus norvegicus STEAP family member 3 (Steap3), mRNA [NM_133314]	NM_133314	FALSE
A_44_P499166	0.00117046	0.000122711	0.55418	0.341649	-0.237674	-0.58694	-1.27733	ENSRNOT00000015625	Mtmr7_predicted	PREDICTED: Rattus norvegicus myotubularin related protein 7 (predicted) (Mtmr7_predicted), mRNA [XM_240417]		FALSE
A_44_P274976	0.00278186	0.000391697	0.26352	0.189752	-0.228432	-0.265906	-1.83539	DV717216	DV717216	RVL7682 Wackym-Soares normalized rat vestibular cDNA library Rattus norvegicus cDNA 5', mRNA sequence [DV717216]	DV717216	FALSE
A_43_P23108	0.00428279	0.000678915	0.141832	-0.0847568	0.314082	0.821454	1.21863	NM_001004203	Mcm7	Rattus norvegicus minichromosome maintenance deficient 7 (S. cerevisiae) (Mcm7), mRNA [NM_001004203]	NM_001004203	FALSE
A_44_P960266	8.14026e-05	2.60756e-06	0.30141	-0.202743	0.215212	1.38613	3.50017	XM_001080742	RGD1307493_predicted	PREDICTED: Rattus norvegicus similar to membrane protein expressed in epithelial-like lung adenocarcinoma (predicted) (RGD1307493_predicted), mRNA [XM_001080742]	XM_001080742	FALSE
A_44_P507813	0.0015409	0.000177459	0.212436	0.23156	0.327509	0.733829	1.34954	XM_216186	RGD1304825_predicted	PREDICTED: Rattus norvegicus similar to RIKEN cDNA 2010309E21 (predicted) (RGD1304825_predicted), mRNA [XM_216186]	XM_216186	FALSE
A_42_P785632	0.000339157	2.15891e-05	0.169298	0.0999265	0.275136	0.385568	1.0339	NM_001004198	Tbp	Rattus norvegicus TATA box binding protein (Tbp), mRNA [NM_001004198]	NM_001004198	FALSE
A_44_P280933	0.015899	0.00377584	0.764537	0.651808	1.16517	1.56347	1.55385	ENSRNOT00000001160	Vars2	Valyl-tRNA synthetase (EC 6.1.1.9) (Valine--tRNA ligase) (ValRS). [Source:Uniprot/SWISSPROT;Acc:Q04462] [ENSRNOT00000001160]		FALSE
A_42_P719131	0.0016908	0.000200793	0.236267	-0.36185	-0.0222663	0.0395455	0.97489	TC617858	TC617858			FALSE
A_44_P177907	0.0355219	0.0107868	-0.0273303	-0.112545	0.372741	0.63137	0.875678	XM_218819	Rccd1_predicted	Rattus norvegicus similar to RIKEN cDNA E430018M08 (LOC308760), mRNA [XM_218819]	XM_218819	FALSE
A_44_P641262	0.028495	0.00806955	0.270823	-0.175693	0.096791	0.91862	1.84652	NM_001024306	LOC499709	Rattus norvegicus similar to nucleolar protein family A, member 1 (LOC499709), mRNA [NM_001024306]	NM_001024306	FALSE
A_44_P148773	0.00278949	0.000393098	-0.00880802	-0.0908265	0.199088	0.564103	0.905824	AI169077	AI169077	AI169077 EST214906 Normalized rat kidney, Bento Soares Rattus sp. cDNA clone RKIBM73 3' end, mRNA sequence [AI169077]	AI169077	FALSE
A_44_P316490	0.0357757	0.010887	0.0800867	0.209301	0.158368	0.0358773	-0.750863	ENSRNOT00000019993	RGD1311612_predicted	PREDICTED: Rattus norvegicus similar to hypothetical protein FLJ12118 (predicted) (RGD1311612_predicted), mRNA [XM_001076059]		FALSE
A_44_P1017335	0.00247144	0.000335664	-0.113014	0.123692	0.452391	0.670963	0.68298	ENSRNOT00000010210	Cse1l_predicted	PREDICTED: Rattus norvegicus chromosome segregation 1-like (S. cerevisiae) (predicted) (Cse1l_predicted), mRNA [XM_342581]		FALSE
A_44_P624151	0.0273934	0.00766622	0.358959	0.432183	0.435956	-0.136906	-1.76476	BF564025	BF564025	UI-R-C4-akx-d-07-0-UI.r1 UI-R-C4 Rattus norvegicus cDNA clone UI-R-C4-akx-d-07-0-UI 5', mRNA sequence [BF564025]	BF564025	FALSE
A_43_P12841	0.0144118	0.00332118	0.819062	0.563447	0.403824	-0.172226	-0.846795	NM_053535	Enpp1	Rattus norvegicus ectonucleotide pyrophosphatase/phosphodiesterase 1 (Enpp1), mRNA [NM_053535]	NM_053535	FALSE
A_44_P402479	0.0333852	0.00994222	0.67376	0.129964	0.691726	0.96442	1.37753	NM_023989	Senp2	Rattus norvegicus SUMO/sentrin specific protease 2 (Senp2), mRNA [NM_023989]	NM_023989	FALSE
A_44_P518528	0.0473098	0.0157149	0.839651	0.337102	0.441514	1.03292	0.770548	XM_340806	Trim11_predicted	PREDICTED: Rattus norvegicus tripartite motif protein 11 (predicted) (Trim11_predicted), mRNA [XM_340806]	XM_340806	FALSE
A_44_P152335	0.0155473	0.00366677	-0.318132	0.0990202	0.227113	-0.0154297	0.488052	XR_009148	RGD1564023_predicted	PREDICTED: Rattus norvegicus similar to ribosomal protein S19 (predicted) (RGD1564023_predicted), mRNA [XR_009148]	XR_009148	FALSE
A_44_P501483	2.52882e-05	4.09477e-07	0.788339	0.395312	0.846173	1.58923	1.64459	XR_006667	LOC310385	PREDICTED: Rattus norvegicus similar to heat shock protein 8 (LOC310385), mRNA [XR_006667]	XR_006667	FALSE
A_44_P172982	0.00757465	0.00143371	0.632307	0.244474	0.669528	0.868734	1.52733	ENSRNOT00000045777	ENSRNOT00000045777	Zyxin (Fragment). [Source:Uniprot/SPTREMBL;Acc:Q99MM3] [ENSRNOT00000045777]		FALSE
A_44_P1008463	6.25181e-05	1.70187e-06	0.735068	0.637452	-0.918167	-2.33169	-3.12421	XM_233144	RGD1311849_predicted	PREDICTED: Rattus norvegicus similar to mKIAA1797 protein (predicted) (RGD1311849_predicted), mRNA [XM_233144]	XM_233144	FALSE
A_44_P173112	0.028775	0.00818429	0.529259	0.316834	0.160247	-0.201473	-0.968515	XM_341935	XM_341935	Rattus norvegicus similar to cDNA sequence BC017158 (LOC361654), mRNA [XM_341935]	XM_341935	FALSE
A_44_P314270	0.0200314	0.00511334	0.265753	-0.0965233	0.0935367	0.876909	1.62252	ENSRNOT00000015469	RGD1562590_predicted	PREDICTED: Rattus norvegicus similar to hypothetical protein (predicted) (RGD1562590_predicted), mRNA [XM_231787]		FALSE
A_44_P321706	0.00342295	0.000508672	0.600136	0.250084	0.35638	0.830605	-0.371902	AI704806	AI704806	AI704806 UI-R-AA1-aaa-f-01-0-UI.s1 UI-R-AA1 Rattus norvegicus cDNA clone UI-R-AA1-aaa-f-01-0-UI 3', mRNA sequence [AI704806]	AI704806	FALSE
A_44_P867949	0.0344046	0.0103406	0.284998	0.117292	0.51075	1.01057	1.11262	ENSRNOT00000016992	LOC681811	PREDICTED: Rattus norvegicus similar to tubulin, alpha 8 like (LOC685500), mRNA [XR_006205]		FALSE
A_44_P591224	1.8758e-05	2.48713e-07	0.124974	0.0803162	0.807063	1.23894	1.98317	TC601898	TC601898	Q7TQ12_RAT (Q7TQ12) Aa1114, partial (9%) [TC601898]		FALSE
A_44_P837192	0.00124143	0.000133429	0.690651	0.746185	0.25773	-0.176716	-1.30446	ENSRNOT00000038251	RGD1561296_predicted	PREDICTED: Rattus norvegicus similar to urocanase domain containing 1 (LOC685999), mRNA [XM_001066120]		FALSE
A_44_P525827	0.00667945	0.00120895	0.110229	0.323548	0.589693	1.33693	1.13223	NM_199091	Cct3	Rattus norvegicus chaperonin subunit 3 (gamma) (Cct3), mRNA [NM_199091]	NM_199091	FALSE
A_44_P377520	0.006412	0.00114848	-0.644903	-0.414935	0.0965912	0.0433847	0.732271	XR_009597	LOC365983	PREDICTED: Rattus norvegicus similar to 60S ribosomal protein L13 (LOC365983), mRNA [XR_009597]	XR_009597	FALSE
A_44_P711071	0.00984328	0.00199472	0.536568	0.351551	0.412219	0.937378	1.48409	ENSRNOT00000044235	Smg7_predicted	PREDICTED: Rattus norvegicus Smg-7 homolog, nonsense mediated mRNA decay factor (C. elegans) (predicted) (Smg7_predicted), mRNA [XM_341132]		FALSE
A_44_P804042	0.00195551	0.000245514	0.550633	0.208212	0.769247	1.01423	-0.246524	AW143970	AW143970	AW143970 EST294266 Normalized rat embryo, Bento Soares Rattus sp. cDNA clone RGICE17 5' end, mRNA sequence [AW143970]	AW143970	FALSE
A_42_P781659	0.0153296	0.00359384	0.14556	-0.0131464	0.451343	0.707824	0.552947	ENSRNOT00000016818	Reps1_predicted	PREDICTED: Rattus norvegicus RalBP1 associated Eps domain containing protein (predicted) (Reps1_predicted), mRNA [XM_214954]		FALSE
A_44_P652585	0.00767772	0.00145871	0.19355	0.14364	0.194588	0.796245	1.33232	ENSRNOT00000032054	RGD1562975_predicted	PREDICTED: Rattus norvegicus similar to AOF2 protein (predicted) (RGD1562975_predicted), mRNA [XM_575936]		FALSE
A_44_P1024656	0.000894226	8.37455e-05	-0.191759	0.176961	0.304383	1.06236	1.37436	AW141270	AW141270	EST291311 Normalized rat brain, Bento Soares Rattus sp. cDNA clone RGIBJ89 5' end similar to histone H2A, mRNA sequence [AW141270]	AW141270	FALSE
A_44_P199077	0.0136513	0.00308426	0.406624	0.438614	0.495923	0.659939	-0.358294	NM_001034937	Phgdhl1	Rattus norvegicus phosphoglycerate dehydrogenase like 1 (Phgdhl1), mRNA [NM_001034937]	NM_001034937	FALSE
A_43_P15275	0.014648	0.00339194	0.469335	0.538218	0.568736	0.485509	-0.257611	NM_017269	Ptprj	Rattus norvegicus protein tyrosine phosphatase, receptor type, J (Ptprj), mRNA [NM_017269]	NM_017269	FALSE
A_44_P223741	0.0225922	0.00598967	0.326038	0.391376	1.19391	1.11507	1.02154	AW142694	AW142694	AW142694 EST292946 Normalized rat embryo, Bento Soares Rattus sp. cDNA clone RGIAS53 5' end, mRNA sequence [AW142694]	AW142694	FALSE
A_44_P189139	0.0179154	0.00443024	0.276537	-0.113461	0.134658	0.669825	1.41717	NM_001024802	Tparl	Rattus norvegicus TPA regulated locus (Tparl), mRNA [NM_001024802]	NM_001024802	FALSE
A_44_P1045354	0.03871	0.0120173	-0.127591	0.209014	0.469615	0.509361	-0.235455	NM_199081	Slc35b1	Rattus norvegicus solute carrier family 35, member B1 (Slc35b1), mRNA [NM_199081]	NM_199081	FALSE
A_44_P844244	0.00116224	0.000121576	0.26473	0.236755	0.120752	0.858649	1.27341	TC608653	TC608653			FALSE
A_44_P465281	0.0456174	0.0149444	0.17133	0.259766	0.421138	1.01502	1.17837	AW142556	AW142556	AW142556 EST292808 Normalized rat embryo, Bento Soares Rattus sp. cDNA clone RGIAP38 5' end, mRNA sequence [AW142556]	AW142556	FALSE
A_44_P455479	0.0468067	0.015496	-0.17799	0.0786801	-0.267912	0.199345	-0.213752	NM_013040	Abcc9	Rattus norvegicus ATP-binding cassette, sub-family C (CFTR/MRP), member 9 (Abcc9), mRNA [NM_013040]	NM_013040	FALSE
A_44_P370267	0.0147542	0.00342173	0.874584	0.773306	-0.0191715	-0.24415	-0.368532	ENSRNOT00000027075	Ethe1_predicted	PREDICTED: Rattus norvegicus ethylmalonic encephalopathy 1 (predicted) (Ethe1_predicted), mRNA [XM_214838]		FALSE
A_44_P111825	0.0353512	0.0107287	0.457442	0.725026	0.374191	-0.250353	-0.521768	NM_001014144	RGD1305679	Rattus norvegicus similar to 9530008L14Rik protein (RGD1305679), mRNA [NM_001014144]	NM_001014144	FALSE
A_44_P297175	0.000221919	1.17315e-05	0.436694	0.44203	0.649931	-0.226001	-1.71334	NM_031561	Cd36	Rattus norvegicus cd36 antigen (Cd36), mRNA [NM_031561]	NM_031561	FALSE
A_43_P15253	1.73419e-05	2.1671e-07	-0.116113	-0.155968	0.113462	0.656307	1.76046	NM_012967	Icam1	Rattus norvegicus intercellular adhesion molecule 1 (Icam1), mRNA [NM_012967]	NM_012967	FALSE
A_42_P514419	0.0200158	0.00510628	0.0543928	0.0468768	0.044616	0.371008	1.19538	NM_001009599	RGD1307679	Rattus norvegicus similar to ATP/GTP-binding protein (RGD1307679), mRNA [NM_001009599]	NM_001009599	FALSE
A_44_P666786	0.0199359	0.00507959	0.342058	0.180974	0.355536	0.930201	1.16255	XM_238103	Akt1s1_predicted	PREDICTED: Rattus norvegicus AKT1 substrate 1 (proline-rich) (predicted) (Akt1s1_predicted), mRNA [XM_238103]	XM_238103	FALSE
A_43_P12751	0.00343184	0.000510888	0.66875	0.518721	0.632184	0.432269	-0.820646	NM_053019	Avpr1a	Rattus norvegicus arginine vasopressin receptor 1A (Avpr1a), mRNA [NM_053019]	NM_053019	FALSE
A_43_P13043	0.00522266	0.000882584	0.507931	0.422773	0.107949	0.0782218	-0.802017	NM_057137	Ebp	Rattus norvegicus phenylalkylamine Ca2+ antagonist (emopamil) binding protein (Ebp), mRNA [NM_057137]	NM_057137	FALSE
A_44_P149441	0.0368054	0.0112889	0.0689138	0.0894039	0.414363	0.615244	0.987409	NM_001009694	LOC314140	Rattus norvegicus ribose-phosphate pyrophosphokinase I -like (LOC314140), mRNA [NM_001009694]	NM_001009694	FALSE
A_44_P466331	0.000191839	9.26623e-06	0.401022	0.390097	0.560936	1.12844	2.27199	NM_001024752	Snx15	Rattus norvegicus sorting nexin 15 (Snx15), mRNA [NM_001024752]	NM_001024752	FALSE
A_44_P266920	0.000395159	2.67767e-05	0.529743	0.693873	0.537194	-0.183509	-2.22432	NM_001004102	ST7	Rattus norvegicus suppression of tumorigenicity 7 (ST7), transcript variant 1, mRNA [NM_001004102]	NM_001004102	FALSE
A_44_P1034950	0.0248207	0.00674214	0.0870546	0.055344	0.0536975	0.41509	0.796936	NM_053294	Adora2a	Rattus norvegicus adenosine A2a receptor (Adora2a), mRNA [NM_053294]	NM_053294	FALSE
A_44_P1033661	0.0148667	0.00345479	-0.0459956	-0.186982	-0.126424	0.431418	0.986776	ENSRNOT00000035455	Prpf3_predicted	PREDICTED: Rattus norvegicus PRP3 pre-mRNA processing factor 3 homolog (yeast) (predicted) (Prpf3_predicted), mRNA [XM_342295]		FALSE
A_44_P945846	0.00748243	0.00140737	0.828572	0.214514	0.625868	1.20176	1.74372	CO555049	CO555049	AGENCOURT_28624330 NIH_MGC_249 Rattus norvegicus cDNA clone IMAGE:7377635 5', mRNA sequence [CO555049]	CO555049	FALSE
A_44_P351860	0.00734369	0.00137438	0.322422	0.057974	0.285483	0.761773	1.34902	NM_001081634	Fbxw9	Rattus norvegicus F-box and WD-40 domain protein 9 (Fbxw9), mRNA [NM_001081634]	NM_001081634	FALSE
A_44_P185324	0.0175901	0.0043302	0.981398	0.324761	0.802806	0.741945	1.56996	ENSRNOT00000000135	Ibrdc3_predicted	PREDICTED: Rattus norvegicus IBR domain containing 3 (predicted) (Ibrdc3_predicted), mRNA [XM_233761]		FALSE
A_44_P1036591	0.0303196	0.008742	0.139629	0.0784671	0.391193	0.645165	0.802874	NM_001014192	Tmem39b	Rattus norvegicus transmembrane protein 39b (Tmem39b), mRNA [NM_001014192]	NM_001014192	FALSE
A_44_P487240	0.00111858	0.000115041	1.03263	0.775826	0.792497	0.824396	-1.47067	NM_017268	Hmgcs1	Rattus norvegicus 3-hydroxy-3-methylglutaryl-Coenzyme A synthase 1 (Hmgcs1), mRNA [NM_017268]	NM_017268	FALSE
A_43_P20765	0.0330852	0.00980425	0.670481	0.482761	0.787288	0.0948568	-0.203817	BE108217	BE108217	UI-R-BS1-ayw-d-03-0-UI.s1 UI-R-BS1 Rattus norvegicus cDNA clone UI-R-BS1-ayw-d-03-0-UI 3', mRNA sequence [BE108217]	BE108217	FALSE
A_44_P276402	0.0419457	0.0133896	0.213951	-0.0170053	0.265485	0.435019	1.06911	NM_017344	Gsk3a	Rattus norvegicus glycogen synthase kinase 3 alpha (Gsk3a), mRNA [NM_017344]	NM_017344	FALSE
A_44_P135304	0.00310607	0.000451378	0.40385	0.473061	0.600934	1.16872	1.47726	NM_134415	Cdk105	Rattus norvegicus CDK105 protein (Cdk105), mRNA [NM_134415]	NM_134415	FALSE
A_44_P1037041	0.000247712	1.39515e-05	-0.239588	0.315084	0.00784719	0.822495	3.03944	ENSRNOT00000012463	Map3k6_predicted	PREDICTED: Rattus norvegicus mitogen-activated protein kinase kinase kinase 6 (predicted) (Map3k6_predicted), mRNA [XM_232732]		FALSE
A_44_P419141	6.89534e-05	2.03887e-06	0.327221	0.102452	0.4378	0.871079	1.79636	L06821	Nup153	Rat nuclear pore complex protein mRNA sequence. [L06821]	L06821	FALSE
A_44_P142391	0.0144314	0.00333122	0.255117	0.124325	-0.0311378	-0.200392	-0.895814	XM_341193	LOC360919	PREDICTED: Rattus norvegicus similar to alpha-fetoprotein (LOC360919), mRNA [XM_341193]	XM_341193	FALSE
A_44_P287301	0.0285945	0.00811618	-0.339647	0.111446	0.407551	1.0932	0.873636	ENSRNOT00000002522	Bcl6_predicted	PREDICTED: Rattus norvegicus B-cell leukemia [XM_221333]		FALSE
A_44_P1051106	0.000221919	1.16968e-05	0.269192	0.390167	0.443322	-0.128304	-0.85212	XM_343269	XM_343269	Rattus norvegicus similar to cDNA sequence BC024139 (LOC362940), mRNA [XM_343269]	XM_343269	FALSE
A_44_P438143	0.0326292	0.00963467	0.380064	0.312573	1.19036	2.02639	1.37096	NM_031588	Nrg1	Rattus norvegicus neuregulin 1 (Nrg1), mRNA [NM_031588]	NM_031588	FALSE
A_44_P395709	0.0220647	0.00580323	0.0624596	0.0406467	0.25596	0.391336	0.81581	NM_134366	Rac1	Rattus norvegicus ras-related C3 botulinum toxin substrate 1 (Rac1), mRNA [NM_134366]	NM_134366	FALSE
A_44_P558660	0.00883622	0.00173115	0.178467	-0.0290509	0.262532	0.700277	1.06918	NM_001008521	Ptk9	Rattus norvegicus protein tyrosine kinase 9 (Ptk9), mRNA [NM_001008521]	NM_001008521	FALSE
A_44_P114308	0.000580771	4.63731e-05	0.713723	0.801341	1.64272	2.27821	2.45604	NM_175761	Hspca	Rattus norvegicus heat shock protein 1, alpha (Hspca), mRNA [NM_175761]	NM_175761	FALSE
A_43_P13230	1.25457e-05	1.28503e-07	0.758417	0.420533	-0.162423	-0.823498	-2.01237	NM_133606	Ehhadh	Rattus norvegicus enoyl-Coenzyme A, hydratase/3-hydroxyacyl Coenzyme A dehydrogenase (Ehhadh), mRNA [NM_133606]	NM_133606	FALSE
A_44_P778660	0.0135303	0.00304103	-0.945671	-0.640699	-0.317875	-0.335451	0.498461	TC603764	TC603764			FALSE
A_44_P994550	0.0210293	0.00544454	-0.153381	-0.229472	0.0190308	0.359503	0.883782	ENSRNOT00000011688	Rarsl_predicted	PREDICTED: Rattus norvegicus arginyl-tRNA synthetase-like (predicted) (Rarsl_predicted), mRNA [XM_216367]		FALSE
A_42_P716999	0.000197007	9.71078e-06	1.034	1.07823	0.633303	-0.203686	-1.14234	NM_001012201	Igsf4a	Rattus norvegicus immunoglobulin superfamily, member 4A (Igsf4a), mRNA [NM_001012201]	NM_001012201	FALSE
A_44_P187213	0.000325461	2.03163e-05	0.432595	0.362571	0.728185	1.31346	1.68582	NM_053778	Ipo13	Rattus norvegicus importin 13 (Ipo13), mRNA [NM_053778]	NM_053778	FALSE
A_43_P10651	0.00985355	0.00200075	0.228319	-0.389543	0.0952032	0.447806	0.960831	BX883046	BX883046	Rattus norvegicus chromosome 20, major histocompatibility complex, assembled from 40 BACs, strain Brown Norway (BN/ssNHsd), RT1n haplotype; segment 5/11 [BX883046]	BX883046	FALSE
A_44_P542390	5.79158e-05	1.51203e-06	0.953159	0.465371	0.27714	0.0638522	-1.05864	NM_019140	Ptprd	Rattus norvegicus protein tyrosine phosphatase, receptor type, D (Ptprd), mRNA [NM_019140]	NM_019140	FALSE
A_44_P470661	0.0292957	0.00837572	0.653399	0.496604	0.264138	7.04527e-05	-0.292219	ENSRNOT00000013175	Serpina3m	Serine protease inhibitor A3M precursor (Serine protease inhibitor 2.4) (SPI-2.4) (Fragment). [Source:Uniprot/SWISSPROT;Acc:Q63556] [ENSRNOT00000013175]		FALSE
A_42_P519311	0.0117199	0.00251405	-0.104368	0.106718	0.70965	0.865147	0.748762	NM_139111	Cklf	Rattus norvegicus chemokine-like factor (Cklf), mRNA [NM_139111]	NM_139111	FALSE
A_44_P221168	0.00978429	0.00198102	0.52535	-0.274206	0.200841	0.240579	1.78596	AF387339	AF387339	Rattus norvegicus IkBL, vacuolar ATPase NG38, Bat1, and MHC class I antigen (RT1.46) genes, complete cds [AF387339]	AF387339	FALSE
A_44_P823094	0.00316694	0.000462098	0.559127	0.34151	0.25001	-0.498612	-0.925288	XM_218760	Lrrk1_predicted	PREDICTED: Rattus norvegicus leucine-rich repeat kinase 1 (predicted) (Lrrk1_predicted), mRNA [XM_218760]	XM_218760	FALSE
A_44_P503868	0.000863102	8.03097e-05	0.626827	0.292759	0.780271	1.26638	1.46172	XR_007212	LOC310891	PREDICTED: Rattus norvegicus similar to heat shock protein 8 (LOC310891), mRNA [XR_007212]	XR_007212	FALSE
A_44_P822989	0.0231064	0.00616397	0.901256	0.384763	0.883747	1.33654	1.47659	XM_001070627	RGD1562965_predicted	PREDICTED: Rattus norvegicus similar to Rab coupling protein isoform 3 (predicted) (RGD1562965_predicted), mRNA [XM_001070627]	XM_001070627	FALSE
A_44_P127802	0.0116799	0.00250249	0.0757175	-0.0290835	0.570226	0.818951	0.198693	NM_001039455	RGD1309570	Rattus norvegicus similar to mKIAA0376 protein (RGD1309570), mRNA [NM_001039455]	NM_001039455	FALSE
A_44_P808350	0.00101709	0.000100472	0.519372	0.351267	0.0998644	-0.641715	-2.78148	DV727526	DV727526	RVL20042 Wackym-Soares normalized rat vestibular cDNA library Rattus norvegicus cDNA 5', mRNA sequence [DV727526]	DV727526	FALSE
A_43_P12365	0.00272354	0.000380967	0.478906	0.407979	0.271009	-0.399757	-1.20069	NM_023101	Vti1a	Rattus norvegicus vesicle transport through interaction with t-SNAREs homolog 1A (yeast) (Vti1a), mRNA [NM_023101]	NM_023101	FALSE
A_44_P506328	0.0348595	0.0105161	0.313153	0.0469918	0.269695	0.699249	1.17017	A_44_P506328	A_44_P506328			FALSE
A_43_P22542	0.0136529	0.00308541	0.588073	0.24318	0.509226	0.329369	-0.766345	NM_001009399	Nsdhl	Rattus norvegicus NAD(P) dependent steroid dehydrogenase-like (Nsdhl), mRNA [NM_001009399]	NM_001009399	FALSE
A_44_P426823	0.0193541	0.00488705	0.303489	-0.0507577	0.441503	0.516548	1.0677	XM_232336	Phc1_predicted	PREDICTED: Rattus norvegicus polyhomeotic-like 1 (Drosophila) (predicted) (Phc1_predicted), mRNA [XM_232336]	XM_232336	FALSE
A_44_P931795	0.00346577	0.000518207	0.182763	-0.327672	0.325072	0.770211	1.08524	TC601926	TC601926			FALSE
A_44_P428487	0.00449398	0.000722939	0.422853	0.338606	0.142872	-0.0964721	-0.503129	NM_017015	Gusb	Rattus norvegicus glucuronidase, beta (Gusb), mRNA [NM_017015]	NM_017015	FALSE
A_44_P683666	0.0102105	0.00209542	-0.218732	-0.787473	0.38916	0.78456	0.630604	XM_216893	Cpsf6_predicted	PREDICTED: Rattus norvegicus cleavage and polyadenylation specific factor 6, 68kDa (predicted) (Cpsf6_predicted), mRNA [XM_216893]	XM_216893	FALSE
A_43_P13381	0.00508005	0.000847114	-0.296344	-0.00485706	0.0924444	-0.0697016	0.845181	NM_139326	Pomc	Rattus norvegicus pro-opiomelanocortin (Pomc), mRNA [NM_139326]	NM_139326	FALSE
A_44_P527680	0.000203158	1.02026e-05	0.106888	-0.0173685	0.193853	0.897841	1.90956	ENSRNOT00000008725	Otud6b_predicted	PREDICTED: Rattus norvegicus OTU domain containing 6B (predicted) (Otud6b_predicted), mRNA [XM_232795]		FALSE
A_44_P1037556	0.000528611	4.05336e-05	-0.167328	-0.151609	-0.0651221	0.591099	1.05356	NM_172032	Txndc9	Rattus norvegicus thioredoxin domain containing 9 (Txndc9), mRNA [NM_172032]	NM_172032	FALSE
A_44_P1033541	0.00734544	0.00137514	0.340911	0.381493	0.668312	0.742171	0.94043	NM_001008324	Eif4b	Rattus norvegicus eukaryotic translation initiation factor 4B (Eif4b), mRNA [NM_001008324]	NM_001008324	FALSE
A_44_P210568	0.0178582	0.00440981	0.0838339	0.119607	0.105279	-0.0746441	-0.528263	NM_019143	Fn1	Rattus norvegicus fibronectin 1 (Fn1), mRNA [NM_019143]	NM_019143	FALSE
A_44_P123543	5.39971e-05	1.37171e-06	0.127357	0.295169	0.195486	0.372303	-2.09552	NM_053514	Lin7a	Rattus norvegicus lin-7 homolog a (C. elegans) (Lin7a), mRNA [NM_053514]	NM_053514	FALSE
A_44_P126564	0.0339379	0.0101545	0.288842	0.263697	0.389008	0.86105	1.19643	ENSRNOT00000024966	Mon1a_predicted	PREDICTED: Rattus norvegicus MON1 homolog A (yeast) (predicted) (Mon1a_predicted), mRNA [XM_236627]		FALSE
A_42_P765499	0.0362281	0.0110693	0.385218	0.0280186	0.608974	0.939707	1.1738	ENSRNOT00000018548	Armc1_predicted	PREDICTED: Rattus norvegicus armadillo repeat containing 1 (predicted) (Armc1_predicted), mRNA [XM_215537]		FALSE
A_43_P15268	0.0361181	0.011023	0.28306	0.103806	0.867704	0.968517	1.26563	NM_017151	Rps15	Rattus norvegicus ribosomal protein S15 (Rps15), mRNA [NM_017151]	NM_017151	FALSE
A_42_P583618	0.00582063	0.00101592	0.0295568	-0.0990387	0.197083	0.448042	0.568919	ENSRNOT00000028065	RGD1309393_predicted	Rattus norvegicus cDNA clone IMAGE:5621100, with apparent retained intron [BC107676]		FALSE
A_44_P839206	0.0212331	0.00552348	0.219134	0.0967388	0.511438	0.71295	0.691911	NM_001029925	LOC499474	Rattus norvegicus similar to osteopetrosis associated transmembrane protein 1 (LOC499474), mRNA [NM_001029925]	NM_001029925	FALSE
A_43_P17808	0.0103693	0.00213712	-0.261879	0.0809181	0.114986	-0.330845	-1.76165	ENSRNOT00000024681	RGD1307603_predicted	PREDICTED: Rattus norvegicus similar to hypothetical protein MGC37914 (predicted) (RGD1307603_predicted), mRNA [XM_215189]		FALSE
A_42_P831499	2.29523e-05	3.52121e-07	0.46626	0.399496	-0.0113389	-0.689032	-1.75336	NM_012842	Egf	Rattus norvegicus epidermal growth factor (Egf), mRNA [NM_012842]	NM_012842	FALSE
A_44_P533992	0.00339581	0.000503843	-0.13846	-0.0595191	0.0937688	0.151486	0.920181	U49058	Sfrs15	Rattus norvegicus CTD-binding SR-like protein rA4 mRNA, partial cds [U49058]	U49058	FALSE
A_44_P431109	0.000341037	2.17287e-05	0.270473	0.385566	0.312637	0.899734	1.51033	NM_012969	Irs1	Rattus norvegicus insulin receptor substrate 1 (Irs1), mRNA [NM_012969]	NM_012969	FALSE
A_44_P1059229	0.00276115	0.000388295	-0.240646	-0.428005	0.0485804	0.398458	0.768383	TC604652	TC604652	Q88303_MPMV (Q88303) Envelope protein gp20E (Fragment), partial (7%) [TC604652]		FALSE
A_44_P501305	0.0479068	0.0159923	-0.0690807	-0.228473	0.492493	0.321767	0.755857	ENSRNOT00000001735	RGD1305631_predicted	PREDICTED: Rattus norvegicus similar to 2810437L13Rik protein (predicted) (RGD1305631_predicted), mRNA [XM_221972]		FALSE
A_42_P664238	0.000698188	6.0582e-05	0.155756	0.192066	0.579198	0.874814	1.29339	ENSRNOT00000028625	Vps72_predicted	PREDICTED: Rattus norvegicus vacuolar protein sorting 72 (yeast) (predicted) (Vps72_predicted), mRNA [XM_227428]		FALSE
A_44_P997578	0.0305757	0.00884174	0.0347296	-0.148651	0.118707	0.290243	0.62849	AI407429	AI407429	AI407429 EST235718 Normalized rat ovary, Bento Soares Rattus sp. cDNA clone ROVDQ22 3' end, mRNA sequence [AI407429]	AI407429	FALSE
A_44_P241324	0.00116725	0.000122306	0.323092	0.271988	0.139658	0.780242	1.51488	NM_001025676	Rbm22	Rattus norvegicus RNA binding motif protein 22 (Rbm22), mRNA [NM_001025676]	NM_001025676	FALSE
A_44_P1029241	0.0490865	0.0164901	0.393201	-0.0751737	-0.500161	-0.00769466	-0.699606	ENSRNOT00000014267	Car1_predicted	PREDICTED: Rattus norvegicus carbonic anhydrase 1 (predicted) (Car1_predicted), mRNA [XM_226922]		FALSE
A_44_P466523	0.0060688	0.00107241	0.662696	0.591042	0.341297	-0.492364	-0.904968	NM_001013919	Galk2	Rattus norvegicus galactokinase 2 (Galk2), mRNA [NM_001013919]	NM_001013919	FALSE
A_44_P466608	0.000410326	2.831e-05	0.574868	0.486906	1.10423	1.63137	1.75025	ENSRNOT00000020785	Usp5_predicted	PREDICTED: Rattus norvegicus ubiquitin specific protease 5 (isopeptidase T) (predicted) (Usp5_predicted), mRNA [XM_238380]		FALSE
A_44_P420552	0.0397842	0.0124601	-0.591709	-0.357755	0.0355978	-0.0591415	-0.0840251	XM_216407	Zcchc7_predicted	PREDICTED: Rattus norvegicus zinc finger, CCHC domain containing 7 (predicted) (Zcchc7_predicted), mRNA [XM_216407]	XM_216407	FALSE
A_44_P381837	0.0453792	0.0148371	0.319596	0.0339149	0.480643	0.695429	0.707741	NM_001024964	Exoc3	Rattus norvegicus exocyst complex component 3 (Exoc3), mRNA [NM_001024964]	NM_001024964	FALSE
A_44_P929683	0.00284444	0.000403177	0.0248717	-0.262645	0.588045	0.53628	1.22973	CF110174	Arpp19	Shultzomica03425 Rat lung airway and parenchyma cDNA libraries Rattus norvegicus cDNA clone Contig3024 5', mRNA sequence [CF110174]	CF110174	FALSE
A_43_P20534	0.00676436	0.00122985	0.242852	0.149221	0.297628	0.797278	1.60971	NM_001037770	Fbxo22	Rattus norvegicus F-box only protein 22 (Fbxo22), mRNA [NM_001037770]	NM_001037770	FALSE
A_44_P914438	3.47074e-06	9.77386e-09	-0.0961841	0.486438	0.784391	1.44091	2.97432	NM_080782	Cdkn1a	Rattus norvegicus cyclin-dependent kinase inhibitor 1A (Cdkn1a), mRNA [NM_080782]	NM_080782	FALSE
A_43_P12473	0.0446708	0.0145295	0.841954	0.130938	0.51569	1.01314	1.03305	NM_031006	Adar	Rattus norvegicus adenosine deaminase, RNA-specific (Adar), mRNA [NM_031006]	NM_031006	FALSE
A_44_P386515	0.000267797	1.56169e-05	0.505482	0.268821	0.406442	1.0427	2.28741	NM_001008771	Wdr77	Rattus norvegicus WD repeat domain 77 (Wdr77), mRNA [NM_001008771]	NM_001008771	FALSE
A_44_P405704	0.0431389	0.0138819	-0.143327	-0.0460806	0.233627	0.171112	0.38688	XR_006771	LOC299254	PREDICTED: Rattus norvegicus similar to laminin receptor 1 (ribosomal protein SA) (LOC299254), mRNA [XR_006771]	XR_006771	FALSE
A_43_P12202	0.00272404	0.000381478	-0.201811	0.0144094	0.167774	0.432101	1.33381	NM_022289	Snx16	Rattus norvegicus sorting nexin 16 (Snx16), mRNA [NM_022289]	NM_022289	FALSE
A_44_P871648	0.00237758	0.000319986	-0.403295	-0.146433	0.111031	0.651521	1.13658	NM_001007724	Dcakd	Rattus norvegicus dephospho-CoA kinase domain containing (Dcakd), mRNA [NM_001007724]	NM_001007724	FALSE
A_44_P406474	0.00140459	0.000157805	0.797689	0.571408	0.78207	0.829585	-0.392469	NM_022507	Prkcz	Rattus norvegicus protein kinase C, zeta (Prkcz), mRNA [NM_022507]	NM_022507	FALSE
A_44_P591001	0.00388622	0.00059907	-0.00434423	0.360169	0.651623	0.847871	1.23283	A_44_P591001	A_44_P591001			FALSE
A_44_P243321	0.00439758	0.000703252	0.312716	0.084404	0.51709	1.01534	1.32152	XM_341102	RGD1310191	Rattus norvegicus similar to Ab2-034 (LOC360829), mRNA [XM_341102]	XM_341102	FALSE
A_43_P14802	0.00383156	0.000588278	-0.151111	-0.0982764	0.119801	0.458998	0.884408	ENSRNOT00000024714	Ncoa6	Nuclear receptor coactivator 6 (Amplified in breast cancer protein 3) (Cancer-amplified transcriptional coactivator ASC-2) (Activating signal cointegrator 2) (ASC-2) (Peroxisome proliferator-activated receptor-interacting protein) (PPAR-interacting...		FALSE
A_44_P867478	0.0015191	0.000174236	1.73463	1.35375	1.21356	0.877269	-0.160561	BC083806	Tex2	Rattus norvegicus testis expressed gene 2, mRNA (cDNA clone IMAGE:7109270), partial cds. [BC083806]	BC083806	FALSE
A_44_P287194	0.00635679	0.00113534	0.248553	0.524409	0.997832	1.35919	1.09757	NM_001004082	Hspcb	Rattus norvegicus heat shock 90kDa protein 1, beta (Hspcb), mRNA [NM_001004082]	NM_001004082	FALSE
A_44_P490591	0.000506192	3.82799e-05	-0.137493	-0.243354	-0.240773	0.149478	1.53021	ENSRNOT00000038084	RGD1565847_predicted	CB547364 AMGNNUC:SRPB2-00294-H6-A srpb2 (10220) Rattus norvegicus cDNA clone srpb2-00294-h6 5', mRNA sequence [CB547364]		FALSE
A_44_P245636	0.0127189	0.00279823	0.557041	0.377795	0.574336	-0.155247	-0.403486	NM_053416	Strbp	Rattus norvegicus spermatid perinuclear RNA binding protein (Strbp), mRNA [NM_053416]	NM_053416	FALSE
A_43_P17821	0.0171221	0.00416044	0.649496	0.230376	0.693766	0.996992	1.45318	ENSRNOT00000019617	Zfml_predicted	PREDICTED: Rattus norvegicus zinc finger, matrin-like (predicted) (Zfml_predicted), mRNA [XM_242556]		FALSE
A_42_P780715	0.0387236	0.0120253	0.0307342	0.4412	0.885742	0.605572	0.550245	XM_223541	XM_223541	Rattus norvegicus similar to leucine zipper-EF-hand containing transmembrane protein 1 (LOC305457), mRNA [XM_223541]	XM_223541	FALSE
A_44_P824202	0.0429912	0.0138062	0.172085	0.227738	0.525348	0.0257182	-0.678361	TC617128	TC617128			FALSE
A_44_P201601	0.000120691	4.64495e-06	0.498733	0.346728	0.379751	0.0818997	-2.69258	ENSRNOT00000011138	ENSRNOT00000011138	Rattus norvegicus hypothetical LOC296884 (LOC296884), mRNA [XM_216096]		FALSE
A_44_P369399	2.78377e-05	4.83423e-07	0.245212	-0.0249859	0.232803	-0.585059	-3.05734	NM_145774	Rab38	Rattus norvegicus Rab38, member of RAS oncogene family (Rab38), mRNA [NM_145774]	NM_145774	FALSE
A_44_P895891	0.000195172	9.52673e-06	-0.0567386	-0.303255	0.430288	0.490497	1.85554	XM_215931	Ncoa5_predicted	PREDICTED: Rattus norvegicus nuclear receptor coactivator 5 (predicted) (Ncoa5_predicted), mRNA [XM_215931]	XM_215931	FALSE
A_43_P23129	1.62271e-06	1.53464e-09	0.327293	0.247432	0.32068	-0.619581	-3.49599	BF551144	BF551144	BF551144 UI-R-C1-js-a-03-0-UI.r1 UI-R-C1 Rattus norvegicus cDNA clone UI-R-C1-js-a-03-0-UI 5', mRNA sequence [BF551144]	BF551144	FALSE
A_44_P1036068	0.00434431	0.000691216	-0.0389265	-0.0268917	0.651564	0.632792	0.62323	ENSRNOT00000015130	RGD1311747_predicted	PREDICTED: Rattus norvegicus similar to 2700029M09Rik protein (predicted) (RGD1311747_predicted), mRNA [XM_214341]		FALSE
A_44_P822464	0.0290019	0.00826754	0.346821	0.250454	0.871984	1.09856	0.929414	XM_001067472	Cap350	PREDICTED: Rattus norvegicus centrosome-associated protein 350 (Cap350), mRNA [XM_001067472]	XM_001067472	FALSE
A_44_P494862	0.0136531	0.00308627	-0.100859	-0.107233	0.277277	0.263368	0.918542	NM_001008309	Btf3	Rattus norvegicus basic transcription factor 3 (Btf3), mRNA [NM_001008309]	NM_001008309	FALSE
A_43_P10751	0.00343184	0.000510677	-0.0370699	-0.239891	-0.0841645	0.106598	1.24843	NM_001033900	Ngrn	Rattus norvegicus mesenchymal stem cell protein DSC92 (Ngrn), mRNA [NM_001033900]	NM_001033900	FALSE
A_43_P22470	0.00212129	0.000274122	1.08396	0.947675	0.627333	0.533128	-0.187974	ENSRNOT00000001905	Trfr2_predicted	PREDICTED: Rattus norvegicus transferrin receptor 2 (predicted) (Trfr2_predicted), mRNA [XM_222022]		FALSE
A_44_P853016	0.0179769	0.00445072	0.268503	-0.0679154	0.156834	0.93727	0.630379	AW535588	AW535588	UI-R-C4-aly-e-02-0-UI.s1 UI-R-C4 Rattus norvegicus cDNA clone UI-R-C4-aly-e-02-0-UI 3', mRNA sequence [AW535588]	AW535588	FALSE
A_44_P546476	0.0231616	0.00618412	0.310435	0.1137	0.599522	1.02916	0.655786	XM_573318	RGD1566176_predicted	PREDICTED: Rattus norvegicus similar to YEATS domain containing 2 (predicted) (RGD1566176_predicted), mRNA [XM_573318]	XM_573318	FALSE
A_44_P1014745	0.00774834	0.00147466	-0.0670068	-0.139401	0.234872	0.395779	1.02777	NM_001082574	RGD1309729	Rattus norvegicus similar to hypothetical protein MGC5297 (RGD1309729), mRNA [NM_001082574]	NM_001082574	FALSE
A_44_P338970	0.00159747	0.000186223	0.276077	0.187265	0.362871	-0.176323	-1.3138	NM_030992	Pld1	Rattus norvegicus phospholipase D1 (Pld1), mRNA [NM_030992]	NM_030992	FALSE
A_44_P138057	0.017479	0.00428848	-0.36623	-0.31018	0.177315	0.173843	0.675215	NM_031101	Rpl13	Rattus norvegicus ribosomal protein L13 (Rpl13), mRNA [NM_031101]	NM_031101	FALSE
A_43_P15242	0.0290183	0.00827563	0.454522	0.0620594	-0.031605	-0.0948547	-0.313909	NM_012576	Nr3c1	Rattus norvegicus nuclear receptor subfamily 3, group C, member 1 (Nr3c1), mRNA [NM_012576]	NM_012576	FALSE
A_44_P295639	0.000392074	2.65216e-05	0.464417	0.119021	0.673247	0.217593	-1.48134	XM_221747	Gbe1	PREDICTED: Rattus norvegicus glucan (1,4-alpha-), branching enzyme 1 (Gbe1), mRNA [XM_221747]	XM_221747	FALSE
A_44_P134213	1.083e-05	9.06165e-08	-0.103651	-0.19322	0.397985	0.988537	1.28522	NM_001034069	Tpm1	Rattus norvegicus tropomyosin 1, alpha (Tpm1), transcript variant 2, mRNA [NM_001034069]	NM_001034069	FALSE
A_44_P421363	0.0455876	0.0149266	0.202007	0.346129	0.612825	0.718391	0.672867	NM_013168	Hmbs	Rattus norvegicus hydroxymethylbilane synthase (Hmbs), mRNA [NM_013168]	NM_013168	FALSE
A_43_P16568	0.0305632	0.00883636	0.115871	0.140337	-0.017197	0.393662	1.06301	NM_001013958	Wdr45	Rattus norvegicus WD repeat domain 45 (Wdr45), mRNA [NM_001013958]	NM_001013958	FALSE
A_43_P10710	0.0392932	0.0122617	0.113263	0.326413	0.312961	0.76448	1.23403	XM_233740	RGD1561264_predicted	PREDICTED: Rattus norvegicus similar to hypothetical protein MGC19604 (predicted) (RGD1561264_predicted), mRNA [XM_233740]	XM_233740	FALSE
A_43_P11800	0.00137226	0.000152966	-0.0291052	0.174252	0.974328	1.1841	1.46241	NM_017059	Bax	Rattus norvegicus Bcl2-associated X protein (Bax), mRNA [NM_017059]	NM_017059	FALSE
A_44_P370507	0.0275462	0.00773583	-0.161542	-0.221117	0.267319	0.339026	0.676101	ENSRNOT00000041694	ENSRNOT00000041694	similar to ribosomal protein S27a (predicted) (RGD1560343_predicted), mRNA [Source:RefSeq_dna;Acc:XR_007321] [ENSRNOT00000041694]		FALSE
A_44_P959751	0.00492446	0.000813858	0.242971	0.259592	0.906945	1.24186	1.49113	A_44_P959751	A_44_P959751			FALSE
A_43_P16926	0.00276682	0.000389254	-0.0412157	-0.223413	0.0948614	0.214391	0.700388	ENSRNOT00000018413	ENSRNOT00000018413	similar to DIP13 alpha (predicted) (RGD1309388_predicted), mRNA [Source:RefSeq_dna;Acc:XR_007603] [ENSRNOT00000018413]		FALSE
A_44_P867638	0.0338027	0.0101001	-0.118287	0.0750408	0.432713	0.157866	0.759152	A_44_P867638	A_44_P867638			FALSE
A_43_P12712	0.000285296	1.72065e-05	-0.189362	-0.267969	0.380011	0.469879	0.56625	NM_032057	Impa1	Rattus norvegicus Inositol (myo)-1(or 4)-monophosphatase 1 (Impa1), mRNA [NM_032057]	NM_032057	FALSE
A_44_P193407	0.00027882	1.66196e-05	-0.116202	-0.315687	0.152087	0.296199	1.27973	NM_001014170	RGD1307812	Rattus norvegicus similar to transcription factor (p38 interacting protein) (RGD1307812), mRNA [NM_001014170]	NM_001014170	FALSE
A_44_P763162	0.007497	0.00141143	0.387649	-0.0288002	0.0491335	-0.261322	-1.716	TC598660	TC598660			FALSE
A_42_P645923	0.000766537	6.85813e-05	0.896782	0.990217	0.871561	0.51016	-0.30203	NM_012522	Cbs	Rattus norvegicus cystathionine beta synthase (Cbs), mRNA [NM_012522]	NM_012522	FALSE
A_44_P456172	0.000187707	8.94308e-06	-0.0673606	0.0389258	0.466232	0.903219	2.37523	NM_001014265	Mterfd3	Rattus norvegicus MTERF domain containing 3 (Mterfd3), mRNA [NM_001014265]	NM_001014265	FALSE
A_44_P505025	5.20554e-06	1.9003e-08	0.54514	0.636583	0.595781	-0.426564	-1.64871	NM_012820	Acsl1	Rattus norvegicus acyl-CoA synthetase long-chain family member 1 (Acsl1), mRNA [NM_012820]	NM_012820	FALSE
A_43_P14861	0.0330886	0.00980912	-0.550143	-0.517583	-0.0263004	-0.340869	0.831846	NM_178330	Tmem34	Rattus norvegicus transmembrane protein 34 (Tmem34), mRNA [NM_178330]	NM_178330	FALSE
A_44_P346426	1.17815e-05	1.0808e-07	0.261477	-0.130492	0.396462	0.680996	1.93265	NM_199410	Wdr12	Rattus norvegicus WD repeat domain 12 (Wdr12), mRNA [NM_199410]	NM_199410	FALSE
A_44_P525600	0.0179686	0.00444655	-0.175797	0.0182884	0.470539	0.430662	1.13351	NM_053370	Timm8a	Rattus norvegicus translocase of inner mitochondrial membrane 8 homolog a (yeast) (Timm8a), mRNA [NM_053370]	NM_053370	FALSE
A_44_P491450	0.0145306	0.00335965	0.822751	0.880512	0.174804	0.322005	-0.312063	NM_080786	Slco2b1	Rattus norvegicus solute carrier organic anion transporter family, member 2b1 (Slco2b1), mRNA [NM_080786]	NM_080786	FALSE
A_44_P458855	0.00542131	0.000927458	0.496484	1.22533	1.31656	0.224507	-0.7064	NM_053881	Ptprn	Rattus norvegicus protein tyrosine phosphatase, receptor type, N (Ptprn), mRNA [NM_053881]	NM_053881	FALSE
A_44_P1053706	0.00174881	0.000210227	-0.143487	-0.0734055	-0.146218	0.258706	1.57921	NM_138847	Nip7	Rattus norvegicus nuclear import 7 homolog (S. cerevisiae) (Nip7), mRNA [NM_138847]	NM_138847	FALSE
A_44_P592381	0.0122928	0.00266843	0.919444	0.345974	0.0656426	-0.303228	-1.03421	ENSRNOT00000010810	RGD1563633_predicted			FALSE
A_44_P181679	0.0432991	0.0139512	1.05467	0.98336	1.2111	1.22819	2.12169	NM_212495	Brd2	Rattus norvegicus bromodomain containing 2 (Brd2), mRNA [NM_212495]	NM_212495	FALSE
A_44_P699567	0.000752539	6.65342e-05	0.551348	0.0345269	0.145472	1.08505	2.32114	TC591196	TC591196			FALSE
A_44_P183048	4.27616e-05	9.46209e-07	0.0910639	-0.668699	0.839971	1.97687	3.23223	ENSRNOT00000013899	ENSRNOT00000013899	PREDICTED: Rattus norvegicus cytidine 5'-triphosphate synthase (predicted) (Ctps_predicted), mRNA [XM_233467]		FALSE
A_42_P554336	0.0278388	0.0078445	0.000702262	0.0963073	0.497598	0.413457	0.891011	NM_023027	Secp43	Rattus norvegicus tRNA selenocysteine associated protein (Secp43), mRNA [NM_023027]	NM_023027	FALSE
A_44_P456738	0.00101174	9.96601e-05	0.179733	0.262972	0.828819	1.25437	2.72768	NM_031614	Txnrd1	Rattus norvegicus thioredoxin reductase 1 (Txnrd1), mRNA [NM_031614]	NM_031614	FALSE
A_42_P632305	0.0109428	0.0023022	-0.00033319	0.101031	0.623839	0.437067	0.99472	ENSRNOT00000006531	Fkbp3_predicted	PREDICTED: Rattus norvegicus FK506 binding protein 3 (predicted) (Fkbp3_predicted), mRNA [XM_216717]		FALSE
A_44_P356605	0.0256496	0.00702146	-0.0558645	-0.0194564	0.493336	0.473148	0.46693	ENSRNOT00000016042	Las1l_predicted	PREDICTED: Rattus norvegicus LAS1-like (S. cerevisiae) (predicted) (Las1l_predicted), mRNA [XM_216095]		FALSE
A_44_P468360	0.0402564	0.0126567	1.57773	0.889541	1.07047	0.80051	-0.639904	NM_019340	Rgs3	Rattus norvegicus regulator of G-protein signalling 3 (Rgs3), mRNA [NM_019340]	NM_019340	FALSE
A_42_P794562	0.0393506	0.0122842	1.85235	1.34028	1.44568	0.590299	-0.963009	NM_012942	Cyp7a1	Rattus norvegicus cytochrome P450, family 7, subfamily a, polypeptide 1 (Cyp7a1), mRNA [NM_012942]	NM_012942	FALSE
A_44_P499088	0.0120883	0.00261339	-0.0379361	0.156861	0.607914	0.425846	0.872735	ENSRNOT00000025412	ENSRNOT00000025412	PREDICTED: Rattus norvegicus similar to Ribonuclease P protein subunit p30 (RNaseP protein p30) (RNase P subunit 2) (LOC685332), mRNA [XM_001063377]		FALSE
A_44_P363348	9.25349e-05	3.14331e-06	0.0118474	-0.0595193	0.178015	0.484015	2.69144	ENSRNOT00000034266	ENSRNOT00000034266	PREDICTED: Rattus norvegicus similar to RNA polymerase I-associated factor PAF49 (LOC680493), mRNA [XM_001057427]		FALSE
A_44_P409605	0.0331267	0.00982827	0.24252	0.398376	0.265468	-0.152577	-0.617046	NM_001001505	Habp2	Rattus norvegicus hyaluronic acid binding protein 2 (Habp2), mRNA [NM_001001505]	NM_001001505	FALSE
A_44_P501142	8.60926e-06	6.01057e-08	0.59122	0.249345	0.560894	0.459907	-1.71824	ENSRNOT00000047053	Srebf1	Sterol regulatory element-binding protein 1 (SREBP-1) (Sterol regulatory element-binding transcription factor 1) (Adipocyte determination- and differentiation-dependent factor 1) (ADD1) (Fragment). [Source:Uniprot/SWISSPROT;Acc:P56720]...		FALSE
A_44_P386375	0.00123096	0.000131986	-0.15004	-0.197052	0.117419	0.385545	0.604048	NM_053842	Mapk1	Rattus norvegicus mitogen activated protein kinase 1 (Mapk1), mRNA [NM_053842]	NM_053842	FALSE
A_44_P269940	0.00185071	0.00022823	-0.0557826	-0.110397	-0.0162092	0.445642	1.32597	NM_001047099	Ythdf2_predicted	Rattus norvegicus YTH domain family 2 (predicted) (Ythdf2_predicted), mRNA [NM_001047099]	NM_001047099	FALSE
A_44_P945862	0.0240705	0.00649317	-0.164657	-0.105868	0.214019	0.29736	0.695675	NM_001014257	LOC366012	Rattus norvegicus similar to RIKEN cDNA G430055L02 (LOC366012), mRNA [NM_001014257]	NM_001014257	FALSE
A_44_P301512	0.00468977	0.000762414	0.130178	0.0639382	0.235353	0.376363	1.3853	NM_176077	G6pc3	Rattus norvegicus glucose 6 phosphatase, catalytic, 3 (G6pc3), mRNA [NM_176077]	NM_176077	FALSE
A_44_P382363	0.00064851	5.4575e-05	0.0950445	-0.3134	0.695251	0.637009	1.76796	NM_001008333	RGD1308119	Rattus norvegicus similar to F-box protein FBL2 (RGD1308119), mRNA [NM_001008333]	NM_001008333	FALSE
A_44_P926626	0.0132181	0.00294916	0.0489215	-0.0564711	0.595451	0.292292	-0.853918	AA800429	AA800429	AA800429 EST189926 Normalized rat liver, Bento Soares Rattus sp. cDNA clone RLIAA55 5' end, mRNA sequence [AA800429]	AA800429	FALSE
A_44_P100009	0.0133291	0.0029794	0.69938	0.602028	0.893064	1.06273	0.143778	ENSRNOT00000026785	Diap1_predicted	Rattus norvegicus similar to p140mDia (LOC307483), mRNA [XM_226014]		FALSE
A_44_P510714	1.66057e-05	2.0264e-07	0.792571	0.713459	0.574966	0.69049	-2.00774	NM_172157	Arid1b	Rattus norvegicus AT rich interactive domain 1B (Swi1 like) (Arid1b), mRNA [NM_172157]	NM_172157	FALSE
A_43_P10581	0.0257763	0.00706531	0.536307	0.510407	0.495992	0.90609	1.79793	NM_145673	Mafk	Rattus norvegicus v-maf musculoaponeurotic fibrosarcoma oncogene family, protein K (avian) (Mafk), mRNA [NM_145673]	NM_145673	FALSE
A_44_P889581	0.0298616	0.00857393	0.0921336	0.327656	0.541455	0.113067	-1.14995	CO394328	CO394328	AGENCOURT_26746250 NIH_MGC_254 Rattus norvegicus cDNA clone IMAGE:7316184 5', mRNA sequence [CO394328]	CO394328	FALSE
A_44_P150594	6.22758e-05	1.68597e-06	-0.18025	-0.245937	0.18543	0.705406	1.45963	NM_030989	Tp53	Rattus norvegicus tumor protein p53 (Tp53), mRNA [NM_030989]	NM_030989	FALSE
A_42_P748948	0.00521551	0.0008794	0.3872	0.319183	0.802257	0.993461	-2.09473	NM_012565	Gck	Rattus norvegicus glucokinase (Gck), mRNA [NM_012565]	NM_012565	FALSE
A_42_P559343	0.0124183	0.00271097	-0.0853432	-0.0823629	0.447708	0.357681	0.884935	NM_001013873	PNAS-4	Rattus norvegicus CGI-146 protein (PNAS-4), mRNA [NM_001013873]	NM_001013873	FALSE
A_44_P975731	0.0200537	0.00512431	-0.048432	-0.464675	0.219153	-0.14609	0.423976	TC632724	TC632724	Q2ZDS0_CALSA (Q2ZDS0) Cytochrome c biogenesis protein, partial (7%) [TC632724]		FALSE
A_43_P17271	0.000275676	1.63998e-05	-0.062566	0.320253	0.314623	-0.16702	2.40227	ENSRNOT00000002838	RGD1307569_predicted	PREDICTED: Rattus norvegicus similar to Protein C21orf63 homolog precursor (predicted) (RGD1307569_predicted), mRNA [XM_340966]		FALSE
A_44_P883793	0.00477668	0.000781308	-0.158768	-0.10158	-0.0814173	-0.0331649	-1.29346	TC611717	TC611717			FALSE
A_44_P313838	6.92913e-05	2.07732e-06	0.554935	0.406857	-0.0127585	-0.527669	-1.29481	NM_012597	Lipc	Rattus norvegicus lipase, hepatic (Lipc), mRNA [NM_012597]	NM_012597	FALSE
A_44_P484393	0.041793	0.0133164	0.175078	0.334417	0.190912	0.422269	0.785073	NM_021740	Ptma	Rattus norvegicus prothymosin alpha (Ptma), mRNA [NM_021740]	NM_021740	FALSE
A_44_P653240	0.00752232	0.00141997	-0.274331	0.330153	0.192803	0.125671	1.19032	XM_001054207	LOC679725	PREDICTED: Rattus norvegicus similar to MASK-4E-BP3 protein (LOC679725), mRNA [XM_001054207]	XM_001054207	FALSE
A_44_P532212	0.0423971	0.0135686	-0.143955	0.252624	0.50089	0.421251	0.939735	XM_215828	Chchd5_predicted	Rattus norvegicus similar to RIKEN cDNA 1110027L01 (LOC296147), mRNA [XM_215828]	XM_215828	FALSE
A_44_P289685	0.0304607	0.00880314	0.206291	-0.134715	0.398087	0.579879	1.07067	AA997980	AA997980	UI-R-C0-hu-d-03-0-UI.s1 UI-R-C0 Rattus norvegicus cDNA clone UI-R-C0-hu-d-03-0-UI 3', mRNA sequence [AA997980]	AA997980	FALSE
A_44_P187767	0.00936425	0.001869	0.449964	0.223621	0.809289	0.995995	1.76735	NM_001008876	LOC302898	Rattus norvegicus Ac1158 (LOC302898), mRNA [NM_001008876]	NM_001008876	FALSE
A_42_P567267	0.0129798	0.00287923	0.493279	0.269484	-0.807179	-1.41261	-0.519828	ENSRNOT00000047663	ENSRNOT00000047663	Metallothionein-2 (MT-2) (Metallothionein-II) (MT-II). [Source:Uniprot/SWISSPROT;Acc:P04355] [ENSRNOT00000047663]		FALSE
A_43_P19077	0.0150024	0.00349601	1.13903	0.880054	0.877489	0.902727	-0.230272	ENSRNOT00000005337	RGD1311784_predicted	PREDICTED: Rattus norvegicus similar to p150 target of rapamycin (TOR)-scaffold protein containing WD-repeats (predicted) (RGD1311784_predicted), mRNA [XM_213539]		FALSE
A_44_P1049242	0.0173462	0.00424063	-0.335596	0.254332	0.516829	0.690986	0.607467	ENSRNOT00000051254	Ard1_predicted	PREDICTED: Rattus norvegicus N-acetyltransferase ARD1 homolog (S. cerevisiae) (predicted) (Ard1_predicted), mRNA [XM_343842]		FALSE
A_44_P234395	0.00236492	0.000317451	0.290816	0.29155	0.709157	1.19879	0.769802	XR_008772	RGD1565350_predicted	PREDICTED: Rattus norvegicus similar to Shb protein (predicted) (RGD1565350_predicted), mRNA [XR_008772]	XR_008772	FALSE
A_44_P272253	0.0072533	0.0013549	0.325629	0.167649	0.575964	0.14864	-0.883543	XM_213864	LOC288978	PREDICTED: Rattus norvegicus hypothetical LOC288978 (LOC288978), mRNA [XM_213864]	XM_213864	FALSE
A_43_P21480	0.0277522	0.00780873	0.506466	0.200741	0.626193	0.673945	1.71079	ENSRNOT00000042086	LOC308320	PREDICTED: Rattus norvegicus similar to 5730403M16Rik protein (LOC308320), mRNA [XM_218215]		FALSE
A_43_P17230	0.0431147	0.0138614	0.239962	-0.182938	0.329301	0.477766	1.24231	NM_001034918	Iws1	Rattus norvegicus IWS1 homolog (S. cerevisiae) (Iws1), mRNA [NM_001034918]	NM_001034918	FALSE
A_44_P713474	0.0465565	0.0153716	-0.0305426	0.116349	0.306399	0.203538	0.455757	A_44_P713474	A_44_P713474			FALSE
A_44_P168631	0.0231809	0.00619111	-0.00392377	0.110779	0.438551	0.5164	0.643899	NM_001025057	LOC502176	Rattus norvegicus hypothetical protein LOC502176 (LOC502176), mRNA [NM_001025057]	NM_001025057	FALSE
A_44_P543619	0.00251889	0.000345222	0.594532	0.267534	0.645598	0.245637	-1.24616	ENSRNOT00000037228	ENSRNOT00000037228	PREDICTED: Rattus norvegicus similar to hypothetical protein FLJ14624 (predicted) (RGD1560183_predicted), mRNA [XM_224552]		FALSE
A_44_P511571	0.0051799	0.000871269	0.451692	0.0336342	0.98266	-0.196048	-0.854873	XM_223399	RGD1562438_predicted	PREDICTED: Rattus norvegicus similar to amyloid beta (A4) precursor protein-binding, family B, member 2 (predicted) (RGD1562438_predicted), mRNA [XM_223399]	XM_223399	FALSE
A_44_P1035706	7.44052e-05	2.3149e-06	-0.523791	-0.0752986	0.601934	0.330957	1.86318	ENSRNOT00000056192	RGD1562012_predicted	AGENCOURT_17900243 NIH_MGC_234 Rattus norvegicus cDNA clone IMAGE:7189500 5', mRNA sequence [CK600012]		FALSE
A_43_P16492	0.0129379	0.00286462	0.610459	0.439763	0.832787	1.15094	1.65887	NM_001044275	LOC679532	Rattus norvegicus similar to Elongation of very long chain fatty acids protein 1 (LOC679532), mRNA [NM_001044275]	NM_001044275	FALSE
A_43_P12580	0.0015675	0.000181626	-0.28591	-0.096718	0.176015	0.545716	0.921611	NM_031548	Scnn1a	Rattus norvegicus sodium channel, nonvoltage-gated 1 alpha (Scnn1a), mRNA [NM_031548]	NM_031548	FALSE
A_44_P1007131	0.0334164	0.00995728	0.436762	0.423102	0.50046	0.143032	-0.415803	NM_022607	Ndufv3l	Rattus norvegicus NADH dehydrogenase (ubiquinone) flavoprotein 3-like (Ndufv3l), mRNA [NM_022607]	NM_022607	FALSE
A_44_P544835	0.0443182	0.0143654	-0.213182	0.353932	0.647676	0.229752	0.349784	ENSRNOT00000003918	RGD1566310_predicted	Metastasis-suppressor KiSS-1 precursor (Kisspeptin-1) [Contains: Metastin; Kisspeptin-10 (Metastin45-54)]. [Source:Uniprot/SWISSPROT;Acc:Q7TSB7] [ENSRNOT00000003918]		FALSE
A_44_P1042596	0.0148204	0.00344233	-0.479185	-0.751631	0.501851	0.448303	1.37624	AI179987	AI179987	AI179987 EST223718 Normalized rat spleen, Bento Soares Rattus sp. cDNA clone RSPCO54 3' end, mRNA sequence [AI179987]	AI179987	FALSE
A_44_P419379	0.0192353	0.00484353	0.683378	0.449616	1.14658	1.04592	2.11259	ENSRNOT00000028176	Snrp70_predicted	PREDICTED: Rattus norvegicus U1 small nuclear ribonucleoprotein polypeptide A (predicted) (Snrp70_predicted), mRNA [XM_341857]		FALSE
A_44_P356047	0.0066482	0.00120132	0.217427	0.0639691	0.45543	0.532386	1.24367	NM_031330	Hnrpab	Rattus norvegicus heterogeneous nuclear ribonucleoprotein A/B (Hnrpab), mRNA [NM_031330]	NM_031330	FALSE
A_44_P762321	0.00127026	0.000137533	-0.0858906	-0.184826	0.219337	0.538104	1.56512	TC611785	TC611785			FALSE
A_42_P617230	0.0066734	0.00120705	0.33885	0.311597	0.287779	0.90705	1.50335	NM_001025563	Pus1	Rattus norvegicus pseudouridine synthase 1 (Pus1), mRNA [NM_001025563]	NM_001025563	FALSE
A_44_P477047	0.0248916	0.00676725	0.0275728	0.14611	0.617241	0.71005	0.87483	NM_171983	Spna2	Rattus norvegicus alpha-spectrin 2 (Spna2), mRNA [NM_171983]	NM_171983	FALSE
A_44_P139718	0.00589385	0.00103077	0.197149	0.6509	0.402786	-0.218987	-0.60759	NM_053826	Pdk1	Rattus norvegicus pyruvate dehydrogenase kinase, isoenzyme 1 (Pdk1), mRNA [NM_053826]	NM_053826	FALSE
A_44_P360804	0.00210241	0.000270001	-0.0250057	0.0303182	0.58466	0.306356	0.812113	NM_012601	Mpg	Rattus norvegicus N-methylpurine-DNA glycosylase (Mpg), mRNA [NM_012601]	NM_012601	FALSE
A_42_P680720	0.032458	0.00956126	0.576022	0.661194	1.09549	1.07983	-0.228481	BF548045	BF548045	BF548045 UI-R-A0-bf-a-01-0-UI.r1 UI-R-A0 Rattus norvegicus cDNA clone UI-R-A0-bf-a-01-0-UI 5', mRNA sequence [BF548045]	BF548045	FALSE
A_44_P776335	0.00525945	0.000891129	0.116905	-0.115395	0.0830406	0.448839	1.35095	DY309796	DY309796	AGENCOURT_66956942 NIH_MGC_366 Rattus norvegicus cDNA clone IMAGE:8366825 5', mRNA sequence [DY309796]	DY309796	FALSE
A_43_P17180	0.00101902	0.000101095	0.358211	0.309902	0.661841	0.585759	1.53275	NM_001007696	mrpl9	Rattus norvegicus mitochondrial ribosomal protein L9 (mrpl9), mRNA [NM_001007696]	NM_001007696	FALSE
A_44_P1001820	0.0161132	0.00385455	0.498095	0.472932	0.759912	0.448667	1.47287	NM_019269	Slc22a5	Rattus norvegicus solute carrier family 22 (organic cation transporter), member 5 (Slc22a5), mRNA [NM_019269]	NM_019269	FALSE
A_44_P199597	0.0210298	0.00544591	0.220259	0.123506	0.247594	0.385518	0.635191	CB544987	CB544987	CB544987 AMGNNUC:MRBE3-00114-H1-A rat brain E15 (10374) Rattus norvegicus cDNA clone mrbe3-00114-h1 5', mRNA sequence [CB544987]	CB544987	FALSE
A_43_P21101	0.0131483	0.00292819	1.22344	1.47741	1.05479	0.573661	-0.163984	ENSRNOT00000019553	RGD1562559_predicted	PREDICTED: Rattus norvegicus similar to SH3-containing guanine nucleotide exchange factor (predicted) (RGD1562559_predicted), mRNA [XM_227201]		FALSE
A_44_P452492	0.0105265	0.00218435	0.543908	0.22252	0.743394	1.15968	1.14731	NM_024351	Hspa8	Rattus norvegicus heat shock protein 8 (Hspa8), mRNA [NM_024351]	NM_024351	FALSE
A_44_P557962	0.0258883	0.00710506	0.29311	0.109586	0.720934	1.01784	1.14117	XM_232602	XM_232602	Rattus norvegicus similar to tubulin alpha-1 chain - Chinese hamster (LOC297771), mRNA [XM_232602]	XM_232602	FALSE
A_44_P116697	0.0029743	0.000427518	0.303198	0.10567	0.845125	0.685737	1.4885	ENSRNOT00000056656	Golga3_predicted	similar to male-enhanced antigen-2 (predicted) (RGD1565361_predicted), mRNA [Source:RefSeq_dna;Acc:XR_008591] [ENSRNOT00000000865]		FALSE
A_44_P1024714	0.0174633	0.00427838	-0.151803	0.0541295	0.59996	0.681063	0.548979	XM_217623	Tbl1x_predicted	PREDICTED: Rattus norvegicus transducin (beta)-like 1 X-linked (predicted) (Tbl1x_predicted), mRNA [XM_217623]	XM_217623	FALSE
A_44_P249925	0.000801257	7.25809e-05	0.283	0.251569	0.641104	0.923617	1.42232	XM_001055014	MGC114417	PREDICTED: Rattus norvegicus similar to hypothetical protein D15Ertd785e (MGC114417), mRNA [XM_001055014]	XM_001055014	FALSE
A_44_P203514	0.00904436	0.00178977	0.220735	0.150652	0.288795	0.860286	1.37294	NM_053974	Eif4e	Rattus norvegicus eukaryotic translation initiation factor 4E (Eif4e), mRNA [NM_053974]	NM_053974	FALSE
A_44_P132598	0.0370888	0.0113976	0.19619	-0.0842957	0.438003	0.253692	1.16953	NM_182817	Smagp	Rattus norvegicus small cell adhesion glycoprotein (Smagp), mRNA [NM_182817]	NM_182817	FALSE
A_44_P293187	0.025421	0.00694697	-0.297332	-0.0712011	0.322233	0.386193	0.528856	ENSRNOT00000051805	RGD1560997_predicted	PREDICTED: Rattus norvegicus similar to ribosomal protein S27a (predicted) (RGD1560997_predicted), mRNA [XM_346305]		FALSE
A_43_P19174	0.00333184	0.000492202	-0.0136169	-0.0500028	0.238514	0.359246	0.822731	NM_001009542	MGC72992	Rattus norvegicus similar to programmed cell death 10 (MGC72992), mRNA [NM_001009542]	NM_001009542	FALSE
A_44_P1006931	0.0122119	0.00264729	-0.244858	0.315274	0.356537	0.365972	0.877099	BC098717	BC098717	Rattus norvegicus cDNA clone IMAGE:7326091 [BC098717]	BC098717	FALSE
A_44_P417083	0.0127374	0.0028038	-0.156752	0.425791	0.328093	0.31801	1.70953	AY325215	Atad1	Rattus norvegicus Ab2-088 mRNA, complete cds. [AY325215]	AY325215	FALSE
A_44_P218147	0.00398888	0.000621091	0.298267	0.313905	0.98136	1.01463	1.33449	NM_001013432	Tmed1	Rattus norvegicus transmembrane emp24 domain containing 1 (Tmed1), mRNA [NM_001013432]	NM_001013432	FALSE
A_44_P260396	0.0406036	0.0128231	0.0542547	0.0416994	0.627671	0.507162	0.78992	NM_001014180	Alkbh3	Rattus norvegicus alkB, alkylation repair homolog 3 (E. coli) (Alkbh3), mRNA [NM_001014180]	NM_001014180	FALSE
A_43_P17415	4.84327e-05	1.16784e-06	-1.19418	-0.881406	-0.515852	-0.139625	2.96042	NM_198760	Slc16a6	Rattus norvegicus solute carrier family 16 (monocarboxylic acid transporters), member 6 (Slc16a6), mRNA [NM_198760]	NM_198760	FALSE
A_44_P524471	0.0127604	0.00281183	-0.23243	0.165689	0.389631	0.225054	1.2091	ENSRNOT00000018527	RGD1311752_predicted	Rattus norvegicus similar to RIKEN cDNA 1500031M22 (LOC294718), mRNA [XM_215477]		FALSE
A_44_P112527	0.0173089	0.00422366	1.22365	1.0126	0.326852	-0.351363	-0.593496	ENSRNOT00000058007	LOC691521	Rattus norvegicus similar to mKIAA1781 protein (LOC363079), mRNA [XM_343410]		FALSE
A_43_P17880	0.000220894	1.15887e-05	0.467334	0.266749	0.654932	1.64119	2.10638	NM_182953	Nek6	Rattus norvegicus NIMA (never in mitosis gene a)-related expressed kinase 6 (Nek6), mRNA [NM_182953]	NM_182953	FALSE
A_44_P526975	3.9953e-05	8.25078e-07	0.79136	0.332348	1.07812	1.56155	1.78348	NM_001002822	Hcr	Rattus norvegicus HCR (a-helix coiled-coil rod homolog) (Hcr), mRNA [NM_001002822]	NM_001002822	FALSE
A_44_P105741	0.0147295	0.00341513	0.0203735	0.162217	0.341548	0.590214	1.3242	ENSRNOT00000059664	Mak3_predicted	PREDICTED: Rattus norvegicus Mak3 homolog (S. cerevisiae) (predicted) (Mak3_predicted), mRNA [XM_213624]		FALSE
A_42_P567568	2.53621e-05	4.12163e-07	0.655421	0.623394	0.507245	0.167	-1.04516	DV727788	DV727788	RVL20343 Wackym-Soares normalized rat vestibular cDNA library Rattus norvegicus cDNA 5', mRNA sequence [DV727788]	DV727788	FALSE
A_43_P11472	0.00771364	0.00146761	0.219461	-0.0140827	0.307824	0.0700895	1.14634	NM_012580	Hmox1	Rattus norvegicus heme oxygenase (decycling) 1 (Hmox1), mRNA [NM_012580]	NM_012580	FALSE
A_44_P128986	0.00284099	0.000401909	0.371226	0.149673	0.479194	0.77642	1.67893	NM_001034959	LOC619574	Rattus norvegicus hypothetical protein LOC619574 (LOC619574), mRNA [NM_001034959]	NM_001034959	FALSE
A_44_P248133	0.000700454	6.08608e-05	0.216354	-0.0811462	0.606197	0.529783	0.977728	NM_001013127	Tagln2	Rattus norvegicus transgelin 2 (Tagln2), mRNA [NM_001013127]	NM_001013127	FALSE
A_44_P378090	0.00103736	0.000103602	0.265497	0.472962	0.679788	0.887111	1.57755	ENSRNOT00000001716	RGD1305593_predicted	AGENCOURT_12606475 NICHD_Rr_Pit1 Rattus norvegicus cDNA clone IMAGE:6920511 5', mRNA sequence [CB567136]		FALSE
A_42_P723437	0.00959483	0.00192885	-0.385661	-0.14857	0.511619	0.447812	1.41112	NM_001007661	Thyn1	Rattus norvegicus thymocyte nuclear protein 1 (Thyn1), mRNA [NM_001007661]	NM_001007661	FALSE
A_44_P173675	0.00554546	0.000956652	0.291059	0.286276	0.447804	0.727155	1.20692	XM_237816	Chmp6_predicted	PREDICTED: Rattus norvegicus chromatin modifying protein 6 (predicted) (Chmp6_predicted), mRNA [XM_237816]	XM_237816	FALSE
A_44_P686406	0.0311813	0.00907174	-0.0642889	0.0288014	0.110723	0.0482065	0.765772	CV077424	CV077424	AGENCOURT_31473275 NIH_MGC_251 Rattus norvegicus cDNA clone IMAGE:7389607 5', mRNA sequence [CV077424]	CV077424	FALSE
A_42_P775268	0.000221919	1.17324e-05	0.591324	0.359153	0.549318	1.34292	2.49871	NM_001006974	MGC94720	Rattus norvegicus similar to hypothetical protein MGC2574 (MGC94720), mRNA [NM_001006974]	NM_001006974	FALSE
A_44_P484979	0.00114038	0.000118688	0.374214	0.397837	0.217936	-0.155056	-0.597909	NM_133543	Rdh7	Rattus norvegicus retinol dehydrogenase 7 (Rdh7), mRNA [NM_133543]	NM_133543	FALSE
A_44_P164512	0.0378001	0.0116671	0.859733	0.343992	0.883843	0.640007	0.113175	NM_032612	Stat1	Rattus norvegicus signal transducer and activator of transcription 1 (Stat1), transcript variant alpha, mRNA [NM_032612]	NM_032612	FALSE
A_44_P442589	0.000198453	9.84986e-06	0.836342	0.987348	0.488018	-0.114759	-1.27536	NM_053599	Efna1	Rattus norvegicus ephrin A1 (Efna1), mRNA [NM_053599]	NM_053599	FALSE
A_44_P768645	0.00031084	1.91665e-05	0.558106	0.0838783	-0.384569	-1.00022	-2.20198	TC608534	TC608534			FALSE
A_44_P680056	0.0177162	0.00436643	0.353521	0.0634063	0.328787	0.974905	1.2129	ENSRNOT00000051859	Ap1g1	Gamma-adaptin (Fragment). [Source:Uniprot/SPTREMBL;Acc:Q8R525] [ENSRNOT00000051859]		FALSE
A_44_P390615	0.0206362	0.00531855	-1.36351	-1.22841	-0.371139	-0.842294	0.104032	AW915082	AW915082	AW915082 EST346399 Normalized rat embryo, Bento Soares Rattus sp. cDNA clone RGICJ39 5' end, mRNA sequence [AW915082]	AW915082	FALSE
A_44_P241583	0.00735952	0.00137837	-0.192836	-0.022072	0.630717	0.682177	1.12692	XM_236648	Kif9_predicted	PREDICTED: Rattus norvegicus kinesin family member 9 (predicted) (Kif9_predicted), mRNA [XM_236648]	XM_236648	FALSE
A_44_P774690	0.0191991	0.00483215	0.515459	0.0289388	0.522077	0.163556	0.487878	AW917977	AW917977	AW917977 EST349281 Rat gene index, normalized rat, norvegicus, Bento Soares Rattus norvegicus cDNA clone RGIEK79 5' end, mRNA sequence [AW917977]	AW917977	FALSE
A_44_P538989	0.00120661	0.000128625	-0.199112	-0.0278683	0.287942	0.314694	1.33768	NM_001014010	RGD1308147	Rattus norvegicus similar to expressed sequence AW209491 (RGD1308147), mRNA [NM_001014010]	NM_001014010	FALSE
A_42_P597258	0.0453057	0.0148049	-0.19887	-0.459794	0.684829	0.309616	0.734894	NM_001009624	RGD1307084	Rattus norvegicus similar to RIKEN cDNA 1110001A07 gene (RGD1307084), mRNA [NM_001009624]	NM_001009624	FALSE
A_44_P351563	0.0169375	0.00410655	-0.00495303	-0.0741274	0.249064	0.626637	0.640556	A_44_P351563	A_44_P351563			FALSE
A_44_P114459	0.0100282	0.00204683	0.317488	0.369292	0.322997	0.702114	1.25058	ENSRNOT00000060404	ENSRNOT00000060404	Rattus norvegicus similar to hypothetical protein MGC2594 (LOC364531), mRNA [XM_344491]		FALSE
A_44_P994454	0.00141423	0.000159137	-0.3179	-0.346462	0.0010314	0.152653	0.508148	ENSRNOT00000006370	Srrm2_predicted	PREDICTED: Rattus norvegicus serine [XM_220207]		FALSE
A_42_P732126	5.0481e-05	1.22315e-06	0.214702	-0.158228	0.377839	0.861424	1.3769	XM_216755	Nek9_predicted	PREDICTED: Rattus norvegicus NIMA (never in mitosis gene a)- related kinase 9 (predicted) (Nek9_predicted), mRNA [XM_216755]	XM_216755	FALSE
A_43_P22124	0.000562018	4.43811e-05	0.207692	0.052048	0.356599	0.867448	1.15502	NM_213625	Dnajc7	Rattus norvegicus DnaJ (Hsp40) homolog, subfamily C, member 7 (Dnajc7), mRNA [NM_213625]	NM_213625	FALSE
A_42_P641168	0.00611192	0.00108254	-0.0565311	-0.172974	0.501441	0.724562	0.951823	NM_024001	Mrs2l	Rattus norvegicus MRS2-like, magnesium homeostasis factor (S. cerevisiae) (Mrs2l), mRNA [NM_024001]	NM_024001	FALSE
A_42_P466997	0.00542851	0.000929808	0.226535	0.0554979	0.527706	0.957515	1.09763	XM_223622	XM_223622	Rattus norvegicus similar to hypothetical protein MGC37115 (LOC305505), mRNA [XM_223622]	XM_223622	FALSE
A_44_P191784	0.0264626	0.0073232	-0.000631213	0.057632	0.415221	0.501426	0.854317	NM_031969	Calm1	Rattus norvegicus calmodulin 1 (Calm1), mRNA [NM_031969]	NM_031969	FALSE
A_44_P514539	0.0451239	0.0147324	0.483937	0.234873	0.82019	0.782771	1.43917	NM_001008324	Eif4b	Rattus norvegicus eukaryotic translation initiation factor 4B (Eif4b), mRNA [NM_001008324]	NM_001008324	FALSE
A_44_P702222	0.0364528	0.0111572	-1.32481	-0.493564	-0.438149	-1.1496	0.254352	TC601080	TC601080			FALSE
A_44_P529939	0.0136383	0.00307972	0.060985	-0.16291	0.199852	0.042008	0.693656	XM_215883	Kif3b_predicted	PREDICTED: Rattus norvegicus kinesin family member 3B (predicted) (Kif3b_predicted), mRNA [XM_215883]	XM_215883	FALSE
A_44_P638225	0.00112322	0.000115848	0.183782	0.21815	0.280244	-0.536306	-1.17702	DV728620	DV728620	RVL21285 Wackym-Soares normalized rat vestibular cDNA library Rattus norvegicus cDNA 5', mRNA sequence [DV728620]	DV728620	FALSE
A_44_P448108	0.0313734	0.0091626	0.460641	0.218739	0.633627	0.406395	1.07753	ENSRNOT00000021197	Ube4b_predicted	PREDICTED: Rattus norvegicus similar to ubiquitin fusion degradation protein 2 (predicted) (RGD1562201_predicted), mRNA [XM_346328]		FALSE
A_44_P557228	0.00039041	2.63633e-05	0.358003	0.269964	0.548361	0.787782	2.0261	NM_199267	Rela	Rattus norvegicus v-rel reticuloendotheliosis viral oncogene homolog A (avian) (Rela), mRNA [NM_199267]	NM_199267	FALSE
A_44_P417104	0.00927502	0.00184521	0.209899	0.284923	0.461941	0.19066	-0.274953	ENSRNOT00000023516	Sucla2_predicted	PREDICTED: Rattus norvegicus succinate-Coenzyme A ligase, ADP-forming, beta subunit (predicted) (Sucla2_predicted), mRNA [XM_341354]		FALSE
A_44_P1031443	0.015568	0.00367429	0.425685	-0.140514	0.327546	0.586311	0.84987	XM_216034	Ciz1_predicted	PREDICTED: Rattus norvegicus CDKN1A interacting zinc finger protein 1 (predicted) (Ciz1_predicted), mRNA [XM_216034]	XM_216034	FALSE
A_44_P264567	0.0250539	0.00682314	-0.0219566	0.232688	0.279551	0.232309	0.829472	NM_001047932	LOC498525	Rattus norvegicus Bm403207 (LOC498525), mRNA [NM_001047932]	NM_001047932	FALSE
A_44_P506313	0.00868478	0.00169467	0.619931	0.259423	0.449975	0.779404	1.71847	ENSRNOT00000019862	Iars_predicted	Iars_predicted protein (Fragment). [Source:Uniprot/SPTREMBL;Acc:Q5BJR3] [ENSRNOT00000019862]		FALSE
A_44_P483888	0.0203803	0.00522031	-0.0411185	-0.0296418	0.293563	0.137938	1.20929	XM_001060262	LOC681086	PREDICTED: Rattus norvegicus similar to Phosphatidylinositol-glycan biosynthesis, class F protein (PIG-F) (LOC681086), mRNA [XM_001060262]	XM_001060262	FALSE
A_44_P324087	0.0357658	0.0108798	0.739817	0.566984	0.814809	1.53068	1.70244	ENSRNOT00000037710	Ttll12_predicted	PREDICTED: Rattus norvegicus tubulin tyrosine ligase-like family, member 12 (predicted) (Ttll12_predicted), mRNA [XM_235528]		FALSE
A_44_P852754	0.00173139	0.000207015	1.04303	0.831175	1.24134	1.99875	2.82489	TC576606	TC576606	Q6AY36_RAT (Q6AY36) Coronin, actin binding protein 2A (Predicted), complete [TC576606]		FALSE
A_42_P703664	1.97401e-05	2.72386e-07	-0.0640274	0.107269	0.163754	0.486361	2.87781	CV118897	Srxn1	AGENCOURT_31534390 NIH_MGC_238 Rattus norvegicus cDNA clone IMAGE:7455497 5', mRNA sequence [CV118897]	CV118897	FALSE
A_43_P18767	0.0159437	0.003793	0.236888	0.205829	0.565404	0.638985	0.973225	ENSRNOT00000011840	Parp2_predicted	PREDICTED: Rattus norvegicus poly (ADP-ribose) polymerase family, member 2 (predicted) (Parp2_predicted), mRNA [XM_214157]		FALSE
A_44_P1058389	0.00865093	0.00168755	0.0285461	0.0245819	0.394518	0.881802	1.62404	NM_012992	Npm1	Rattus norvegicus nucleophosmin 1 (Npm1), mRNA [NM_012992]	NM_012992	FALSE
A_44_P370355	0.00233697	0.000312602	0.578187	0.487908	0.832233	1.31735	1.52611	XR_005817	LOC305639	PREDICTED: Rattus norvegicus similar to heat shock protein 8 (LOC305639), mRNA [XR_005817]	XR_005817	FALSE
A_44_P606843	0.0101669	0.0020829	0.123914	-0.110339	0.49606	0.268507	-1.02102	NM_001034926	LOC310946	Rattus norvegicus similar to hypothetical protein FLJ20331 (LOC310946), mRNA [NM_001034926]	NM_001034926	FALSE
A_42_P532458	0.015912	0.00378267	0.587219	-0.0673153	-0.206008	-0.324941	-1.16781	XM_215701	Papss1_predicted	PREDICTED: Rattus norvegicus 3'-phosphoadenosine 5'-phosphosulfate synthase 1 (predicted) (Papss1_predicted), mRNA [XM_215701]	XM_215701	FALSE
A_44_P423803	0.0250591	0.00682601	0.251227	0.298983	0.435518	1.0049	0.870217	NM_031144	Actb	Rattus norvegicus actin, beta (Actb), mRNA [NM_031144]	NM_031144	FALSE
A_44_P508733	0.045342	0.0148196	0.106431	0.291307	1.04982	1.05915	0.759992	XM_001078179	LOC691420	PREDICTED: Rattus norvegicus similar to Transcription factor E2F3 (E2F-3) (LOC691420), mRNA [XM_001078179]	XM_001078179	FALSE
A_44_P439276	0.0439762	0.014221	-0.059781	-0.0161105	0.428728	0.504001	0.953474	ENSRNOT00000060500	Rbm24_predicted	PREDICTED: Rattus norvegicus RNA binding motif protein 24 (predicted) (Rbm24_predicted), mRNA [XM_214446]		FALSE
A_44_P314353	0.00201962	0.000256288	0.0512061	-0.035791	0.37074	0.50998	1.21143	NM_001037765	RGD1306649	Rattus norvegicus similar to RIKEN cDNA 4633402N23 gene (RGD1306649), mRNA [NM_001037765]	NM_001037765	FALSE
A_44_P518259	0.0188013	0.00470556	0.846352	0.523043	0.632839	0.432745	-0.0931987	ENSRNOT00000018837	Wwp2_predicted	Rattus norvegicus similar to WW domain-containing protein 2; WW domain-containing protein 4 (LOC291999), mRNA [XM_214669]		FALSE
A_44_P421417	0.00691556	0.00126992	0.394526	0.538983	0.191548	0.433315	-0.396863	NM_138533	Spon2	Rattus norvegicus spondin 2, extracellular matrix protein (Spon2), mRNA [NM_138533]	NM_138533	FALSE
A_44_P432733	0.00130258	0.000142982	0.0731311	-0.336083	0.282156	0.42878	0.922226	ENSRNOT00000016233	RGD1306064_predicted	PREDICTED: Rattus norvegicus similar to RIKEN cDNA A630054L15; hypothetical protein MGC38041 (predicted) (RGD1306064_predicted), mRNA [XM_224581]		FALSE
A_44_P314081	0.0432745	0.013939	0.711586	0.0253704	0.750878	1.1397	0.942514	ENSRNOT00000014546	Sptlc1_predicted	PREDICTED: Rattus norvegicus serine palmitoyltransferase, long chain base subunit 1 (predicted) (Sptlc1_predicted), mRNA [XM_341495]		FALSE
A_42_P623358	0.0419153	0.0133676	0.166854	0.113955	-0.083294	-0.150119	-0.242268	NM_012642	Ren1	Rattus norvegicus renin 1 (Ren1), mRNA [NM_012642]	NM_012642	FALSE
A_43_P16530	7.38005e-05	2.27928e-06	0.106722	0.0766482	0.531641	1.24124	1.79921	XM_213733	Pop7_predicted	PREDICTED: Rattus norvegicus processing of precursor 7, ribonuclease P family, (S. cerevisiae) (predicted) (Pop7_predicted), mRNA [XM_213733]	XM_213733	FALSE
A_44_P265326	0.00394562	0.000611345	0.0697305	0.0400467	0.282706	0.261966	2.03082	ENSRNOT00000017648	Pus3_predicted	Rattus norvegicus similar to CG3045-PA (LOC315554), mRNA [XM_235995]		FALSE
A_44_P803398	0.0274589	0.00770203	0.798109	0.423459	0.525005	0.936778	1.62107	ENSRNOT00000031577	ENSRNOT00000031577	PREDICTED: Rattus norvegicus similar to hypothetical protein FLJ20507 (predicted), transcript variant 2 (RGD1309744_predicted), mRNA [XM_230574]		FALSE
A_44_P239864	0.0475236	0.0158142	-0.25143	-0.0369763	0.0643084	0.28401	0.308009	AI231358	AI231358	AI231358 EST228046 Normalized rat embryo, Bento Soares Rattus sp. cDNA clone REMDJ10 3' end, mRNA sequence [AI231358]	AI231358	FALSE
A_44_P637541	0.00499601	0.000828613	-0.0713044	0.0605683	0.314225	0.395855	0.776585	DV725154	DV725154	RVL17269 Wackym-Soares normalized rat vestibular cDNA library Rattus norvegicus cDNA 5', mRNA sequence [DV725154]	DV725154	FALSE
A_44_P492594	0.00886185	0.00174066	0.299675	0.463799	0.547956	0.793071	1.59835	NM_001008278	RGD1308696	Rattus norvegicus similar to hypothetical protein D11Ertd497e (RGD1308696), mRNA [NM_001008278]	NM_001008278	FALSE
A_44_P257863	0.00335017	0.000495892	0.453986	0.544718	0.930619	1.58679	1.22818	XR_005505	LOC499644	PREDICTED: Rattus norvegicus similar to heat shock protein 1, beta (LOC499644), mRNA [XR_005505]	XR_005505	FALSE
A_44_P532249	0.00346232	0.000516961	0.345976	0.0962734	-0.0142689	0.288666	1.31168	NM_001012174	Fkbp5	Rattus norvegicus FK506 binding protein 5 (Fkbp5), mRNA [NM_001012174]	NM_001012174	FALSE
A_42_P527141	0.0265242	0.00734337	0.101423	-0.327091	-0.186318	-0.609864	0.753145	NM_031633	Foxm1	Rattus norvegicus forkhead box M1 (Foxm1), mRNA [NM_031633]	NM_031633	FALSE
A_44_P283739	0.0274766	0.00771023	0.224156	-0.0638241	0.683981	0.964282	-0.507559	ENSRNOT00000021756	RGD1306703_predicted	PREDICTED: Rattus norvegicus similar to metallo-beta-lactamase superfamily protein like (XL884) (predicted) (RGD1306703_predicted), mRNA [XM_345132]		FALSE
A_44_P289445	0.010622	0.0022104	-0.341236	0.0693524	0.332254	0.392362	1.49231	NM_001014093	Parp16	Rattus norvegicus poly (ADP-ribose) polymerase family, member 16 (Parp16), mRNA [NM_001014093]	NM_001014093	FALSE
A_43_P17958	0.000127726	5.08056e-06	0.165571	0.357174	-0.118613	-1.11124	-1.97673	XM_001067400	LOC688555	PREDICTED: Rattus norvegicus similar to autophagy-related 10-like (LOC688555), mRNA [XM_001067400]	XM_001067400	FALSE
A_44_P959355	0.0161906	0.00388045	0.385808	0.303716	0.84167	0.914614	1.20312	XR_008469	LOC361963	PREDICTED: Rattus norvegicus similar to Phosphoglycerate mutase 1 (Phosphoglycerate mutase isozyme B) (PGAM-B) (BPG-dependent PGAM 1) (LOC361963), mRNA [XR_008469]	XR_008469	FALSE
A_44_P365703	0.042774	0.0137254	0.117384	0.280926	0.551333	-0.263498	-0.391701	ENSRNOT00000011158	Nipsnap1	Nipsnap1 protein (Fragment). [Source:Uniprot/SPTREMBL;Acc:Q5EBA4] [ENSRNOT00000011158]		FALSE
A_44_P445831	0.0103936	0.00214554	0.0247564	-0.0738049	0.600337	0.743858	0.560441	NM_001034929	Slc39a9	Rattus norvegicus solute carrier family 39 (zinc transporter), member 9 (Slc39a9), mRNA [NM_001034929]	NM_001034929	FALSE
A_44_P628127	0.000765191	6.83711e-05	0.750763	0.525905	0.659628	0.0167432	-1.30817	XM_001066889	RGD1561030_predicted	PREDICTED: Rattus norvegicus similar to DEP domain containing 6 (predicted) (RGD1561030_predicted), mRNA [XM_001066889]	XM_001066889	FALSE
A_44_P929512	0.0119408	0.00257449	-0.146817	-0.0473628	0.170074	0.472346	0.772493	XM_573762	Chd8	PREDICTED: Rattus norvegicus chromodomain helicase DNA binding protein 8 (Chd8), mRNA [XM_573762]	XM_573762	FALSE
A_44_P244851	6.92913e-05	2.06611e-06	0.68941	0.826737	-0.60278	-2.81336	-4.33413	NM_019292	Ca3	Rattus norvegicus carbonic anhydrase 3 (Ca3), mRNA [NM_019292]	NM_019292	FALSE
A_44_P128982	0.00148189	0.000168663	0.393317	0.123974	0.513704	0.882264	1.47278	NM_001034959	LOC619574	Rattus norvegicus hypothetical protein LOC619574 (LOC619574), mRNA [NM_001034959]	NM_001034959	FALSE
A_43_P13297	0.00211802	0.000272627	0.0216146	0.0182822	-0.90244	-2.72306	-1.82652	NM_138826	Mt1a	Rattus norvegicus metallothionein 1a (Mt1a), mRNA [NM_138826]	NM_138826	FALSE
A_44_P406985	0.027133	0.00757799	0.692964	0.439018	0.688393	0.980356	1.6364	NM_001005561	Vrk3	Rattus norvegicus vaccinia related kinase 3 (Vrk3), mRNA [NM_001005561]	NM_001005561	FALSE
A_44_P173239	0.0114178	0.00243159	0.342269	0.47116	0.790172	0.969412	1.42747	ENSRNOT00000026382	Ap4b1_predicted	PREDICTED: Rattus norvegicus adaptor-related protein complex AP-4, beta 1 (predicted) (Ap4b1_predicted), mRNA [XM_227538]		FALSE
A_44_P173876	0.0169012	0.00409338	0.939709	0.824279	0.959857	0.87059	-0.016587	ENSRNOT00000025736	Pank1_predicted	PREDICTED: Rattus norvegicus pantothenate kinase 1 (predicted) (Pank1_predicted), mRNA [XM_215283]		FALSE
A_44_P992908	3.59834e-05	7.05102e-07	0.217227	1.03828	2.17776	3.05334	3.36784	NM_031970	Hspb1	Rattus norvegicus heat shock 27kDa protein 1 (Hspb1), mRNA [NM_031970]	NM_031970	FALSE
A_44_P552849	0.0146167	0.00338129	0.445691	0.457179	0.460059	-0.269128	-0.506235	NM_012939	Ctsh	Rattus norvegicus cathepsin H (Ctsh), mRNA [NM_012939]	NM_012939	FALSE
A_44_P902361	0.00536055	0.000914235	-0.232288	-0.0884631	0.211113	0.593673	1.4589	XM_219939	Peo1_predicted	PREDICTED: Rattus norvegicus progressive external ophthalmoplegia 1 homolog (human) (predicted) (Peo1_predicted), mRNA [XM_219939]	XM_219939	FALSE
A_44_P254855	0.000763688	6.8066e-05	-0.523346	-0.466092	0.530714	0.279091	0.73629	BC092624	Usp33	Rattus norvegicus ubiquitin specific peptidase 33, mRNA (cDNA clone IMAGE:7314029), complete cds. [BC092624]	BC092624	FALSE
A_44_P106598	0.0333634	0.00992976	0.191836	0.392287	0.550856	0.585036	1.30319	NM_001017451	RGD1309228	Rattus norvegicus similar to putative protein, with at least 9 transmembrane domains, of eukaryotic origin (43.9 kD) (2G415) (RGD1309228), mRNA [NM_001017451]	NM_001017451	FALSE
A_44_P241604	0.0327111	0.00966493	0.434655	0.143274	0.410154	0.36932	-1.1748	NM_001024252	Pcaf	Rattus norvegicus p300/CBP-associated factor (Pcaf), mRNA [NM_001024252]	NM_001024252	FALSE
A_42_P544965	0.033825	0.0101148	-0.0712259	0.158857	0.593999	0.192781	0.844812	NM_031104	Rpl22	Rattus norvegicus ribosomal protein L22 (Rpl22), mRNA [NM_031104]	NM_031104	FALSE
A_44_P136911	0.0304497	0.00879668	-0.241983	-0.564256	0.130456	-0.582011	0.508527	ENSRNOT00000026964	Rnpc2	RNA-binding region (RNP1, RRM) containing 2 [Source:RefSeq_peptide;Acc:NP_001013225] [ENSRNOT00000026964]		FALSE
A_44_P373272	0.00250793	0.00034312	1.42364	1.09809	0.911549	0.175773	-0.323891	ENSRNOT00000002576	ENSRNOT00000002576	PREDICTED: Rattus norvegicus similar to Proline oxidase, mitochondrial precursor (Proline dehydrogenase), transcript variant 2 (LOC680409), mRNA [XM_001058939]		FALSE
A_44_P944912	0.00478164	0.000782679	0.381545	0.273678	0.453148	0.00971478	1.15859	TC585474	TC585474	Q9I9J7_SCYTO (Q9I9J7) Membrane type-3 matrix metalloproteinase, partial (4%) [TC585474]		FALSE
A_43_P17260	0.000345659	2.20907e-05	1.23766	0.801181	-0.919882	-3.75919	-3.33322	NM_001014172	Rsrc1	Rattus norvegicus arginine/serine-rich coiled-coil 1 (Rsrc1), mRNA [NM_001014172]	NM_001014172	FALSE
A_44_P535706	0.0188013	0.00470484	-0.166779	-0.246539	-0.127524	0.0899881	0.555873	ENSRNOT00000017422	ENSRNOT00000017422	Mago-nashi-like proliferation-associated protein (Fragment). [Source:Uniprot/SPTREMBL;Acc:Q27W02] [ENSRNOT00000017422]		FALSE
A_44_P354444	0.00842908	0.00163488	0.219444	0.352283	0.964749	0.917599	1.44584	NM_001007666	Bcs1l	Rattus norvegicus BCS1-like (yeast) (Bcs1l), mRNA [NM_001007666]	NM_001007666	FALSE
A_44_P626817	0.000436111	3.08792e-05	0.0283399	0.145636	0.497506	0.774083	1.92541	ENSRNOT00000019056	RGD1560656_predicted	PREDICTED: Rattus norvegicus similar to nucleolar complex associated 3 homolog (LOC685468), mRNA [XR_006195]		FALSE
A_44_P383740	0.0186956	0.00467211	0.223265	-0.24251	0.230762	0.462116	0.900038	AI229819	AI229819	EST226514 Normalized rat embryo, Bento Soares Rattus sp. cDNA clone REMCN02 3' end, mRNA sequence [AI229819]	AI229819	FALSE
A_43_P17861	0.000799224	7.23498e-05	0.735278	0.521111	0.392441	-1.30948	-2.2861	ENSRNOT00000015015	Tcfdp2_predicted	PREDICTED: Rattus norvegicus transcription factor Dp 2 (predicted) (Tcfdp2_predicted), mRNA [XM_217232]		FALSE
A_44_P252507	0.0350907	0.010625	-0.161052	0.142548	0.20536	0.522616	1.41196	NM_133323	Zfp111	Rattus norvegicus zinc finger protein 111 (Zfp111), mRNA [NM_133323]	NM_133323	FALSE
A_44_P546372	0.0286158	0.00812724	-0.301348	-0.0122013	0.408104	-0.253153	0.24356	XM_001053597	LOC679586	PREDICTED: Rattus norvegicus similar to ATP synthase, H+ transporting, mitochondrial F0 complex, subunit G (LOC679586), mRNA [XM_001053597]	XM_001053597	FALSE
A_44_P941895	0.0405896	0.0128163	-0.355122	-0.0630505	0.428926	-0.0139555	0.619517	ENSRNOT00000018369	Prosc_predicted	PREDICTED: Rattus norvegicus proline synthetase co-transcribed (predicted) (Prosc_predicted), mRNA [XM_224947]		FALSE
A_44_P835425	0.000180523	8.22916e-06	-0.263042	-0.116767	0.151256	0.49476	1.05085	XM_226388	Otud4	PREDICTED: Rattus norvegicus OTU domain containing 4 (Otud4), mRNA [XM_226388]	XM_226388	FALSE
A_42_P765066	0.0253479	0.00692372	0.342855	0.331565	0.665676	1.0625	0.988057	NM_021588	Mb	Rattus norvegicus myoglobin (Mb), mRNA [NM_021588]	NM_021588	FALSE
A_44_P508992	0.0220819	0.00581164	0.577625	0.736528	1.17388	1.62716	1.39227	XR_008192	LOC299524	PREDICTED: Rattus norvegicus similar to heat shock protein 1, beta (LOC299524), mRNA [XR_008192]	XR_008192	FALSE
A_44_P382449	0.00156186	0.000180422	0.640717	0.368486	0.768712	1.51204	1.5117	XR_005652	LOC680142	PREDICTED: Rattus norvegicus similar to translocase of outer mitochondrial membrane 70 homolog A (LOC680142), mRNA [XR_005652]	XR_005652	FALSE
A_43_P17071	0.0079564	0.00152546	0.222578	0.189871	0.497856	0.96342	1.18134	XM_231161	Gapvd1_predicted	PREDICTED: Rattus norvegicus GTPase activating protein and VPS9 domains 1 (predicted) (Gapvd1_predicted), mRNA [XM_231161]	XM_231161	FALSE
A_44_P913644	0.0230289	0.00613653	-0.18955	0.176885	0.461102	0.288999	0.830855	ENSRNOT00000029207	ENSRNOT00000029207	similar to 60S ribosomal protein L7a (LOC365659), mRNA [Source:RefSeq_dna;Acc:XR_008752] [ENSRNOT00000029207]		FALSE
A_43_P10851	0.0181394	0.00450158	0.156093	0.148385	0.458515	0.374235	1.08086	NM_001011929	Sh3glb1	Rattus norvegicus SH3-domain GRB2-like B1 (endophilin) (Sh3glb1), mRNA [NM_001011929]	NM_001011929	FALSE
A_44_P945664	0.0309285	0.00897462	0.00879276	-0.0277708	0.339342	0.419141	1.02878	XM_001064124	LOC683722	PREDICTED: Rattus norvegicus similar to Fgfr1 oncogene partner, transcript variant 2 (LOC683722), mRNA [XM_001064124]	XM_001064124	FALSE
A_44_P248516	0.00222881	0.000291857	0.0637716	-0.0123422	0.227952	0.506655	0.872616	ENSRNOT00000012466	RGD1310440_predicted	PREDICTED: Rattus norvegicus similar to hypothetical protein (predicted) (RGD1310440_predicted), mRNA [XM_001057055]		FALSE
A_43_P12664	0.0438419	0.0141698	0.434983	0.505158	0.425575	-0.230453	-0.553266	NM_031756	Ggcx	Rattus norvegicus gamma-glutamyl carboxylase (Ggcx), mRNA [NM_031756]	NM_031756	FALSE
A_44_P250433	0.0461425	0.0151735	0.384588	0.580485	0.578163	1.22412	2.14182	NM_001025413	RGD1306702	Rattus norvegicus similar to hypothetical protein MGC9712 (RGD1306702), mRNA [NM_001025413]	NM_001025413	FALSE
A_44_P168280	0.00041907	2.93066e-05	0.519752	0.450555	0.781648	0.219504	-0.694767	ENSRNOT00000039144	ENSRNOT00000039144	Pkm2 protein. [Source:Uniprot/SPTREMBL;Acc:Q6P7S0] [ENSRNOT00000039144]		FALSE
A_44_P320620	0.000797861	7.2086e-05	-0.0216507	0.220499	0.483878	0.937775	1.73562	NM_019131	Tpm1	Rattus norvegicus tropomyosin 1, alpha (Tpm1), transcript variant 6, mRNA [NM_019131]	NM_019131	FALSE
A_44_P295334	0.00061095	5.00382e-05	-0.077605	-0.171495	0.460835	0.780514	1.13377	ENSRNOT00000020695	RGD1565465_predicted	PREDICTED: Rattus norvegicus similar to Uridine-cytidine kinase 1-like 1 (predicted), transcript variant 2 (RGD1565465_predicted), mRNA [XM_575304]		FALSE
A_44_P545649	0.0174633	0.00427888	0.76201	0.237134	0.797663	1.39069	1.64533	NM_001014093	Parp16	Rattus norvegicus poly (ADP-ribose) polymerase family, member 16 (Parp16), mRNA [NM_001014093]	NM_001014093	FALSE
A_44_P115116	0.00998763	0.00203561	0.577138	0.213229	0.408236	0.353302	-0.305636	NM_022617	Mpeg1	Rattus norvegicus macrophage expressed gene 1 (Mpeg1), mRNA [NM_022617]	NM_022617	FALSE
A_44_P201499	0.0122951	0.00266964	0.0123731	0.170492	0.096797	0.484759	1.21174	XM_344596	XM_344596	Rattus norvegicus similar to thymus-specific serine peptidase (LOC364719), mRNA [XM_344596]	XM_344596	FALSE
A_44_P899255	0.0057544	0.00100234	-0.00620711	0.325183	0.232892	-0.614263	-1.01424	TC593853	TC593853	Q4RBE0_TETNG (Q4RBE0) Chromosome undetermined SCAF21624, whole genome shotgun sequence. (Fragment), partial (6%) [TC593853]		FALSE
A_44_P452540	0.00672434	0.00121981	0.17549	0.133034	0.286195	-0.466706	-0.944373	NM_001013913	Slc16a4	Rattus norvegicus solute carrier family 16 (monocarboxylic acid transporters), member 4 (Slc16a4), mRNA [NM_001013913]	NM_001013913	FALSE
A_44_P454172	0.00687331	0.00125853	0.660204	0.284335	-0.369764	-0.079671	-1.13203	NM_139102	Dmgdh	Rattus norvegicus dimethylglycine dehydrogenase precursor (Dmgdh), mRNA [NM_139102]	NM_139102	FALSE
A_44_P349844	0.0137222	0.00311075	0.0185536	0.122445	-0.160397	0.394952	1.29205	ENSRNOT00000008482	Tlk2_predicted	Tlk2_predicted protein (Fragment). [Source:Uniprot/SPTREMBL;Acc:Q5RJQ5] [ENSRNOT00000008482]		FALSE
A_44_P808264	0.021587	0.00565479	-0.965114	-0.650897	-0.177811	-0.76889	-0.356841	BP504249	BP504249	BP504249 Rattus norvegicus insulinoma RINm5F Rattus norvegicus cDNA clone RI07828 5', mRNA sequence [BP504249]	BP504249	FALSE
A_44_P356538	0.00448656	0.000720956	0.0408516	0.0482441	0.394971	0.292339	1.33687	ENSRNOT00000004614	Zfp330_predicted	PREDICTED: Rattus norvegicus zinc finger protein 330 (predicted) (Zfp330_predicted), mRNA [XM_341666]		FALSE
A_44_P897781	0.00784526	0.00149863	0.745287	0.403526	0.607943	0.0629748	-0.737077	AW915141	AW915141	AW915141 EST346445 Normalized rat embryo, Bento Soares Rattus sp. cDNA clone RGICK89 5' end, mRNA sequence [AW915141]	AW915141	FALSE
A_44_P228839	0.00251859	0.000344874	0.698178	0.395996	0.471156	0.14374	-0.326168	NM_001008374	Pgrmc2	Rattus norvegicus progesterone receptor membrane component 2 (Pgrmc2), mRNA [NM_001008374]	NM_001008374	FALSE
A_42_P700288	0.000483067	3.56243e-05	0.630577	0.462605	0.904533	1.37889	2.95268	ENSRNOT00000010887	ENSRNOT00000010887	PREDICTED: Rattus norvegicus similar to Tripartite motif protein 47 (LOC690374), mRNA [XM_221124]		FALSE
A_42_P538084	0.0080688	0.00155222	1.00568	0.502851	0.538835	0.0359436	-0.440395	ENSRNOT00000005983	Crim1_predicted	PREDICTED: Rattus norvegicus cysteine-rich motor neuron 1 (predicted) (Crim1_predicted), mRNA [XM_233798]		FALSE
A_44_P138347	0.0126416	0.00277313	-0.0305978	0.0790887	0.725621	0.579361	1.21352	NM_001034958	LOC619573	Rattus norvegicus hypothetical protein LOC619573 (LOC619573), mRNA [NM_001034958]	NM_001034958	FALSE
A_44_P445938	0.0119822	0.00258553	0.165702	0.0610371	0.565018	1.08557	1.62983	XM_340798	P4ha2_predicted	PREDICTED: Rattus norvegicus procollagen-proline, 2-oxoglutarate 4-dioxygenase (proline 4-hydroxylase), alpha II polypeptide (predicted) (P4ha2_predicted), mRNA [XM_340798]	XM_340798	FALSE
A_44_P623369	0.0216752	0.00568679	-0.236947	-0.297464	0.549542	0.354487	0.237299	A_44_P623369	A_44_P623369			FALSE
A_44_P200539	0.00165735	0.000196185	0.215882	-0.140377	-0.0678168	0.744844	1.42891	XM_234039	Cbll1_predicted	PREDICTED: Rattus norvegicus Casitas B-lineage lymphoma-like 1 (predicted) (Cbll1_predicted), mRNA [XM_234039]	XM_234039	FALSE
A_44_P339202	0.0313149	0.00914185	0.439241	0.29529	0.636976	0.820842	1.23903	ENSRNOT00000032627	LOC499076	PREDICTED: Rattus norvegicus similar to protein phosphatase 1, regulatory subunit 12C (LOC499076), mRNA [XM_574359]		FALSE
A_44_P328097	0.0211919	0.00550902	0.507318	0.520845	0.517715	0.188555	-0.669974	NM_031650	Slco1b2	Rattus norvegicus solute carrier organic anion transporter family, member 1b2 (Slco1b2), mRNA [NM_031650]	NM_031650	FALSE
A_44_P250476	0.000482184	3.55296e-05	-0.52887	-0.384056	0.0832152	-0.0594868	1.90866	NM_001039037	Zdhhc13	Rattus norvegicus zinc finger, DHHC domain containing 13 (Zdhhc13), mRNA [NM_001039037]	NM_001039037	FALSE
A_44_P471757	0.0199393	0.0050828	-0.0055176	0.199015	0.476227	0.291625	1.3158	ENSRNOT00000025467	Tcerg1_predicted	PREDICTED: Rattus norvegicus transcription elongation regulator 1 (CA150) (predicted) (Tcerg1_predicted), mRNA [XM_225983]		FALSE
A_44_P464042	0.00570732	0.00099313	0.241431	0.122001	0.368986	1.05871	1.04154	ENSRNOT00000037588	RGD1304646_predicted	PREDICTED: Rattus norvegicus similar to mitotic control protein dis3 homolog (predicted) (RGD1304646_predicted), mRNA [XM_224449]		FALSE
A_44_P715517	0.0419076	0.0133603	0.115054	-0.202526	0.0351937	0.583819	1.03501	NM_001017451	RGD1309228	Rattus norvegicus similar to putative protein, with at least 9 transmembrane domains, of eukaryotic origin (43.9 kD) (2G415) (RGD1309228), mRNA [NM_001017451]	NM_001017451	FALSE
A_44_P736196	0.0479263	0.0160081	0.634593	0.107491	0.45211	0.81927	0.980479	BI292036	BI292036	BI292036 UI-R-DN0-ciu-e-22-0-UI.s1 UI-R-DN0 Rattus norvegicus cDNA clone UI-R-DN0-ciu-e-22-0-UI 3', mRNA sequence [BI292036]	BI292036	FALSE
A_44_P606874	0.0326001	0.00961842	-0.040908	-0.194757	0.0625458	0.254495	0.848634	TC589199	TC589199			FALSE
A_43_P10925	0.00015421	6.6859e-06	0.472843	0.377942	0.590222	-0.487773	-3.96869	XM_233065	RGD1561090_predicted	PREDICTED: Rattus norvegicus similar to protein tyrosine phosphatase, receptor type, D (predicted) (RGD1561090_predicted), mRNA [XM_233065]	XM_233065	FALSE
A_44_P699091	0.0152916	0.00357866	-0.123305	-0.12278	0.402404	0.569297	0.804115	NM_001013135	Sdccag3	Rattus norvegicus serologically defined colon cancer antigen 3 (Sdccag3), mRNA [NM_001013135]	NM_001013135	FALSE
A_44_P1017913	0.0265567	0.00735725	-0.0580801	0.102481	0.713734	0.207536	-0.261598	NM_001034143	Dars2	Rattus norvegicus aspartyl-tRNA synthetase 2 (mitochondrial) (Dars2), mRNA [NM_001034143]	NM_001034143	FALSE
A_44_P307241	0.000761984	6.7861e-05	0.322526	0.364334	0.929626	1.48966	1.63988	NM_001008328	Parp3	Rattus norvegicus poly (ADP-ribose) polymerase family, member 3 (Parp3), mRNA [NM_001008328]	NM_001008328	FALSE
A_44_P191924	0.000677128	5.81014e-05	0.434784	0.23878	0.56292	0.191205	-0.446464	NM_019906	Frap1	Rattus norvegicus FK506 binding protein 12-rapamycin associated protein 1 (Frap1), mRNA [NM_019906]	NM_019906	FALSE
A_44_P948069	0.0462467	0.0152371	0.598953	0.407866	0.514867	0.896202	1.45924	A_44_P948069	A_44_P948069			FALSE
A_44_P764252	0.0291018	0.00831139	0.765072	0.511932	0.679672	1.32228	1.96567	TC573730	TC573730	RNU78105 latrophilin-1 precursor {Rattus norvegicus} (exp=-1; wgp=0; cg=0), complete [TC573730]		FALSE
A_43_P14817	0.0146332	0.00338766	0.189574	0.202547	0.874011	0.605775	-0.346903	NM_012493	Afp	Rattus norvegicus alpha-fetoprotein (Afp), mRNA [NM_012493]	NM_012493	FALSE
A_44_P638308	0.00588097	0.00102714	0.155294	-0.0467684	0.169275	0.516808	1.14603	TC580077	TC580077	Q5RJN0_RAT (Q5RJN0) NADH dehydrogenase (Ubiquinone) Fe-S protein 7 (Predicted), complete [TC580077]		FALSE
A_42_P811559	0.0372592	0.0114608	-0.324395	-0.124611	0.253485	0.113704	0.907989	NM_019259	C1qbp	Rattus norvegicus complement component 1, q subcomponent binding protein (C1qbp), mRNA [NM_019259]	NM_019259	FALSE
A_44_P764112	0.0090494	0.0017913	0.149868	0.240605	0.416539	0.339978	1.003	XM_341998	Dpf2_predicted	PREDICTED: Rattus norvegicus D4, zinc and double PHD fingers family 2 (predicted) (Dpf2_predicted), mRNA [XM_341998]	XM_341998	FALSE
A_44_P156782	0.044632	0.0145116	-0.0719864	-0.00500083	0.0168217	-0.0920045	0.912976	NM_001013879	RGD1311847	Rattus norvegicus similar to 1700030K09Rik protein (RGD1311847), mRNA [NM_001013879]	NM_001013879	FALSE
A_44_P229618	0.0394834	0.0123349	0.6707	0.151001	0.475065	1.44656	1.94665	ENSRNOT00000032240	Tmem1_predicted	Rattus norvegicus similar to Epilepsy holoprosencephaly candidate-1 protein (EHOC-1) (Transmembrane protein 1) (GT334 protein) (LOC309678), mRNA [XM_228065]		FALSE
A_42_P780097	0.0457457	0.0150026	0.27771	0.0122725	0.246145	0.916835	0.849683	NM_001008280	Lrrc59	Rattus norvegicus leucine rich repeat containing 59 (Lrrc59), mRNA [NM_001008280]	NM_001008280	FALSE
A_44_P282433	0.0350777	0.010619	0.821598	0.348799	0.642054	1.12448	1.12557	NM_033230	Akt1	Rattus norvegicus thymoma viral proto-oncogene 1 (Akt1), mRNA [NM_033230]	NM_033230	FALSE
A_44_P466507	0.000357542	2.31999e-05	0.0935174	-0.0912765	0.98412	1.54056	1.18985	NM_001077672	Cstf3_predicted	Rattus norvegicus cleavage stimulation factor, 3' pre-RNA, subunit 3 (predicted) (Cstf3_predicted), mRNA [NM_001077672]	NM_001077672	FALSE
A_44_P735184	0.0025	0.000341009	0.10064	0.0603678	0.247664	0.16296	-0.863702	DV726720	DV726720	RVL19080 Wackym-Soares normalized rat vestibular cDNA library Rattus norvegicus cDNA 5', mRNA sequence [DV726720]	DV726720	FALSE
A_44_P158378	0.0441148	0.0142787	-0.16705	-0.301798	0.0678184	0.395963	0.589708	AI639455	AI639455	AI639455 rx00632s Rat mixed-tissue library Rattus norvegicus cDNA clone rx00632 3', mRNA sequence [AI639455]	AI639455	FALSE
A_44_P260375	0.00304473	0.000439784	0.625309	0.551444	0.837027	0.570835	-1.87799	ENSRNOT00000001606	Cobll1_predicted	Rattus norvegicus similar to cobl-related 1 (LOC311088), mRNA [XM_229988]		FALSE
A_44_P926601	0.0204709	0.00525636	0.854976	0.530682	1.14062	1.12692	2.02508	AW914018	AW914018	AW914018 EST294796 Rat gene index, normalized rat, norvegicus, Bento Soares Rattus norvegicus cDNA clone RGIZA89 5' end, mRNA sequence [AW914018]	AW914018	FALSE
A_44_P126021	0.00419157	0.000660028	0.122398	-0.0431514	-0.0986896	-0.297774	-0.724629	NM_001082479	Igf1	Rattus norvegicus insulin-like growth factor 1 (Igf1), transcript variant 4, mRNA [NM_001082479]	NM_001082479	FALSE
A_44_P248322	0.0159824	0.00380784	0.137174	0.359551	0.49061	-0.199268	-0.742216	XM_214522	XM_214522	Rattus norvegicus similar to DnaJ (Hsp40) homolog, subfamily C, member 1 (LOC291369), mRNA [XM_214522]	XM_214522	FALSE
A_44_P396123	0.0276016	0.00775661	-0.0295948	-0.00640202	0.3269	0.552415	1.03922	ENSRNOT00000016499	S100a16_predicted	PREDICTED: Rattus norvegicus S100 calcium binding protein A16 (predicted) (S100a16_predicted), mRNA [XM_342291]		FALSE
A_44_P331083	0.00728178	0.00136152	0.0419858	-0.0502101	0.209845	0.227728	1.06266	XM_343289	RGD1306591	PREDICTED: Rattus norvegicus similar to Protein C22orf5 (RGD1306591), mRNA [XM_343289]	XM_343289	FALSE
A_44_P463313	0.0366591	0.0112354	-0.275041	-0.289699	0.191465	-1.30653	-1.04977	NM_017100	Plk1	Rattus norvegicus polo-like kinase 1 (Drosophila) (Plk1), mRNA [NM_017100]	NM_017100	FALSE
A_44_P502527	0.00224782	0.000296285	0.715048	0.740291	0.840069	0.307358	-0.165915	DV728419	DV728419	RVL21056 Wackym-Soares normalized rat vestibular cDNA library Rattus norvegicus cDNA 5', mRNA sequence [DV728419]	DV728419	FALSE
A_42_P635860	0.0322577	0.00947956	0.0262387	-0.345862	0.0263091	0.146588	1.318	NM_133323	Zfp111	Rattus norvegicus zinc finger protein 111 (Zfp111), mRNA [NM_133323]	NM_133323	FALSE
A_43_P17605	0.00637862	0.00114138	0.246573	-0.00861633	0.0289261	0.813172	1.53189	ENSRNOT00000024126	Tnfsf5ip1_predicted	PREDICTED: Rattus norvegicus tumor necrosis factor superfamily, member 5-induced protein 1 (predicted) (Tnfsf5ip1_predicted), mRNA [XM_214550]		FALSE
A_44_P647819	0.0140576	0.00321728	0.102813	0.145714	0.479933	0.265623	1.99812	AW142419	AW142419	EST292671 Normalized rat embryo, Bento Soares Rattus sp. cDNA clone RGIAL21 5' end, mRNA sequence [AW142419]	AW142419	FALSE
A_44_P1009426	0.000221919	1.17437e-05	-0.481154	-0.199642	0.419721	0.795001	1.53042	XM_345633	XM_345633	Rattus norvegicus similar to mismatch repair protein MSH6 (LOC366547), mRNA [XM_345633]	XM_345633	FALSE
A_43_P16664	0.0031472	0.000458094	0.0770577	0.2404	0.446846	0.628198	1.15443	NM_001009630	RGD1311899	Rattus norvegicus similar to RIKEN cDNA 2210016L21 gene (RGD1311899), mRNA [NM_001009630]	NM_001009630	FALSE
A_43_P10468	0.00893114	0.00175898	0.200841	0.470815	0.298088	-0.180527	-0.735402	ENSRNOT00000027445	Myl9_predicted	Myosin regulatory light chain 2, smooth muscle isoform (Myosin RLC) (Myosin regulatory light chain 9). [Source:Uniprot/SWISSPROT;Acc:Q64122] [ENSRNOT00000027445]		FALSE
A_44_P490231	8.91431e-05	2.97047e-06	1.20296	0.593638	1.14974	1.90026	2.43267	ENSRNOT00000020516	RGD1561662_predicted	Rattus norvegicus similar to hypothetical protein BC006605 (LOC301232), mRNA [XM_236949]		FALSE
A_44_P468412	0.0174633	0.00428157	0.589021	0.401766	0.872459	1.12334	1.14856	NM_023098	Nup62	Rattus norvegicus nucleoporin 62 (Nup62), mRNA [NM_023098]	NM_023098	FALSE
A_44_P1056401	0.00851354	0.00165326	0.0626987	0.397292	-0.159502	-0.522555	-0.62013	NM_001004261	RGD1303232	Rattus norvegicus Phytn_dehydro and Pyr_redox domain containing protein RGD1303232 (RGD1303232), mRNA [NM_001004261]	NM_001004261	FALSE
A_44_P761041	0.00698838	0.00128627	0.361034	0.502038	0.125885	-0.255812	-1.4503	XM_342268	Trim2	PREDICTED: Rattus norvegicus tripartite motif protein 2 (Trim2), mRNA [XM_342268]	XM_342268	FALSE
A_44_P402675	0.0128859	0.00285084	0.561349	0.33782	0.52695	0.862577	1.5864	NM_206849	Rxrb	Rattus norvegicus retinoid X receptor beta (Rxrb), mRNA [NM_206849]	NM_206849	FALSE
A_42_P745802	0.00522261	0.000881517	-0.187161	0.129357	0.452977	0.536703	0.449704	BI395664	BI395664	BI395664 EST531535 Rat gene index, normalized rat, norvegicus Rattus norvegicus cDNA clone RGIBT95 5' end, mRNA sequence [BI395664]	BI395664	FALSE
A_44_P529833	0.00236371	0.000317108	0.473084	0.0021717	0.585948	1.32363	1.5507	ENSRNOT00000015192	Ttc14_predicted	PREDICTED: Rattus norvegicus tetratricopeptide repeat domain 14 (predicted) (Ttc14_predicted), mRNA [XM_227030]		FALSE
A_44_P329909	3.17159e-05	5.82404e-07	1.67686	1.38837	-1.71218	-2.75583	-3.30967	AW143475	AW143475	AW143475 EST293875 Normalized rat embryo, Bento Soares Rattus sp. cDNA clone RGIBV51 5' end, mRNA sequence [AW143475]	AW143475	FALSE
A_42_P582777	0.0159548	0.00379845	-0.163812	-0.229495	0.106241	0.404898	0.861994	ENSRNOT00000022714	RGD1565431_predicted	PREDICTED: Rattus norvegicus similar to MAPK-interacting and spindle-stabilizing protein (predicted) (RGD1565431_predicted), mRNA [XM_574580]		FALSE
A_44_P652984	0.0151358	0.0035333	0.274852	-0.0659108	0.290568	0.505917	1.07698	TC616277	TC616277	MMU20086 NF2d9 {Mus musculus domesticus} (exp=-1; wgp=0; cg=0), partial (70%) [TC582387]		FALSE
A_44_P165999	0.000142983	5.93911e-06	0.567658	0.581148	0.177749	-0.430468	-1.61634	NM_001013185	Cabc1	Rattus norvegicus chaperone, ABC1 activity of bc1 complex like (S. pombe) (Cabc1), mRNA [NM_001013185]	NM_001013185	FALSE
A_44_P313988	0.000227564	1.21892e-05	-0.157462	-0.136158	-0.051194	0.285154	1.40362	XM_219939	Peo1_predicted	PREDICTED: Rattus norvegicus progressive external ophthalmoplegia 1 homolog (human) (predicted) (Peo1_predicted), mRNA [XM_219939]	XM_219939	FALSE
A_42_P611561	0.0047457	0.000775404	0.479648	0.741603	1.03024	1.1574	1.69971	ENSRNOT00000028413	RGD1308901_predicted	PREDICTED: Rattus norvegicus similar to RIKEN cDNA 1810054G18 (predicted) (RGD1308901_predicted), mRNA [XM_214898]		FALSE
A_44_P236355	0.0268324	0.00746491	0.354061	0.0533542	0.892652	0.373667	0.956909	ENSRNOT00000005032	Rps6kc1	Rattus norvegicus ribosomal protein S6 kinase, polypeptide 1, mRNA (cDNA clone IMAGE:5599778) [BC064438]		FALSE
A_44_P1015355	0.00705809	0.00130561	0.881622	0.196495	0.723716	0.664782	1.60377	XM_214547	XM_214547	Rattus norvegicus similar to RNA (guanine-7-) methyltransferase (LOC291534), mRNA [XM_214547]	XM_214547	FALSE
A_44_P513677	0.0448031	0.0145883	0.305207	0.249308	0.520521	0.801613	1.3128	XR_006108	LOC298519	PREDICTED: Rattus norvegicus similar to chaperonin subunit 7 (eta) (LOC298519), mRNA [XR_006108]	XR_006108	FALSE
A_43_P13114	0.00757465	0.00143394	0.612769	0.124068	0.625955	1.71607	2.33798	NM_130416	Anxa7	Rattus norvegicus annexin A7 (Anxa7), mRNA [NM_130416]	NM_130416	FALSE
A_44_P491393	0.000311669	1.92542e-05	-0.193829	0.345243	0.930404	0.975205	1.76301	ENSRNOT00000015928	Nudt7_predicted	PREDICTED: Rattus norvegicus nudix (nucleoside diphosphate linked moiety X)-type motif 7 (predicted) (Nudt7_predicted), mRNA [XM_341693]		FALSE
A_43_P12780	0.0144152	0.00332384	0.0235068	0.0809861	0.470423	0.521977	1.43645	NM_053350	Agps	Rattus norvegicus alkylglycerone phosphate synthase (Agps), mRNA [NM_053350]	NM_053350	FALSE
A_44_P1003090	0.000402913	2.76326e-05	0.550397	0.427928	0.596223	1.26133	2.34645	NM_199083	LOC289809	Rattus norvegicus putatative 28 kDa protein (LOC289809), mRNA [NM_199083]	NM_199083	FALSE
A_44_P542672	0.000324166	2.02164e-05	-0.25098	-0.380503	0.00329852	0.00314242	1.17404	BC103656	MGC124992	Rattus norvegicus similar to hypothetical protein FLJ10287, mRNA (cDNA clone IMAGE:7319210), complete cds [BC103656]	BC103656	FALSE
A_44_P126406	0.0199003	0.00506703	-0.574146	-0.404407	0.0532658	-0.0303295	0.332036	XR_005472	LOC678719	PREDICTED: Rattus norvegicus similar to ribosomal protein L19 (LOC678719), mRNA [XR_005472]	XR_005472	FALSE
A_42_P784614	0.00554546	0.000956393	0.250495	0.373137	0.529883	0.0448824	-0.815118	NM_031721	Htra1	Rattus norvegicus HtrA serine peptidase 1 (Htra1), mRNA [NM_031721]	NM_031721	FALSE
A_44_P442951	0.0267644	0.00743813	0.00476736	0.242959	0.947913	1.56845	1.49304	XM_344059	XM_344059	Rattus norvegicus similar to hypothetical protein D930020E02 (LOC363850), mRNA [XM_344059]	XM_344059	FALSE
A_44_P419107	0.0133578	0.00299131	-0.0699614	-0.148025	-0.135976	0.254277	0.975894	NM_001047886	Ilf2	Rattus norvegicus interleukin enhancer binding factor 2 (Ilf2), mRNA [NM_001047886]	NM_001047886	FALSE
A_44_P299247	0.0233389	0.00624788	0.226175	0.223305	-0.0421736	-0.414967	-0.386405	NM_012778	Aqp1	Rattus norvegicus aquaporin 1 (Aqp1), mRNA [NM_012778]	NM_012778	FALSE
A_44_P333495	0.0338026	0.0100981	-0.457321	-0.0312278	0.356779	-0.220881	0.519881	XR_005604	LOC303810	PREDICTED: Rattus norvegicus similar to ribosomal protein L15 (LOC303810), mRNA [XR_005604]	XR_005604	FALSE
A_44_P245979	0.000535798	4.13676e-05	-0.0419264	-0.170782	0.279574	0.120574	2.25099	ENSRNOT00000038464	RGD1560542_predicted	PREDICTED: Rattus norvegicus similar to Transmembrane gamma-carboxyglutamic acid protein 4 precursor (Proline-rich Gla protein 4) (predicted) (RGD1560542_predicted), mRNA [XM_575187]		FALSE
A_43_P15623	0.0240812	0.00649748	0.413983	-0.0792305	0.754324	0.754633	1.01722	NM_053414	Ddx1	Rattus norvegicus DEAD (Asp-Glu-Ala-Asp) box polypeptide 1 (Ddx1), mRNA [NM_053414]	NM_053414	FALSE
A_44_P898943	0.0037547	0.000572732	0.858219	0.485139	-0.399404	-0.170988	-0.709506	TC581852	TC581852			FALSE
A_44_P304730	0.00159018	0.000185093	0.0758811	-0.00630116	0.332731	0.664466	0.85111	NM_001005556	MGC93707	Rattus norvegicus similar to RIKEN cDNA D430028G21 (MGC93707), mRNA [NM_001005556]	NM_001005556	FALSE
A_44_P293667	0.0377422	0.0116471	0.181161	0.112477	0.701957	0.914159	0.647606	NM_022286	Vps33b	Rattus norvegicus vacuolar protein sorting 33B (yeast) (Vps33b), mRNA [NM_022286]	NM_022286	FALSE
A_44_P349675	0.0135456	0.00305005	0.157165	-0.103871	0.196714	0.541891	0.920012	NM_001013167	Wasf2	Rattus norvegicus WAS protein family, member 2 (Wasf2), mRNA [NM_001013167]	NM_001013167	FALSE
A_44_P500250	0.0256789	0.00703552	-0.196233	0.183052	0.399453	0.702669	1.47988	XM_343404	RGD1565253_predicted	PREDICTED: Rattus norvegicus similar to D-glucuronyl C5-epimerase (predicted) (RGD1565253_predicted), mRNA [XM_343404]	XM_343404	FALSE
A_44_P716774	0.0460552	0.0151311	-0.321456	-0.49042	0.148768	-0.372422	-1.4501	XM_001064078	Eml5	PREDICTED: Rattus norvegicus echinoderm microtubule associated protein like 5, transcript variant 2 (Eml5), mRNA [XM_001064078]	XM_001064078	FALSE
A_44_P480653	0.02391	0.00644006	0.19608	0.272401	0.326298	-0.389911	-0.630031	NM_001013082	Pon2	Rattus norvegicus paraoxonase 2 (Pon2), mRNA [NM_001013082]	NM_001013082	FALSE
A_44_P130898	0.00589895	0.00103236	0.758617	0.231175	0.892366	-0.171046	-0.538565	XM_225636	Ly86_predicted	PREDICTED: Rattus norvegicus lymphocyte antigen 86 (predicted) (Ly86_predicted), mRNA [XM_225636]	XM_225636	FALSE
A_44_P1028233	0.0360961	0.011012	0.168592	0.162616	0.370142	0.439228	0.982774	ENSRNOT00000015099	Anapc2	Anapc2 protein (Fragment). [Source:Uniprot/SPTREMBL;Acc:Q3B7T7] [ENSRNOT00000015099]		FALSE
A_44_P990043	0.00381643	0.000585507	0.10144	0.159502	0.535896	0.694899	1.11988	ENSRNOT00000027521	Pdcd11_predicted	PREDICTED: Rattus norvegicus programmed cell death protein 11 (predicted) (Pdcd11_predicted), mRNA [XM_219966]		FALSE
A_44_P407243	0.000476311	3.47069e-05	0.0160053	0.172268	0.609065	0.668834	1.90971	NM_198770	Zmynd19	Rattus norvegicus zinc finger, MYND domain containing 19 (Zmynd19), mRNA [NM_198770]	NM_198770	FALSE
A_44_P808337	0.043131	0.0138743	0.484697	0.272857	0.406505	1.04442	1.38384	DV718357	DV718357	RVL2997 Wackym-Soares normalized rat vestibular cDNA library Rattus norvegicus cDNA 5', mRNA sequence [DV718357]	DV718357	FALSE
A_43_P12384	0.0262016	0.00723248	-0.277128	-0.357253	0.127571	0.332954	0.992992	NM_023987	Birc3	Rattus norvegicus baculoviral IAP repeat-containing 3 (Birc3), mRNA [NM_023987]	NM_023987	FALSE
A_44_P831218	0.0147999	0.00343581	-0.146413	0.135949	-0.0437856	0.165062	0.923787	CK596627	CK596627	AGENCOURT_17837406 NIH_MGC_238 Rattus norvegicus cDNA clone IMAGE:7131556 5', mRNA sequence [CK596627]	CK596627	FALSE
A_44_P104361	0.0263932	0.0073009	-0.101245	0.103124	0.416112	0.453577	1.03802	DY309108	DY309108	AGENCOURT_66961560 NIH_MGC_367 Rattus norvegicus cDNA clone IMAGE:8374934 5', mRNA sequence [DY309108]	DY309108	FALSE
A_44_P159326	0.0225338	0.00596494	-0.321376	-0.324304	0.270062	0.432796	0.583056	XM_343667	XM_343667	Rattus norvegicus similar to AW046014 protein (LOC363328), mRNA [XM_343667]	XM_343667	FALSE
A_44_P367680	0.0391941	0.0122199	0.92838	0.730863	0.854276	0.619602	1.73109	NM_017213	Odf2	Rattus norvegicus outer dense fiber of sperm tails 2 (Odf2), mRNA [NM_017213]	NM_017213	FALSE
A_44_P764622	0.00570679	0.000992369	0.0329407	0.670886	0.764633	0.106586	-0.539182	TC600845	TC600845	RNEP3ALPH EP3alpha receptor {Rattus norvegicus} (exp=-1; wgp=0; cg=0), complete [TC600845]		FALSE
A_44_P140449	0.00426496	0.000675087	0.404496	0.533451	0.452006	-0.177757	-0.321252	ENSRNOT00000051445	LOC683694	PREDICTED: Rattus norvegicus similar to glyoxylate reductase [XM_001055358]		FALSE
A_44_P546228	0.0324082	0.00954209	-0.226543	0.126605	0.273536	0.376454	0.975527	XM_342832	RGD1310893_predicted	PREDICTED: Rattus norvegicus similar to hypothetical protein 3010020C06 (predicted) (RGD1310893_predicted), mRNA [XM_342832]	XM_342832	FALSE
A_44_P462326	0.000356358	2.30812e-05	0.246541	-0.0402231	0.33192	0.673194	2.32663	NM_001029915	Bxdc2	Rattus norvegicus brix domain containing 2 (Bxdc2), mRNA [NM_001029915]	NM_001029915	FALSE
A_44_P1000888	0.00900431	0.00177973	0.508299	0.0823546	0.332233	0.00289828	-1.08052	XM_341391	Plac9_predicted	PREDICTED: Rattus norvegicus placenta-specific 9 (predicted) (Plac9_predicted), mRNA [XM_341391]	XM_341391	FALSE
A_42_P512460	0.000119351	4.55137e-06	-0.00307012	0.149597	0.120119	1.21308	2.31168	NM_001037348	MGC125271	Rattus norvegicus JTV1 (MGC125271), mRNA [NM_001037348]	NM_001037348	FALSE
A_44_P191838	0.00019703	9.73304e-06	0.455831	0.334167	0.860728	1.24807	2.00371	ENSRNOT00000008079	ENSRNOT00000008079	Guanine nucleotide regulatory protein (Fragment). [Source:Uniprot/SPTREMBL;Acc:Q99MC4] [ENSRNOT00000008079]		FALSE
A_44_P300171	0.00351821	0.000528608	0.568489	0.440446	0.222932	-0.427346	-0.676535	NM_001024277	Gcat	Rattus norvegicus glycine C-acetyltransferase (2-amino-3-ketobutyrate-coenzyme A ligase) (Gcat), mRNA [NM_001024277]	NM_001024277	FALSE
A_43_P14978	0.00287367	0.000409101	0.345616	0.131986	0.278226	0.13994	-0.817731	AW918202	AW918202	AW918202 EST349506 Rat gene index, normalized rat, norvegicus, Bento Soares Rattus norvegicus cDNA clone RGIEN76 5' end, mRNA sequence [AW918202]	AW918202	FALSE
A_42_P704583	0.000994789	9.72903e-05	-0.105021	0.0515387	0.26233	0.745556	0.829332	XM_001076808	LOC690349	PREDICTED: Rattus norvegicus hypothetical protein LOC690349, transcript variant 3 (LOC690349), mRNA [XM_001076808]	XM_001076808	FALSE
A_42_P598934	0.0400548	0.0125727	0.339967	-0.188374	0.521805	1.27712	1.10793	NM_001014269	Lrrfip1	Rattus norvegicus leucine rich repeat (in FLII) interacting protein 1 (Lrrfip1), mRNA [NM_001014269]	NM_001014269	FALSE
A_44_P1039678	0.000121204	4.67181e-06	0.394963	0.238995	0.701063	1.3733	2.18868	ENSRNOT00000002308	Rda279	Rattus norvegicus cDNA clone IMAGE:7304464, with apparent retained intron [BC089907]		FALSE
A_42_P469142	0.00719167	0.00133665	0.567322	0.303493	0.792598	0.614762	-0.579485	NM_001001515	LMO7	Rattus norvegicus LIM domain only protein 7 (LMO7), mRNA [NM_001001515]	NM_001001515	FALSE
A_44_P208091	0.00682023	0.00124521	0.671579	0.0251537	0.445416	0.957965	1.59227	NM_001009652	Zfp622	Rattus norvegicus zinc finger protein 622 (Zfp622), mRNA [NM_001009652]	NM_001009652	FALSE
A_44_P441434	0.00105407	0.000105748	0.178777	-0.465546	0.0619256	1.11964	1.35335	NM_131914	Cav2	Rattus norvegicus caveolin 2 (Cav2), mRNA [NM_131914]	NM_131914	FALSE
A_44_P788707	0.0484037	0.016198	-0.718421	-0.601201	-0.270475	-0.642745	0.378643	AW920082	AW920082	AW920082 EST351490 Rat gene index, normalized rat, norvegicus, Bento Soares Rattus norvegicus cDNA clone RGIGS22 5' end, mRNA sequence [AW920082]	AW920082	FALSE
A_42_P737265	0.00884244	0.00173477	-0.0513393	0.231317	0.567512	0.544955	1.27411	XM_235439	RGD1311188_predicted	PREDICTED: Rattus norvegicus similar to 1500031N24Rik protein (predicted) (RGD1311188_predicted), mRNA [XM_235439]	XM_235439	FALSE
A_43_P11215	0.0189635	0.00475395	-0.306139	0.0452416	0.429587	0.582527	0.683348	ENSRNOT00000017708	Pdcd5_predicted	PREDICTED: Rattus norvegicus programmed cell death 5 (predicted) (Pdcd5_predicted), mRNA [XM_214911]		FALSE
A_44_P396382	0.0237287	0.0063787	0.166187	0.184135	0.588343	0.699843	1.03839	ENSRNOT00000014629	ENSRNOT00000014629	similar to exosome component 10 (LOC313707), mRNA [Source:RefSeq_dna;Acc:XR_007065] [ENSRNOT00000014629]		FALSE
A_44_P158420	8.91431e-05	2.96023e-06	-0.136383	0.133831	0.73551	1.20673	2.22016	NM_199099	Impdh2	Rattus norvegicus inosine 5-monophosphate dehydrogenase 2 (Impdh2), mRNA [NM_199099]	NM_199099	FALSE
A_44_P249391	0.0416851	0.0132722	0.408502	0.0594346	0.29667	0.533529	1.18634	ENSRNOT00000004192	Traf7_predicted	Ras-related protein Rab-26. [Source:Uniprot/SWISSPROT;Acc:P51156] [ENSRNOT00000004192]		FALSE
A_44_P268893	0.00142362	0.000160278	0.426872	0.0662198	0.293636	-0.634309	-1.99462	CF110587	CF110587	Shultzomica03838 Rat lung airway and parenchyma cDNA libraries Rattus norvegicus cDNA clone Contig3403 5', mRNA sequence [CF110587]	CF110587	FALSE
A_44_P278770	0.00607472	0.00107417	0.92399	0.477576	0.981158	1.27974	1.82363	ENSRNOT00000000891	Sart3_predicted	PREDICTED: Rattus norvegicus squamous cell carcinoma antigen recognized by T-cells 3 (predicted) (Sart3_predicted), mRNA [XM_222279]		FALSE
A_44_P525281	0.0029201	0.000417843	0.328786	0.512492	0.488531	-0.340627	-0.714124	ENSRNOT00000038251	RGD1561296_predicted	PREDICTED: Rattus norvegicus similar to urocanase domain containing 1 (LOC679756), mRNA [XM_001054337]		FALSE
A_42_P490576	0.0365795	0.0112049	-0.0527856	-0.280594	0.36803	-0.168538	-0.529216	XM_220600	Cntrob_predicted	PREDICTED: Rattus norvegicus centrobin, centrosomal BRCA2 interacting protein (predicted) (Cntrob_predicted), mRNA [XM_220600]	XM_220600	FALSE
A_44_P161831	0.0464189	0.0153105	0.34138	0.526558	0.754617	0.0561651	0.504518	NM_001025625	Stub1	Rattus norvegicus STIP1 homology and U-Box containing protein 1 (Stub1), mRNA [NM_001025625]	NM_001025625	FALSE
A_44_P375151	0.0139081	0.00316995	-0.678212	-0.504866	0.105007	0.278462	0.226326	TC648277	TC648277	RS10_MOUSE (P63325) 40S ribosomal protein S10, partial (82%) [TC648277]		FALSE
A_44_P411796	0.0200703	0.00513032	0.112119	-0.319733	-0.0144846	0.611644	1.33838	NM_001014246	RGD1309482	Rattus norvegicus similar to chromosome 10 open reading frame 4; similar to putative acid phosphatase F26C11.1 (RGD1309482), mRNA [NM_001014246]	NM_001014246	FALSE
A_44_P342671	0.000249775	1.41263e-05	0.599904	0.519979	1.53448	2.05305	1.9426	XM_234728	XM_234728	Rattus norvegicus similar to Hspca protein (LOC314540), mRNA [XM_234728]	XM_234728	FALSE
A_42_P777045	0.0126941	0.00279055	0.362219	0.268784	0.54688	0.621401	1.22526	NM_001037195	Rhog	Rattus norvegicus Ras homolog gene family, member G (Rhog), mRNA [NM_001037195]	NM_001037195	FALSE
A_44_P429267	1.67311e-05	2.0515e-07	0.348747	0.250306	0.560216	0.0328382	-1.93109	ENSRNOT00000011405	ENSRNOT00000011405	Dedicator of cytokinesis 7 (Fragment). [Source:Uniprot/SPTREMBL;Acc:Q45N69] [ENSRNOT00000011405]		FALSE
A_43_P21143	0.0100107	0.00204207	-0.0145591	0.166461	0.509797	0.558932	1.009	ENSRNOT00000021528	Cul3_predicted	PREDICTED: Rattus norvegicus cullin 3 (predicted) (Cul3_predicted), mRNA [XM_217454]		FALSE
A_44_P293357	0.000647167	5.43324e-05	0.0586716	0.113793	0.348806	1.08315	1.76784	NM_001014098	Ccdc51	Rattus norvegicus coiled-coil domain containing 51 (Ccdc51), mRNA [NM_001014098]	NM_001014098	FALSE
A_44_P365443	0.0185474	0.00462087	0.184628	0.252131	0.476132	0.367475	-0.416096	NM_134408	Lphn2	Rattus norvegicus latrophilin 2 (Lphn2), mRNA [NM_134408]	NM_134408	FALSE
A_44_P1036430	0.040854	0.0129357	0.513423	0.297967	0.63274	1.17492	1.4276	NM_001008301	Usp14	Rattus norvegicus ubiquitin specific protease 14 (Usp14), mRNA [NM_001008301]	NM_001008301	FALSE
A_44_P279202	0.0174769	0.00428694	0.223848	0.0911515	0.647798	0.740537	1.34911	BC090339	Phc2	Rattus norvegicus polyhomeotic-like 2 (Drosophila), mRNA (cDNA clone IMAGE:7302250), complete cds. [BC090339]	BC090339	FALSE
A_44_P510662	0.0412872	0.0131165	0.0520637	-0.158227	0.326624	0.351768	0.467562	NM_019380	Sdfr1	Rattus norvegicus stromal cell derived factor receptor 1 (Sdfr1), mRNA [NM_019380]	NM_019380	FALSE
A_43_P15154	0.0205985	0.00530279	0.583781	0.638408	0.427345	-0.0978462	-0.889551	XM_576589	Ihh	PREDICTED: Rattus norvegicus Indian hedgehog homolog, (Drosophila) (Ihh), mRNA [XM_576589]	XM_576589	FALSE
A_44_P575750	0.00182097	0.000222747	0.314418	0.433203	0.789203	1.19566	2.66173	A_44_P575750	A_44_P575750			FALSE
A_42_P648200	3.47074e-06	8.5079e-09	0.0481156	-0.388311	0.274658	1.48653	2.33553	NM_001037356	MGC125015	Rattus norvegicus similar to PAK/PLC-interacting protein 1 (MGC125015), mRNA [NM_001037356]	NM_001037356	FALSE
A_42_P694105	0.00522266	0.000882718	0.278298	0.388066	1.17758	0.746346	-0.367654	XM_341438	LOC361153	PREDICTED: Rattus norvegicus hypothetical LOC361153 (LOC361153), mRNA [XM_341438]	XM_341438	FALSE
A_44_P275523	0.0341923	0.0102567	-0.133515	-0.167121	0.0993935	0.215143	0.928676	AW142611	AW142611	AW142611 EST292863 Normalized rat embryo, Bento Soares Rattus sp. cDNA clone RGIAQ64 5' end, mRNA sequence [AW142611]	AW142611	FALSE
A_44_P867698	0.0480297	0.0160477	-0.0167191	0.300541	0.943224	1.15076	1.15336	A_44_P867698	A_44_P867698			FALSE
A_42_P493380	0.00130031	0.000142533	-0.171507	-0.416709	0.0844099	0.32906	2.23334	NM_012603	Myc	Rattus norvegicus myelocytomatosis viral oncogene homolog (avian) (Myc), mRNA [NM_012603]	NM_012603	FALSE
A_44_P396507	0.0108145	0.00226696	0.51418	0.154998	0.582772	0.645333	1.4459	NM_001024270	Pelp1	Rattus norvegicus proline, glutamic acid and leucine rich protein 1 (Pelp1), mRNA [NM_001024270]	NM_001024270	FALSE
A_44_P113247	0.0317365	0.00929102	0.288878	0.316269	0.619644	0.505381	1.12684	CF108344	CF108344	Shultzomica01595 Rat lung airway and parenchyma cDNA libraries Rattus norvegicus cDNA clone Contig1264 5', mRNA sequence [CF108344]	CF108344	FALSE
A_44_P1038028	5.28065e-07	1.50022e-10	0.201127	-0.0842075	0.00205278	1.00346	3.8796	NM_181086	Tnfrsf12a	Rattus norvegicus tumor necrosis factor receptor superfamily, member 12a (Tnfrsf12a), mRNA [NM_181086]	NM_181086	FALSE
A_44_P457226	0.00829906	0.00160382	0.534244	0.122963	0.201917	1.4188	1.26558	ENSRNOT00000023854	Sf3b3_predicted	PREDICTED: Rattus norvegicus splicing factor 3b, subunit 3 (predicted) (Sf3b3_predicted), mRNA [XM_214697]		FALSE
A_44_P746102	0.0339991	0.0101788	0.185427	0.245507	0.853325	1.38127	1.36643	TC607346	TC607346			FALSE
A_44_P195280	0.0105946	0.00220408	0.673169	0.927712	1.12862	0.168893	0.0472725	ENSRNOT00000030302	ENSRNOT00000030302	Cortistatin precursor [Contains: Cortistatin-29; Cortistatin-14]. [Source:Uniprot/SWISSPROT;Acc:Q62949] [ENSRNOT00000030302]		FALSE
A_42_P665460	0.0462724	0.0152513	-0.102513	-0.0288159	0.5934	0.389059	0.882539	AW144706	AW144706	AW144706 EST290453 Normalized rat ovary, Bento Soares Rattus sp. cDNA clone RGIAI64 5' end similar to metallothionein-I gene transcription activator, mRNA sequence [AW144706]	AW144706	FALSE
A_44_P208464	0.0178305	0.00440193	0.273043	0.0508729	0.106481	0.377737	1.5435	NM_001024778	Rad17	Rattus norvegicus RAD17 homolog (S. pombe) (Rad17), mRNA [NM_001024778]	NM_001024778	FALSE
A_44_P625285	0.00823229	0.00158898	-0.292394	-0.789161	-0.218133	0.380993	1.00635	BP483351	BP483351	BP483351 Rattus norvegicus pancreatic islet Rattus norvegicus cDNA clone RBC05151 5', mRNA sequence [BP483351]	BP483351	FALSE
A_44_P459484	0.00026134	1.49992e-05	0.273965	0.137902	0.527036	0.811642	1.79834	A_44_P459484	A_44_P459484			FALSE
A_44_P239306	0.00243214	0.000328472	0.0536354	0.104699	0.439655	0.945453	2.69219	NM_001013863	LOC287938	Rattus norvegicus hypothetical LOC287938 (LOC287938), mRNA [NM_001013863]	NM_001013863	FALSE
A_44_P346661	0.00182091	0.000222632	0.347246	0.330494	0.91206	1.28508	1.64298	NM_173111	Tpm3	Rattus norvegicus tropomyosin 3, gamma (Tpm3), transcript variant 2, mRNA [NM_173111]	NM_173111	FALSE
A_43_P10865	0.000108111	3.91344e-06	0.383437	0.33278	0.0613863	-0.909806	-2.63277	XM_341288	Ube2e2	PREDICTED: Rattus norvegicus ubiquitin-conjugating enzyme E2E 2 (UBC4 [XM_341288]	XM_341288	FALSE
A_44_P948572	0.00060212	4.91375e-05	-0.147721	-0.300464	0.266172	0.869011	1.05509	TC624095	TC624095	SYY_AQUAE (O67632) Tyrosyl-tRNA synthetase (Tyrosine--tRNA ligase) (TyrRS) , partial (5%) [TC624095]		FALSE
A_44_P239162	0.000527253	4.03985e-05	0.548929	0.271393	0.780482	1.12738	2.05291	XM_343159	Dot1l_predicted	Rattus norvegicus similar to histone methyltransferase DOT1L (LOC362831), mRNA [XM_343159]	XM_343159	FALSE
A_44_P117850	0.0274432	0.00768797	-0.88241	-0.746041	-0.133241	-1.0268	-1.76243	AABR03055518	AABR03055518	Rattus norvegicus chromosome 7, 14 clones, strain BN/SsNHsdMCW RNOR03304660, whole genome shotgun sequence [AABR03055518]	AABR03055518	FALSE
A_44_P1038400	0.00232647	0.000310105	0.0132068	-0.00968742	0.0340759	0.413227	1.20457	DV727624	LOC497975	RVL20147 Wackym-Soares normalized rat vestibular cDNA library Rattus norvegicus cDNA 5', mRNA sequence [DV727624]	DV727624	FALSE
A_44_P1036685	0.00429023	0.000680849	-0.384241	-0.0556064	0.402417	0.364258	0.873744	NM_001029900	Mrpl12	Rattus norvegicus ribosomal protein, mitochondrial, L12 (Mrpl12), mRNA [NM_001029900]	NM_001029900	FALSE
A_44_P308925	0.00219112	0.000285379	0.817566	0.790854	0.743719	0.118406	-0.297731	NM_031003	Abat	Rattus norvegicus 4-aminobutyrate aminotransferase (Abat), mRNA [NM_031003]	NM_031003	FALSE
A_43_P18091	0.00419157	0.000659815	0.423878	0.363795	0.38614	1.22723	1.85572	NM_001007707	Brp16	Rattus norvegicus brain protein 16 (Brp16), mRNA [NM_001007707]	NM_001007707	FALSE
A_43_P16642	0.0256602	0.00702738	0.558549	0.350586	0.540455	1.14145	1.32995	NM_001009419	Cmas	Rattus norvegicus cytidine monophospho-N-acetylneuraminic acid synthetase (Cmas), mRNA [NM_001009419]	NM_001009419	FALSE
A_44_P504133	9.4877e-05	3.234e-06	0.308861	-0.0491815	-0.655439	-1.49144	-2.51577	ENSRNOT00000032108	RGD1312038_predicted	PREDICTED: Rattus norvegicus similar to putative protein, with at least 6 transmembrane domains, of ancient origin (58.5 kD) (3N884) (predicted) (RGD1312038_predicted), mRNA [XM_343054]		FALSE
A_43_P18992	0.0338039	0.0101025	-0.416998	-0.156859	0.226641	0.0232061	0.453047	ENSRNOT00000010097	RGD1310433_predicted	PREDICTED: Rattus norvegicus similar to mKIAA1757 protein (predicted) (RGD1310433_predicted), mRNA [XM_238368]		FALSE
A_44_P420869	0.0402682	0.0126628	-0.67668	-0.579713	0.280144	-0.485771	0.0602974	BM391518	BM391518	BM391518 UI-R-DY0-ckr-g-20-0-UI.s1 NCI_CGAP_DY0 Rattus norvegicus cDNA clone IMAGE:7327246 3', mRNA sequence [BM391518]	BM391518	FALSE
A_43_P12049	0.0415269	0.0132145	-0.0773383	-0.143155	0.0446241	0.161883	0.897394	NM_019384	LOC56081	Rattus norvegicus CTD-binding SR-like rA1 (LOC56081), mRNA [NM_019384]	NM_019384	FALSE
A_43_P20392	0.0153833	0.00361803	0.482911	0.316541	0.590633	0.935854	1.47254	ENSRNOT00000011864	ENSRNOT00000011864	PREDICTED: Rattus norvegicus similar to WD repeat domain 11 protein (predicted) (RGD1564964_predicted), mRNA [XM_236438]		FALSE
A_44_P425076	0.0208594	0.00539076	0.63534	0.446603	0.512626	0.953144	1.4262	NM_031083	Pik4cb	Rattus norvegicus phosphatidylinositol 4-kinase, catalytic, beta polypeptide (Pik4cb), mRNA [NM_031083]	NM_031083	FALSE
A_44_P188606	0.000235434	1.29094e-05	0.14396	-0.0115287	-0.0615859	-0.426204	-1.85111	NM_001013157	Nnt	Rattus norvegicus nicotinamide nucleotide transhydrogenase (Nnt), mRNA [NM_001013157]	NM_001013157	FALSE
A_44_P327250	0.000947171	9.06945e-05	-0.0479596	0.154565	0.667634	0.641767	1.8569	NM_198736	Kctd13	Rattus norvegicus potassium channel tetramerisation domain containing 13 (Kctd13), mRNA [NM_198736]	NM_198736	FALSE
A_44_P247408	0.0173136	0.00423018	-0.0390893	0.373848	0.664471	0.86979	-0.396891	ENSRNOT00000001464	ENSRNOT00000001464	Androgen-induced proliferation inhibitor (Fragment). [Source:Uniprot/SPTREMBL;Acc:Q6TRW4] [ENSRNOT00000001464]		FALSE
A_44_P300232	0.0186956	0.00466833	0.32601	0.565332	1.06842	1.23923	1.58696	ENSRNOT00000033684	Appbp2	Appbp2 protein (Fragment). [Source:Uniprot/SPTREMBL;Acc:Q5BJX9] [ENSRNOT00000033684]		FALSE
A_42_P562435	0.000851985	7.87744e-05	-0.32271	-0.0841827	0.15065	0.22026	1.00209	NM_001037978	Gtl3	Rattus norvegicus gene trap locus 3 (Gtl3), mRNA [NM_001037978]	NM_001037978	FALSE
A_44_P252922	0.0423838	0.0135593	0.161698	-0.0152733	0.333771	0.782755	0.939897	BC098824	Sec23ip	Rattus norvegicus SEC23 interacting protein, mRNA (cDNA clone IMAGE:7377967), complete cds. [BC098824]	BC098824	FALSE
A_44_P273989	0.0160047	0.00381877	0.263483	0.0378406	0.342423	0.0410978	1.46693	NM_017039	Ppp2ca	Rattus norvegicus protein phosphatase 2 (formerly 2A), catalytic subunit, alpha isoform (Ppp2ca), mRNA [NM_017039]	NM_017039	FALSE
A_44_P102774	0.0193323	0.00487588	0.539141	0.567565	0.572697	0.500409	1.68552	ENSRNOT00000040963	Polr3e_predicted	PREDICTED: Rattus norvegicus polymerase (RNA) III (DNA directed) polypeptide E (predicted) (Polr3e_predicted), mRNA [XM_341919]		FALSE
A_44_P322001	0.0375777	0.0115831	-0.33614	-0.167141	0.166308	-0.205274	0.801156	AA955816	AA955816	UI-R-E1-fd-e-08-0-UI.s1 UI-R-E1 Rattus norvegicus cDNA clone UI-R-E1-fd-e-08-0-UI 3' similar to gi [AA955816]	AA955816	FALSE
A_43_P16968	0.00173716	0.000208234	0.152962	0.129157	-0.106605	-1.00594	-1.39835	XM_236927	RGD1562008_predicted	PREDICTED: Rattus norvegicus similar to p53-associated parkin-like cytoplasmic protein (predicted) (RGD1562008_predicted), mRNA [XM_236927]	XM_236927	FALSE
A_44_P650082	0.00763686	0.00144807	-0.155288	-0.0544248	-0.734616	-0.421132	1.45721	AW530795	AW530795	UI-R-C4-alb-e-10-0-UI.s1 UI-R-C4 Rattus norvegicus cDNA clone UI-R-C4-alb-e-10-0-UI 3', mRNA sequence [AW530795]	AW530795	FALSE
A_44_P166482	0.0184851	0.00459932	-0.125016	0.0454032	0.417614	0.376482	0.951498	NM_001013426	Mrpl41	Rattus norvegicus mitochondrial ribosomal protein L41 (Mrpl41), mRNA [NM_001013426]	NM_001013426	FALSE
A_44_P349050	0.00353182	0.000531849	0.0841638	0.0268965	0.377145	0.495208	1.03137	AF012714	Minpp1	Rattus norvegicus hepatic multiple inositol polyphosphate phosphatase (MIPP1) mRNA, complete cds. [AF012714]	AF012714	FALSE
A_43_P12328	0.039959	0.0125304	0.033789	-0.30566	0.270043	0.255111	0.911604	NM_022863	Ireb2	Rattus norvegicus iron responsive element binding protein 2 (Ireb2), mRNA [NM_022863]	NM_022863	FALSE
A_44_P1057585	0.00058233	4.66341e-05	0.401261	0.460054	0.655135	0.988796	2.35699	ENSRNOT00000036258	Htatip2_predicted	PREDICTED: Rattus norvegicus HIV-1 tat interactive protein 2, homolog (human) (predicted) (Htatip2_predicted), mRNA [XM_214927]		FALSE
A_44_P295256	0.00530641	0.000902198	-0.129891	0.167844	0.687361	0.0837171	1.25098	ENSRNOT00000022462	Papd1_predicted	Rattus norvegicus similar to RIKEN cDNA 0610027A18 (LOC307050), mRNA [XM_225468]		FALSE
A_44_P534791	0.00488165	0.000803919	0.0523637	0.134292	0.0304998	0.810677	1.52895	ENSRNOT00000008140	Mettl2_predicted	PREDICTED: Rattus norvegicus methyltransferase like 2 (predicted) (Mettl2_predicted), mRNA [XM_343972]		FALSE
A_44_P638274	0.0163878	0.00394191	-0.538484	0.0410843	-0.0735242	-0.794638	-2.13876	TC590186	TC590186			FALSE
A_44_P398753	0.0137222	0.00310998	0.453812	0.17409	0.0749471	0.924415	1.26586	XM_235185	Xpot_predicted	PREDICTED: Rattus norvegicus exportin, tRNA (nuclear export receptor for tRNAs) (predicted) (Xpot_predicted), mRNA [XM_235185]	XM_235185	FALSE
A_44_P592207	0.0046923	0.000763384	0.241344	0.217157	-0.154831	-0.28849	-0.887722	TC595793	TC595793	Q4E7G1_9RICK (Q4E7G1) Cytochrome C oxidase assembly protein, partial (10%) [TC595793]		FALSE
A_44_P647968	0.0255591	0.00699069	-0.0846873	-0.207151	-0.0771619	0.118084	0.800388	BI395759	BI395759	BI395759 EST531630 Rat gene index, normalized rat, norvegicus Rattus norvegicus cDNA clone RGICN03 5' end, mRNA sequence [BI395759]	BI395759	FALSE
A_44_P340193	0.0111982	0.00237169	0.311497	0.300767	0.225723	0.609703	1.49461	NM_001024896	Hsdl1	Rattus norvegicus hydroxysteroid dehydrogenase like 1 (Hsdl1), mRNA [NM_001024896]	NM_001024896	FALSE
A_44_P118027	0.0142065	0.00326636	0.107267	0.177729	0.367414	-0.150088	-0.478162	BC081881	LOC681578	Rattus norvegicus similar to ring finger protein 13, mRNA (cDNA clone MGC:93748 IMAGE:7108181), complete cds [BC081881]	BC081881	FALSE
A_43_P22351	0.00247473	0.0003364	0.383454	0.374787	0.286566	-0.527821	-0.780141	NM_001024968	RGD1307594	Rattus norvegicus similar to RIKEN cDNA 1200006F02 (RGD1307594), mRNA [NM_001024968]	NM_001024968	FALSE
A_44_P330765	0.0263542	0.00728857	0.501059	0.362918	0.536025	0.763195	1.6125	NM_001025752	Ccrk	Rattus norvegicus cell cycle related kinase (Ccrk), mRNA [NM_001025752]	NM_001025752	FALSE
A_44_P376862	0.00437222	0.000697452	0.373813	0.39432	0.168693	0.810925	1.58769	NM_031700	Cldn3	Rattus norvegicus claudin 3 (Cldn3), mRNA [NM_031700]	NM_031700	FALSE
A_44_P762216	0.0154245	0.00363057	0.437843	0.247583	-0.0174011	0.173982	1.48035	ENSRNOT00000017889	RGD1563166_predicted	PREDICTED: Rattus norvegicus similar to T-cell activation kelch repeat protein (predicted) (RGD1563166_predicted), mRNA [XM_575612]		FALSE
A_44_P107949	0.0162591	0.00390523	0.258836	0.218749	0.528074	0.660736	1.35743	ENSRNOT00000011960	Dnajc11_predicted	Rattus norvegicus similar to hypothetical protein FLJ10737 (LOC362666), mRNA [XM_342983]		FALSE
A_44_P187181	0.00204156	0.00026015	0.334703	0.61274	0.623066	-0.193008	-1.34649	NM_012630	Prlr	Rattus norvegicus prolactin receptor (Prlr), transcript variant 2, mRNA [NM_012630]	NM_012630	FALSE
A_44_P914875	0.0109031	0.00229063	-0.571211	-0.453901	-0.0429654	0.504268	0.603621	TC626696	TC626696	NM_067132 SR Protein (splicing factor) family member (rsp-8) {Caenorhabditis elegans} (exp=-1; wgp=0; cg=0), partial (6%) [TC626696]		FALSE
A_44_P766913	0.00667265	0.00120652	0.640622	0.231865	0.500576	0.232307	-1.37075	CO570092	CO570092	AGENCOURT_28447287 NIH_MGC_248 Rattus norvegicus cDNA clone IMAGE:7367536 5', mRNA sequence [CO570092]	CO570092	FALSE
A_44_P338068	0.0262165	0.00723818	0.0125467	-0.0436503	0.59922	0.681538	1.3438	NM_001024355	LOC500909	Rattus norvegicus similar to hypothetical protein FLJ22349 (LOC500909), mRNA [NM_001024355]	NM_001024355	FALSE
A_44_P471426	0.00972129	0.00196194	-0.590711	0.276244	0.733512	1.26583	1.78515	NM_001012204	Traf3ip1	Rattus norvegicus TNF receptor-associated factor 3 interacting protein 1 (Traf3ip1), mRNA [NM_001012204]	NM_001012204	FALSE
A_44_P135224	0.000110459	4.03733e-06	0.156726	0.533395	0.413949	0.846028	2.74551	ENSRNOT00000025197	Plk3	Serine/threonine-protein kinase PLK3 (EC 2.7.11.21) (Polo-like kinase 3) (PLK-3) (Cytokine-inducible serine/threonine-protein kinase) (FGF- inducible kinase) (Fragment). [Source:Uniprot/SWISSPROT;Acc:Q9R011] [ENSRNOT00000025197]		FALSE
A_43_P10314	0.0243616	0.00659029	0.760488	0.297615	0.735971	0.882024	1.27038	ENSRNOT00000032627	LOC499076	PREDICTED: Rattus norvegicus similar to protein phosphatase 1, regulatory subunit 12C (LOC499076), mRNA [XM_574359]		FALSE
A_44_P359032	0.00151859	0.000173973	0.551799	0.652892	0.309742	-0.684085	-0.567564	ENSRNOT00000020820	Pink1_predicted	PREDICTED: Rattus norvegicus PTEN induced putative kinase 1 (predicted) (Pink1_predicted), mRNA [XM_216565]		FALSE
A_42_P776359	4.27071e-05	9.24782e-07	0.143022	0.253504	0.419323	0.527654	2.03501	NM_001015013	Mtvr2	Rattus norvegicus mammary tumor virus receptor 2 (Mtvr2), mRNA [NM_001015013]	NM_001015013	FALSE
A_44_P513853	0.0401942	0.0126278	1.14296	0.919285	0.890014	0.226449	0.0243713	ENSRNOT00000011403	Nxn_predicted	Rattus norvegicus similar to red-1 (LOC360577), mRNA [XM_340857]		FALSE
A_44_P427560	0.00512685	0.00086024	-0.111421	-0.293958	0.31154	0.505593	1.20827	NM_053622	Pom121	Rattus norvegicus nuclear pore membrane glycoprotein 121 (Pom121), mRNA [NM_053622]	NM_053622	FALSE
A_44_P105566	0.0436854	0.0141013	-0.75555	-0.518694	0.0263739	0.0469009	0.507826	A_44_P105566	A_44_P105566			FALSE
A_44_P135549	0.000637543	5.31878e-05	0.686533	0.357596	0.741682	1.1159	1.80407	NM_001044239	Ap1m1	Rattus norvegicus adaptor-related protein complex AP-1, mu subunit 1 (Ap1m1), mRNA [NM_001044239]	NM_001044239	FALSE
A_44_P622645	0.0179002	0.00442333	0.509046	0.412958	0.654517	0.293283	1.71066	XM_217612	RGD1559763_predicted	PREDICTED: Rattus norvegicus similar to U2af1-rs2 (predicted) (RGD1559763_predicted), mRNA [XM_217612]	XM_217612	FALSE
A_44_P293315	0.00805547	0.00154918	-0.323833	-0.449756	0.415303	-0.522583	0.83025	ENSRNOT00000031262	Bbs4_predicted	PREDICTED: Rattus norvegicus Bardet-Biedl syndrome 4 homolog (human) (predicted) (Bbs4_predicted), mRNA [XM_217154]		FALSE
A_44_P254144	0.0207248	0.00534505	0.230599	0.0659094	0.412933	0.459423	1.17759	ENSRNOT00000056944	RGD1311920_predicted	PREDICTED: Rattus norvegicus similar to RIKEN cDNA 9130023F12 gene (predicted) (RGD1311920_predicted), mRNA [XM_223651]		FALSE
A_43_P12245	0.00372743	0.000567916	-0.0845041	-0.441784	-0.116755	0.0715235	2.34958	NM_022542	Rhob	Rattus norvegicus ras homolog gene family, member B (Rhob), mRNA [NM_022542]	NM_022542	FALSE
A_42_P594999	0.00316694	0.000462453	0.823561	0.531867	0.0896181	0.0275875	-1.08475	XR_008518	LOC683400	PREDICTED: Rattus norvegicus similar to importin 11 (LOC683400), mRNA [XR_008518]	XR_008518	FALSE
A_44_P368320	0.0116194	0.00248817	0.608852	0.233023	-0.928483	-0.912297	-1.49522	BC106025	LOC362665	Rattus norvegicus similar to KIAA0833 protein, mRNA (cDNA clone IMAGE:7386266), complete cds. [BC106025]	BC106025	FALSE
A_44_P808496	0.00472393	0.000771017	0.0473644	-0.0593603	0.177631	0.931834	1.96468	XM_231787	RGD1562590_predicted	PREDICTED: Rattus norvegicus similar to hypothetical protein (predicted) (RGD1562590_predicted), mRNA [XM_231787]	XM_231787	FALSE
A_44_P915229	0.0003629	2.37672e-05	-0.176065	-0.456585	0.0215809	0.449213	1.25243	NM_001014078	RGD1307393	Rattus norvegicus similar to hypothetical protein MGC9907 (RGD1307393), mRNA [NM_001014078]	NM_001014078	FALSE
A_44_P100557	0.0161228	0.00385832	0.765115	0.335905	0.754882	0.991262	1.45463	NM_001007681	Zfp219	Rattus norvegicus zinc finger protein 219 (Zfp219), mRNA [NM_001007681]	NM_001007681	FALSE
A_44_P314312	0.000235313	1.28352e-05	0.1934	0.15174	0.386304	1.34148	2.72505	ENSRNOT00000013535	Nol9	Nol9 protein (Fragment). [Source:Uniprot/SPTREMBL;Acc:Q4G021] [ENSRNOT00000013535]		FALSE
A_44_P393605	0.0347653	0.0104836	-0.636856	-0.347905	-0.410361	-0.253299	0.861166	NM_133615	Taf9l	Rattus norvegicus TAF9-like RNA polymerase II, TATA box binding protein (TBP)-associated factor, 31kDa (Taf9l), mRNA [NM_133615]	NM_133615	FALSE
A_44_P1043051	0.000492231	3.66466e-05	0.157496	0.00192076	0.285886	0.474029	1.63914	NM_001012182	RGD1311316	Rattus norvegicus similar to RIKEN cDNA 5730470L24 (RGD1311316), mRNA [NM_001012182]	NM_001012182	FALSE
A_43_P13277	0.00459893	0.000744594	-0.201763	-0.248172	0.254368	0.0966427	0.985234	NM_134458	Psmc3ip	Rattus norvegicus proteasome (prosome, macropain) 26S subunit, ATPase 3, interacting protein (Psmc3ip), mRNA [NM_134458]	NM_134458	FALSE
A_44_P1049532	0.0175259	0.00430821	0.283016	0.0165728	0.799121	0.856676	1.00931	NM_001024974	RGD1311863	Rattus norvegicus similar to RIKEN cDNA 2410127L17 (RGD1311863), mRNA [NM_001024974]	NM_001024974	FALSE
A_43_P18366	0.0328041	0.00969959	0.219034	0.261046	0.690243	0.895206	1.08326	NM_001039197	Tor1b	Rattus norvegicus torsin family 1, member B (Tor1b), mRNA [NM_001039197]	NM_001039197	FALSE
A_43_P23467	0.0405545	0.0127981	0.629479	0.498127	0.0330614	0.329529	-0.871425	C06661	C06661	C06661 Rat pancreatic islet cDNA Rattus norvegicus cDNA, mRNA sequence [C06661]	C06661	FALSE
A_43_P12574	0.00713235	0.00132311	0.178837	0.560481	0.730085	1.42143	1.39998	NM_031522	Neu1	Rattus norvegicus neuraminidase 1 (Neu1), mRNA [NM_031522]	NM_031522	FALSE
A_44_P529240	0.0229645	0.00611669	0.0368416	0.42463	0.540698	0.247106	1.4718	NM_183054	Rhbg	Rattus norvegicus Rhesus blood group-associated B glycoprotein (Rhbg), mRNA [NM_183054]	NM_183054	FALSE
A_44_P196723	0.00689594	0.00126469	0.217018	0.24242	0.167217	-0.644863	-0.948388	CF111620	CF111620	Shultzomica04871 Rat lung airway and parenchyma cDNA libraries Rattus norvegicus cDNA clone Contig760 5', mRNA sequence [CF111620]	CF111620	FALSE
A_43_P18144	0.035055	0.0106018	0.282135	0.0557585	0.35266	-0.553622	0.211644	NM_001025027	Fundc1	Rattus norvegicus FUN14 domain containing 1 (Fundc1), mRNA [NM_001025027]	NM_001025027	FALSE
A_44_P481525	0.011492	0.00244941	0.214335	0.416865	0.846534	0.77803	1.53967	NM_020075	Eif5	Rattus norvegicus eukaryotic translation initiation factor 5 (Eif5), mRNA [NM_020075]	NM_020075	FALSE
A_44_P490107	0.0103563	0.00213263	-0.911853	-0.708627	-0.57058	0.655548	1.03037	A_44_P490107	A_44_P490107			FALSE
A_44_P519871	0.000377714	2.52179e-05	0.534746	0.433763	0.279912	-0.0225557	-1.98579	NM_017070	Srd5a1	Rattus norvegicus steroid 5 alpha-reductase 1 (Srd5a1), mRNA [NM_017070]	NM_017070	FALSE
A_44_P760327	0.00767964	0.00145978	0.27266	0.53071	0.543734	1.05473	1.54641	NM_001007649	MGC94282	Rattus norvegicus similar to 5930416I19Rik protein (MGC94282), mRNA [NM_001007649]	NM_001007649	FALSE
A_44_P403816	0.00038752	2.60772e-05	0.204814	-0.029038	0.416149	0.185064	1.18968	AW142588	AW142588	AW142588 EST292840 Normalized rat embryo, Bento Soares Rattus sp. cDNA clone RGIAQ21 5' end, mRNA sequence [AW142588]	AW142588	FALSE
A_44_P513193	0.00570732	0.000992798	0.438746	0.447659	0.413374	-0.194096	-0.628769	NM_012793	Gamt	Rattus norvegicus guanidinoacetate methyltransferase (Gamt), mRNA [NM_012793]	NM_012793	FALSE
A_44_P229837	0.0091384	0.0018132	0.741073	0.472066	0.650566	-0.246413	-0.645602	ENSRNOT00000014051	Cyp39a1_predicted	PREDICTED: Rattus norvegicus cytochrome P450, family 39, subfamily a, polypeptide 1 (predicted) (Cyp39a1_predicted), mRNA [XM_236983]		FALSE
A_44_P972303	0.000312538	1.93262e-05	-0.0519303	-0.048104	0.243795	-0.322057	1.5247	AW916976	AW916976	AW916976 EST348280 Rat gene index, normalized rat, norvegicus, Bento Soares Rattus norvegicus cDNA clone RGIDX44 5' end, mRNA sequence [AW916976]	AW916976	FALSE
A_44_P655449	0.0110293	0.00232622	-0.740261	-0.353755	-0.0999714	-0.646914	0.547486	TC621043	TC621043	Q75T81_RAT (Q75T81) System asc amino acid transporter Asc-1, partial (10%) [TC621043]		FALSE
A_44_P792811	0.00355604	0.000536379	-0.331247	0.0374613	0.339473	0.32247	1.53886	TC613673	TC613673			FALSE
A_43_P17072	0.00996103	0.00202809	0.485554	0.391135	0.160105	1.23596	1.87073	NM_001012040	Samd8	Rattus norvegicus sterile alpha motif domain containing 8 (Samd8), mRNA [NM_001012040]	NM_001012040	FALSE
A_44_P544974	0.00640403	0.0011463	0.0341361	0.0117584	0.325868	0.770364	1.55462	NM_139186	Mki67ip	Rattus norvegicus Mki67 (FHA domain) interacting nucleolar phosphoprotein (Mki67ip), mRNA [NM_139186]	NM_139186	FALSE
A_43_P17854	0.0158092	0.00374987	0.185961	0.140769	-0.09235	-0.518114	-1.38534	NM_001013911	Ift80	Rattus norvegicus intraflagellar transport 80 homolog (Chlamydomonas) (Ift80), mRNA [NM_001013911]	NM_001013911	FALSE
A_44_P365531	0.031262	0.00910857	0.174992	0.282345	0.166016	0.0787363	-0.573658	NM_024392	Hsd17b4	Rattus norvegicus hydroxysteroid (17-beta) dehydrogenase 4 (Hsd17b4), mRNA [NM_024392]	NM_024392	FALSE
A_44_P361504	0.00359386	0.000543139	-0.314863	0.0504718	0.360251	0.216003	0.715937	ENSRNOT00000036109	RGD1559667_predicted	PREDICTED: Rattus norvegicus similar to basic transcription factor 3 (predicted) (predicted) (RGD1559667_predicted), mRNA [XM_573106]		FALSE
A_44_P406825	0.000987976	9.6307e-05	0.35644	0.20271	0.401849	0.596774	1.3603	BC090339	Phc2	Rattus norvegicus polyhomeotic-like 2 (Drosophila), mRNA (cDNA clone IMAGE:7302250), complete cds. [BC090339]	BC090339	FALSE
A_44_P543917	0.0427058	0.0136824	-0.354049	-0.0878963	0.369165	0.135284	0.910831	ENSRNOT00000019195	Fbxo42_predicted	PREDICTED: Rattus norvegicus F-box protein 42 (predicted) (Fbxo42_predicted), mRNA [XM_342963]		FALSE
A_44_P503552	0.00246742	0.000334489	0.958455	0.971184	0.280373	0.0094105	-0.320087	NM_139337	Lrp16	Rattus norvegicus LRP16 protein (Lrp16), mRNA [NM_139337]	NM_139337	FALSE
A_44_P476136	0.0037084	0.000564364	0.107535	-0.024992	0.478059	0.750316	1.00634	XM_340750	Alg1_predicted	PREDICTED: Rattus norvegicus asparagine-linked glycosylation 1 homolog (yeast, beta-1,4-mannosyltransferase) (predicted) (Alg1_predicted), mRNA [XM_340750]	XM_340750	FALSE
A_44_P288481	0.00015215	6.53096e-06	0.503804	0.0281953	0.210263	1.29017	2.1486	ENSRNOT00000037142	Heatr1_predicted	PREDICTED: Rattus norvegicus HEAT repeat containing 1 (predicted) (Heatr1_predicted), mRNA [XM_341546]		FALSE
A_42_P741027	0.000111546	4.10322e-06	0.13549	0.139956	0.318926	0.21062	2.89772	NM_021835	Jun	Rattus norvegicus Jun oncogene (Jun), mRNA [NM_021835]	NM_021835	FALSE
A_44_P888790	0.00237429	0.000319154	0.408136	0.325735	0.491545	0.461553	1.46734	TC614180	TC614180			FALSE
A_44_P118805	0.000693176	6.00251e-05	0.717043	0.436879	0.588155	0.994631	1.65675	NM_019387	Hgs	Rattus norvegicus HGF-regulated tyrosine kinase substrate (Hgs), mRNA [NM_019387]	NM_019387	FALSE
A_42_P715712	0.0473509	0.0157346	-0.238138	-0.0810598	-0.341274	-0.255391	1.29063	BI395758	BI395758	BI395758 EST531629 Rat gene index, normalized rat, norvegicus Rattus norvegicus cDNA clone RGICN02 5' end, mRNA sequence [BI395758]	BI395758	FALSE
A_44_P578164	0.0202368	0.0051812	0.352168	-0.0722744	0.213755	0.816658	0.920859	A_44_P578164	A_44_P578164			FALSE
A_44_P469863	0.00682023	0.00124507	-0.0554681	-0.0242538	-0.0605795	-0.920391	-1.83598	NM_012596	Lepr	Rattus norvegicus leptin receptor (Lepr), mRNA [NM_012596]	NM_012596	FALSE
A_44_P758203	0.0407308	0.0128847	0.0900111	0.133188	0.308933	0.997297	1.11782	NM_001008373	RGD1305356	Rattus norvegicus similar to RIKEN cDNA 3110031B13 (RGD1305356), mRNA [NM_001008373]	NM_001008373	FALSE
A_43_P16827	0.00682023	0.00124369	0.250872	0.0957551	0.183749	0.269294	1.5366	XM_216815	RGD1306332_predicted	PREDICTED: Rattus norvegicus similar to HCV NS3-transactivated protein 1 (predicted) (RGD1306332_predicted), mRNA [XM_216815]	XM_216815	FALSE
A_42_P823706	0.00124772	0.000134339	0.346523	0.466534	0.497302	-0.143594	-0.622425	XM_001064989	Wdtc1_predicted	PREDICTED: Rattus norvegicus WD and tetratricopeptide repeats 1 (predicted) (Wdtc1_predicted), mRNA [XM_001064989]	XM_001064989	FALSE
A_44_P100959	0.0126367	0.00277125	0.441927	0.284366	0.227716	0.370771	1.25129	ENSRNOT00000007003	ENSRNOT00000007003	PREDICTED: Rattus norvegicus similar to splicing factor, arginine [XM_231361]		FALSE
A_44_P125432	0.0190701	0.00479187	0.256105	0.181628	0.63375	0.643226	1.27706	M61725	Ubtf	Rat transcription factor UBF2 mRNA. [M61725]	M61725	FALSE
A_44_P819834	0.00735952	0.00137864	0.572342	0.0839141	0.514389	0.794444	1.45838	NM_001025678	Fkrp	Rattus norvegicus fukutin related protein (Fkrp), mRNA [NM_001025678]	NM_001025678	FALSE
A_44_P522915	0.0362403	0.0110773	0.608646	0.451066	0.511105	1.40954	1.57961	A_44_P522915	A_44_P522915			FALSE
A_44_P622216	0.0246529	0.00668548	0.564214	-0.0039559	0.230644	1.36608	1.01769	XM_235940	Snx19_predicted	PREDICTED: Rattus norvegicus sorting nexin 19 (predicted) (Snx19_predicted), mRNA [XM_235940]	XM_235940	FALSE
A_44_P622512	0.00390542	0.000603284	0.122468	0.113867	0.500974	0.950261	1.06029	NM_001025711	Atg4b	Rattus norvegicus autophagy-related 4B (yeast) (Atg4b), mRNA [NM_001025711]	NM_001025711	FALSE
A_43_P10124	0.0100345	0.0020487	0.479803	0.0290523	0.416933	0.362912	-0.376045	TC609209	TC609209			FALSE
A_44_P300506	0.0273934	0.00766759	0.115079	0.0785307	0.187714	0.384865	-0.737405	NM_022399	Calr	Rattus norvegicus calreticulin (Calr), mRNA [NM_022399]	NM_022399	FALSE
A_44_P1030201	0.00596252	0.001046	-0.12577	-0.131424	0.339228	0.484927	1.03288	XM_234416	RGD1564946_predicted	PREDICTED: Rattus norvegicus similar to YLP motif containing protein 1 (Nuclear protein ZAP3) (ZAP113) (predicted) (RGD1564946_predicted), mRNA [XM_234416]	XM_234416	FALSE
A_44_P666461	0.0185474	0.00462134	-0.18626	0.196431	0.191324	0.691761	0.866926	XM_001063078	Pex11b	PREDICTED: Rattus norvegicus peroxisomal biogenesis factor 11b (Pex11b), mRNA [XM_001063078]	XM_001063078	FALSE
A_44_P971455	0.0231247	0.00617022	-0.299936	-0.00277394	0.450923	-0.0639917	1.10414	DV722752	DV722752	RVL14408 Wackym-Soares normalized rat vestibular cDNA library Rattus norvegicus cDNA 5', mRNA sequence [DV722752]	DV722752	FALSE
A_44_P201796	0.0223384	0.00589226	0.208535	0.447481	-0.0866916	0.563326	1.00256	ENSRNOT00000006029	Slc25a32_predicted	PREDICTED: Rattus norvegicus solute carrier family 25, member 32 (predicted) (Slc25a32_predicted), mRNA [XM_235359]		FALSE
A_44_P667382	0.0214538	0.00560229	0.26439	0.269277	0.381455	1.11637	1.51938	ENSRNOT00000005432	ENSRNOT00000005432			FALSE
A_44_P1003072	0.0444139	0.0144068	-0.0870124	-0.00358677	0.49843	0.828717	0.879498	NM_001025650	Dusp11	Rattus norvegicus dual specificity phosphatase 11 (RNA/RNP complex 1-interacting) (Dusp11), mRNA [NM_001025650]	NM_001025650	FALSE
A_44_P351490	0.02688	0.00748289	0.469495	0.490591	0.505815	0.0687286	-0.649297	NM_031797	Cd82	Rattus norvegicus CD82 antigen (Cd82), mRNA [NM_031797]	NM_031797	FALSE
A_44_P417658	0.0128131	0.00282868	0.305411	0.222352	0.544035	0.97424	1.77859	NM_138870	Tfpt	Rattus norvegicus TCF3 (E2A) fusion partner (Tfpt), mRNA [NM_138870]	NM_138870	FALSE
A_44_P269078	0.0129661	0.00287543	-0.121483	0.268157	0.585687	1.37961	1.44087	NM_012670	Tcp1	Rattus norvegicus t-complex protein 1 (Tcp1), mRNA [NM_012670]	NM_012670	FALSE
A_44_P318259	0.0211006	0.00547787	-0.767888	-0.64219	-0.0673718	-0.54347	0.508489	NM_138916	Crkrs	Rattus norvegicus Cdc2-related kinase, arginine/serine-rich (Crkrs), transcript variant 2, mRNA [NM_138916]	NM_138916	FALSE
A_42_P695042	0.0220795	0.00580972	0.371296	-0.329098	0.0834149	-0.244532	0.567045	NM_023981	Csf1	Rattus norvegicus colony stimulating factor 1 (macrophage) (Csf1), mRNA [NM_023981]	NM_023981	FALSE
A_43_P13996	0.00472069	0.00077021	-0.312809	-0.289429	-0.390098	0.381297	0.809566	TC598283	TC598283	Q3TRH5_MOUSE (Q3TRH5) 16 days neonate thymus cDNA, RIKEN full-length enriched library, clone:A130037H04 product:adaptor-related protein complex 3, mu 2 subunit, full insert sequence. (Fragment), partial (8%) [TC598283]		FALSE
A_44_P107423	0.0152281	0.00356112	0.156382	-0.154951	-0.119743	0.34632	1.08749	L06821	Nup153	Rat nuclear pore complex protein mRNA sequence. [L06821]	L06821	FALSE
A_44_P173211	0.000168206	7.49254e-06	-0.505065	-0.177334	0.313326	0.640979	1.45593	NM_001037183	Mrpl47	Rattus norvegicus mitochondrial ribosomal protein L47 (Mrpl47), mRNA [NM_001037183]	NM_001037183	FALSE
A_42_P657494	0.0128783	0.00284765	0.139904	0.276174	0.231299	0.142739	1.59767	BC089896	RGD1310022	Rattus norvegicus similar to RIKEN cDNA 2610204K14, mRNA (cDNA clone MGC:109122 IMAGE:7381229), complete cds. [BC089896]	BC089896	FALSE
A_44_P212708	0.0397842	0.012463	0.0950756	0.19302	0.359819	0.288345	0.757011	NM_031331	Psmd4	Rattus norvegicus proteasome (prosome, macropain) 26S subunit, non-ATPase, 4 (Psmd4), mRNA [NM_031331]	NM_031331	FALSE
A_44_P231283	0.00212129	0.000274055	0.0253752	-0.0446827	-0.206208	0.234924	1.74084	NM_139091	Nupl1	Rattus norvegicus nucleoporin like 1 (Nupl1), mRNA [NM_139091]	NM_139091	FALSE
A_42_P639337	0.0434253	0.0140046	0.277253	0.863248	1.13819	1.61355	1.53153	NM_001014272	LOC367808	Rattus norvegicus similar to Sid3177p (LOC367808), mRNA [NM_001014272]	NM_001014272	FALSE
A_43_P15300	0.0137905	0.00313189	-0.210292	-0.0943975	0.203768	0.969586	0.932757	NM_024144	Pigm	Rattus norvegicus phosphatidylinositol glycan, class M (Pigm), mRNA [NM_024144]	NM_024144	FALSE
A_44_P199096	0.00562064	0.000972111	1.02738	0.200409	0.174071	-0.00029093	-1.75732	NM_001014790	Rarres1	Rattus norvegicus retinoic acid receptor responder (tazarotene induced) 1 (Rarres1), mRNA [NM_001014790]	NM_001014790	FALSE
A_44_P576530	0.0215125	0.00562896	1.12365	0.960062	0.823124	0.598932	-0.271828	DV722076	DV722076	RVL13406 Wackym-Soares normalized rat vestibular cDNA library Rattus norvegicus cDNA 5', mRNA sequence [DV722076]	DV722076	FALSE
A_44_P320858	0.00103588	0.000103375	0.334472	0.246359	0.31618	-0.433216	-1.77345	NM_017094	Ghr	Rattus norvegicus growth hormone receptor (Ghr), mRNA [NM_017094]	NM_017094	FALSE
A_43_P10709	0.00164396	0.000193792	0.0169939	-0.144604	0.441171	-0.289018	-1.62329	XM_215728	Smarca3_predicted	PREDICTED: Rattus norvegicus SWI [XM_215728]	XM_215728	FALSE
A_44_P794680	0.0103936	0.00214579	-0.356548	0.0636486	0.429202	0.920763	0.899633	TC602727	TC602727	Q8IVS8_HUMAN (Q8IVS8) CG9886-like (Glycerate kinase 1), partial (17%) [TC591018]		FALSE
A_44_P283688	0.0113896	0.00242493	-0.467549	0.0151409	0.344847	0.407873	0.928879	XM_219309	RGD1560936_predicted	PREDICTED: Rattus norvegicus similar to 60S ribosomal protein L13 (predicted) (RGD1560936_predicted), mRNA [XM_219309]	XM_219309	FALSE
A_44_P506064	0.00137576	0.000153517	0.724548	0.468885	0.081497	-0.0726949	-1.10759	ENSRNOT00000059639	Aldh1l2_predicted	PREDICTED: Rattus norvegicus aldehyde dehydrogenase 1 family, member L2 (predicted) (Aldh1l2_predicted), mRNA [XM_235005]		FALSE
A_44_P460973	0.0473769	0.015746	-0.248869	-0.321756	-0.0237586	0.178482	0.588912	AW914768	AW914768	AW914768 EST346072 Normalized rat ovary, Bento Soares Rattus sp. cDNA clone RGIBH05 5' end, mRNA sequence [AW914768]	AW914768	FALSE
A_43_P16750	0.000612494	5.02848e-05	0.703839	0.626258	0.082329	-0.736949	-0.665475	XM_001058939	LOC680409	PREDICTED: Rattus norvegicus similar to Proline oxidase, mitochondrial precursor (Proline dehydrogenase), transcript variant 2 (LOC680409), mRNA [XM_001058939]	XM_001058939	FALSE
A_44_P375553	0.000946758	9.0548e-05	0.894813	0.787352	0.509624	-0.318852	-1.32289	ENSRNOT00000031005	Lrp1	Lrp1 protein (Fragment). [Source:Uniprot/SPTREMBL;Acc:Q5I0H1] [ENSRNOT00000031005]		FALSE
A_44_P400211	0.0455876	0.0149243	0.434641	0.265626	0.0881063	-0.34564	-0.183159	NM_173116	Sgpl1	Rattus norvegicus sphingosine phosphate lyase 1 (Sgpl1), mRNA [NM_173116]	NM_173116	FALSE
A_44_P387331	0.0348941	0.0105471	0.590426	0.328357	0.572145	0.598429	1.46417	ENSRNOT00000005433	RGD1564148_predicted	similar to microfibrillar-associated protein 1 (LOC365673), mRNA [Source:RefSeq_dna;Acc:XR_009024] [ENSRNOT00000021562]		FALSE
A_42_P557394	0.000302658	1.84312e-05	-0.601295	-0.319063	0.111423	0.359665	1.31544	NM_001008510	Isg20	Rattus norvegicus interferon stimulated exonuclease 20 (Isg20), mRNA [NM_001008510]	NM_001008510	FALSE
A_44_P340241	0.014088	0.00323086	-0.00387687	0.127621	0.799809	0.810663	1.47973	XR_005482	LOC316484	PREDICTED: Rattus norvegicus similar to chaperonin subunit 6a (zeta) (LOC316484), mRNA [XR_005482]	XR_005482	FALSE
A_44_P638654	0.0126348	0.0027701	0.25748	0.493562	0.52645	0.138826	-0.602693	XM_576589	Ihh	PREDICTED: Rattus norvegicus Indian hedgehog homolog, (Drosophila) (Ihh), mRNA [XM_576589]	XM_576589	FALSE
A_43_P16535	0.0284724	0.00805647	0.127203	0.219349	0.547821	0.774859	0.987975	XM_213234	Mrps34_predicted	PREDICTED: Rattus norvegicus mitochondrial ribosomal protein S34 (predicted) (Mrps34_predicted), mRNA [XM_213234]	XM_213234	FALSE
A_44_P685971	0.0253479	0.00692427	-0.44295	-0.283215	0.41063	0.529499	0.645597	NM_001034940	Zcrb1	Rattus norvegicus zinc finger CCHC-type and RNA binding motif 1 (Zcrb1), mRNA [NM_001034940]	NM_001034940	FALSE
A_44_P340357	0.0195339	0.0049593	0.176935	-0.0347111	-0.307422	0.370859	0.95377	NM_001004445	Znf183	Rattus norvegicus zinc finger protein 183 (RING finger, C3HC4 type) (Znf183), mRNA [NM_001004445]	NM_001004445	FALSE
A_44_P286528	0.0422879	0.0135198	0.122225	-0.133721	0.371034	0.679198	0.834971	NM_001039207	Narf	Rattus norvegicus nuclear prelamin A recognition factor (Narf), mRNA [NM_001039207]	NM_001039207	FALSE
A_44_P238246	0.0469311	0.015551	0.178583	0.345212	0.352304	0.916569	1.08253	NM_053412	Ilf3	Rattus norvegicus interleukin enhancer binding factor 3 (Ilf3), mRNA [NM_053412]	NM_053412	FALSE
A_44_P1013163	0.013908	0.00316836	1.02902	1.1158	-0.644412	-0.613965	-0.0548593	XM_240311	Clybl	PREDICTED: Rattus norvegicus citrate lyase beta like (Clybl), mRNA [XM_240311]	XM_240311	FALSE
A_44_P1059985	0.0189305	0.00474345	-0.218603	-0.210921	0.484056	-1.06513	-0.644404	ENSRNOT00000044611	Spbc24_predicted	PREDICTED: Rattus norvegicus spindle pole body component 24 homolog (S. cerevisiae) (predicted) (Spbc24_predicted), mRNA [XM_343359]		FALSE
A_44_P992535	0.00284099	0.000402189	0.527222	0.288542	0.592072	-0.546728	0.678206	NM_139110	Gpr116	Rattus norvegicus G protein-coupled receptor 116 (Gpr116), mRNA [NM_139110]	NM_139110	FALSE
A_44_P290231	0.00915873	0.00181831	1.14283	0.82655	0.786831	0.163222	0.239326	NM_013013	Psap	Rattus norvegicus prosaposin (Psap), mRNA [NM_013013]	NM_013013	FALSE
A_42_P641082	0.000123175	4.78392e-06	0.537486	0.443878	-0.60054	-1.674	-2.05888	NM_199376	Sil1	Rattus norvegicus endoplasmic reticulum chaperone SIL1 homolog (S. cerevisiae) (Sil1), mRNA [NM_199376]	NM_199376	FALSE
A_44_P419064	0.00110976	0.000113612	0.48643	0.182942	0.110537	-0.137411	-1.08732	NM_212466	Cfb	Rattus norvegicus complement factor B (Cfb), mRNA [NM_212466]	NM_212466	FALSE
A_42_P611223	6.88456e-05	2.02996e-06	0.108177	0.279077	0.43169	0.976736	2.10746	NM_053899	Cgrrf1	Rattus norvegicus cell growth regulator with ring finger domain 1 (Cgrrf1), mRNA [NM_053899]	NM_053899	FALSE
A_44_P506392	0.000112056	4.142e-06	0.194702	0.255951	0.333658	1.65193	1.68298	ENSRNOT00000024753	Abce1	PREDICTED: Rattus norvegicus ATP-binding cassette, sub-family E (OABP), member 1 (Abce1), mRNA [XM_341669]		FALSE
A_44_P339571	0.00194255	0.000243203	0.0393178	-0.0999595	-0.23539	0.754024	2.23598	NM_019290	Btg3	Rattus norvegicus B-cell translocation gene 3 (Btg3), mRNA [NM_019290]	NM_019290	FALSE
A_44_P153947	0.042774	0.0137259	0.575663	-0.0194416	-0.0288053	-0.171166	-0.864972	NM_001002826	Mug2	Rattus norvegicus murinoglobulin 2 (Mug2), mRNA [NM_001002826]	NM_001002826	FALSE
A_44_P840798	0.000521807	3.98894e-05	0.0530136	-0.223852	0.302237	1.26232	1.91576	XM_232735	Eya3_predicted	PREDICTED: Rattus norvegicus eyes absent 3 homolog (Drosophila) (predicted) (Eya3_predicted), mRNA [XM_232735]	XM_232735	FALSE
A_44_P885104	0.00873186	0.00170641	0.13328	-0.405831	0.126588	0.184836	1.1314	TC589432	TC589432			FALSE
A_44_P128629	0.0140716	0.0032238	0.604779	0.902247	0.62592	0.196947	-0.210475	ENSRNOT00000004570	Gcdh_predicted	Rattus norvegicus similar to glutaryl-CoA dehydrogenase precursor (LOC364975), mRNA [XM_344744]		FALSE
A_42_P511187	0.000373797	2.46493e-05	0.965707	0.863133	0.671986	0.0882828	-0.220333	NM_053320	Hgfac	Rattus norvegicus hepatocyte growth factor activator (Hgfac), mRNA [NM_053320]	NM_053320	FALSE
A_44_P1054501	0.00203872	0.00025967	0.29633	0.0530062	0.438069	-0.327207	-0.903014	ENSRNOT00000009222	Eif2ak4_predicted	PREDICTED: Rattus norvegicus eukaryotic translation initiation factor 2 alpha kinase 4 (predicted) (Eif2ak4_predicted), mRNA [XM_230462]		FALSE
A_43_P14910	0.000105062	3.70445e-06	0.451878	0.392343	0.0464363	-1.06402	-1.98133	NM_012545	Ddc	Rattus norvegicus dopa decarboxylase (Ddc), mRNA [NM_012545]	NM_012545	FALSE
A_42_P489681	0.0342821	0.0102897	0.0983187	0.104443	0.276418	0.253909	-0.600244	BC085903	BC085903	Rattus norvegicus cDNA clone IMAGE:7193711 [BC085903]	BC085903	FALSE
A_44_P475573	0.0156608	0.00370366	-0.0955327	0.0671277	0.111765	-0.0330658	-0.899488	XM_001063361	Cyp2c37	PREDICTED: Rattus norvegicus cytochrome P450, 2c37 (Cyp2c37), mRNA [XM_001063361]	XM_001063361	FALSE
A_44_P536442	0.0147155	0.00341102	0.0326591	0.223856	0.569962	0.422119	0.521757	NM_031851	Phb	Rattus norvegicus prohibitin (Phb), mRNA [NM_031851]	NM_031851	FALSE
A_44_P668764	0.0131543	0.00293158	-0.073918	-0.158077	-0.0530295	0.384091	0.720819	TC593810	TC593810	Q3AA81_CARHZ (Q3AA81) CRISPR-associated protein Cas6, partial (5%) [TC593810]		FALSE
A_44_P158994	0.0432745	0.0139408	-0.295231	-1.03374	0.179886	1.26116	0.210036	TC641315	TC641315	RATDBP2 vitamin D-binding protein precursor {Rattus norvegicus} (exp=-1; wgp=0; cg=0), partial (11%) [TC641315]		FALSE
A_44_P562894	0.000600063	4.88992e-05	-0.144578	0.114011	0.534879	0.642702	2.40147	NM_001013222	Rnd1	Rattus norvegicus Rho family GTPase 1 (Rnd1), mRNA [NM_001013222]	NM_001013222	FALSE
A_44_P1025812	0.00173136	0.00020691	0.223843	0.196171	0.433365	0.755452	1.50934	XM_001069418	LOC689074	PREDICTED: Rattus norvegicus similar to Protein KIAA1543 (LOC689074), mRNA [XM_001069418]	XM_001069418	FALSE
A_42_P780882	0.0241764	0.00653025	0.0175973	0.349283	0.550931	0.826249	1.44791	ENSRNOT00000028697	Esrra	estrogen related receptor, alpha [Source:RefSeq_peptide;Acc:NP_001008511] [ENSRNOT00000028697]		FALSE
A_43_P15773	0.0404084	0.012722	-0.0810431	-0.0801747	0.177602	0.435634	0.839993	ENSRNOT00000025026	Cdk7	Cell division protein kinase 7 (EC 2.7.11.22) (EC 2.7.11.23) (CDK- activating kinase) (CAK) (TFIIH basal transcription factor complex kinase subunit) (39 protein kinase) (P39 Mo15) (Fragment). [Source:Uniprot/SWISSPROT;Acc:P51952] [ENSRNOT00000025026]		FALSE
A_43_P19830	0.000175531	7.91924e-06	-0.00730157	-0.145432	0.00237751	0.358886	1.16674	NM_001047099	Ythdf2_predicted	Rattus norvegicus YTH domain family 2 (predicted) (Ythdf2_predicted), mRNA [NM_001047099]	NM_001047099	FALSE
A_43_P10428	0.00138231	0.000154491	0.357548	0.430236	0.890713	0.940569	1.34188	ENSRNOT00000000586	ENSRNOT00000000586	PREDICTED: Rattus norvegicus U1 small nuclear ribonucleoprotein 1C (predicted) (Snrp1c_predicted), mRNA [XM_342101]		FALSE
A_43_P11241	0.0238375	0.00641635	-0.0396036	0.141543	0.432041	0.890356	0.987101	ENSRNOT00000055970	ENSRNOT00000055970	Mi-2 autoantigen (Fragment). [Source:Uniprot/SPTREMBL;Acc:O88747] [ENSRNOT00000055970]		FALSE
A_44_P510515	0.0101933	0.00208948	0.904644	0.483412	0.586499	-0.144369	-1.15071	NM_017206	Slc6a6	Rattus norvegicus solute carrier family 6 (neurotransmitter transporter, taurine), member 6 (Slc6a6), mRNA [NM_017206]	NM_017206	FALSE
A_44_P110091	0.00481339	0.000789006	0.351365	0.0769171	0.0520641	-0.828816	-0.874676	XM_238022	RGD1562699_predicted	PREDICTED: Rattus norvegicus RGD1562699 (predicted) (RGD1562699_predicted), mRNA [XM_238022]	XM_238022	FALSE
A_44_P476971	0.0119048	0.00256464	0.560581	0.504497	0.570299	0.251285	-0.58392	AW920949	AW920949	AW920949 EST352253 Rat gene index, normalized rat, norvegicus, Bento Soares Rattus norvegicus cDNA clone RGIHK16 5' end, mRNA sequence [AW920949]	AW920949	FALSE
A_43_P11166	0.0443589	0.0143838	-0.3954	0.112329	0.224378	0.219092	1.16029	NM_001008343	RGD1307279	Rattus norvegicus similar to RIKEN cDNA 2700002I20 (RGD1307279), mRNA [NM_001008343]	NM_001008343	FALSE
A_44_P187830	0.00877356	0.00171611	0.298168	0.0220397	0.112382	0.716211	1.26902	ENSRNOT00000002851	RGD1304621_predicted	PREDICTED: Rattus norvegicus similar to Hypothetical protein KIAA0539 (predicted) (RGD1304621_predicted), mRNA [XM_221669]		FALSE
A_44_P714639	0.0359808	0.0109684	0.342367	-0.252978	-0.181379	0.929733	1.21041	TC594809	TC594809			FALSE
A_43_P15195	0.00227599	0.000300913	-0.080435	0.144624	0.384537	0.80057	1.55799	NM_001008330	Rpo1-1	Rattus norvegicus RNA polymerase 1-1 (Rpo1-1), mRNA [NM_001008330]	NM_001008330	FALSE
A_42_P654578	0.00744222	0.00139719	0.475827	0.543514	0.121804	-0.431055	-0.362329	NM_012692	Cyp2a1	Rattus norvegicus Cytochrome P450 IIA1 (hepatic steroid hydroxylase IIA1) gene (Cyp2a1), mRNA [NM_012692]	NM_012692	FALSE
A_44_P916981	0.00238922	0.000321794	0.0414889	0.0412663	0.156331	0.0257828	-2.2316	XM_236609	Stag1_predicted	PREDICTED: Rattus norvegicus stromal antigen 1 (predicted) (Stag1_predicted), mRNA [XM_236609]	XM_236609	FALSE
A_42_P593381	0.0252911	0.00690258	0.188643	-0.0280533	0.249132	0.586922	0.751481	NM_001024988	RGD1307343	Rattus norvegicus similar to RIKEN cDNA 5031400M07 (RGD1307343), mRNA [NM_001024988]	NM_001024988	FALSE
A_44_P307837	0.0405668	0.0128057	0.342191	0.439576	0.345292	0.581045	1.28803	NM_013222	Gfer	Rattus norvegicus growth factor, erv1 homolog (S. cerevisiae) (Gfer), mRNA [NM_013222]	NM_013222	FALSE
A_44_P121051	0.0423436	0.013544	-0.400125	-0.270769	0.169879	0.0541384	0.510857	NM_201415	Rpl17	Rattus norvegicus ribosomal protein L17 (Rpl17), mRNA [NM_201415]	NM_201415	FALSE
A_44_P651091	0.0199062	0.00506969	0.269624	0.0340638	0.486758	-0.417343	-1.27053	NM_017158	Cyp2c7	Rattus norvegicus cytochrome P450, family 2, subfamily c, polypeptide 7 (Cyp2c7), mRNA [NM_017158]	NM_017158	FALSE
A_44_P853208	0.0171756	0.00417575	0.403903	0.399931	0.478003	0.717004	1.8878	NM_001017485	LOC498145	Rattus norvegicus similar to RIKEN cDNA 2810453I06 (LOC498145), mRNA [NM_001017485]	NM_001017485	FALSE
A_44_P430890	0.00117752	0.000123589	0.628017	0.944009	0.693928	0.500035	0.0190704	NM_001012057	Gpt2_predicted	Rattus norvegicus glutamic pyruvate transaminase (alanine aminotransferase) 2 (predicted) (Gpt2_predicted), mRNA [NM_001012057]	NM_001012057	FALSE
A_44_P200968	0.00502065	0.000834892	-0.0974736	-0.161784	0.575138	0.878286	0.713255	NM_207604	Tlr6	Rattus norvegicus toll-like receptor 6 (Tlr6), mRNA [NM_207604]	NM_207604	FALSE
A_44_P686876	0.0424935	0.0136044	0.634672	0.500905	0.618106	1.51263	1.77603	XM_001080744	RGD1563715_predicted	PREDICTED: Rattus norvegicus similar to Gem (nuclear organelle) associated protein 4 (predicted) (RGD1563715_predicted), mRNA [XM_001080744]	XM_001080744	FALSE
A_42_P806899	0.00591658	0.00103683	-0.108992	0.192442	0.160412	1.16128	1.68212	XM_343919	Jmjd3_predicted	PREDICTED: Rattus norvegicus jumonji domain containing 3 (predicted) (Jmjd3_predicted), mRNA [XM_343919]	XM_343919	FALSE
A_44_P618980	0.0136858	0.00309848	-0.380658	0.233638	0.294228	0.455558	1.51927	AW144417	AW144417	AW144417 EST294713 Normalized rat ovary, Bento Soares Rattus sp. cDNA clone RGICT08 5' end, mRNA sequence [AW144417]	AW144417	FALSE
A_44_P381384	0.0118566	0.00255217	0.108057	0.192895	0.377561	0.925329	1.33251	AW143018	AW143018	AW143018 EST293313 Normalized rat brain, Bento Soares Rattus sp. cDNA clone RGIBB71 5' end, mRNA sequence [AW143018]	AW143018	FALSE
A_44_P134143	0.00112685	0.000116487	0.449566	0.154238	-0.0645809	0.693117	1.96654	NM_053612	Hspb8	Rattus norvegicus heat shock 22kDa protein 8 (Hspb8), mRNA [NM_053612]	NM_053612	FALSE
A_44_P668980	0.00210734	0.000271006	0.43683	0.181819	0.351195	0.176835	1.43748	TC595958	TC595958			FALSE
A_42_P756652	0.0463165	0.015274	-0.247679	0.172724	0.351869	0.427952	1.08302	NM_133525	RGD620382	Rattus norvegicus Nucleoside 2-deoxyribosyltransferase domain containing protein RGD620382 (RGD620382), mRNA [NM_133525]	NM_133525	FALSE
A_42_P612834	0.0102649	0.00210839	0.0173695	0.11809	0.0930544	0.967967	1.30102	ENSRNOT00000026168	Tmem93_predicted	PREDICTED: Rattus norvegicus transmembrane protein 93 (predicted) (Tmem93_predicted), mRNA [XM_213394]		FALSE
A_42_P771848	0.0362265	0.0110667	0.172346	0.0167301	0.24695	0.740583	1.11115	NM_001008324	Eif4b	Rattus norvegicus eukaryotic translation initiation factor 4B (Eif4b), mRNA [NM_001008324]	NM_001008324	FALSE
A_44_P318707	0.000274879	1.62912e-05	1.94341	1.95602	1.64432	0.811483	-0.786018	XM_344812	RGD1562948_predicted	Rattus norvegicus similar to Acetyl CoA transferase-like (LOC365096), mRNA [XM_344812]	XM_344812	FALSE
A_44_P450758	0.00786542	0.0015043	0.206257	0.262642	0.268646	0.3607	1.57605	NM_022250	Qtrt1	Rattus norvegicus queuine tRNA-ribosyltransferase 1 (Qtrt1), mRNA [NM_022250]	NM_022250	FALSE
A_43_P12270	0.00118497	0.000124928	0.269116	0.262329	0.115363	-0.535954	-1.44551	NM_022629	Bbox1	Rattus norvegicus butyrobetaine (gamma), 2-oxoglutarate dioxygenase 1 (gamma-butyrobetaine hydroxylase) (Bbox1), mRNA [NM_022629]	NM_022629	FALSE
A_42_P762814	0.00256483	0.000353163	-0.005054	-0.121083	0.438091	0.498624	1.09628	NM_031318	Tctex1	Rattus norvegicus t-complex testis expressed 1 (Tctex1), mRNA [NM_031318]	NM_031318	FALSE
A_44_P524472	0.000760748	6.76171e-05	-0.0350704	0.0443899	-0.0172263	0.992568	1.57036	ENSRNOT00000018527	RGD1311752_predicted	Rattus norvegicus similar to RIKEN cDNA 1500031M22 (LOC294718), mRNA [XM_215477]		FALSE
A_44_P236453	0.00128231	0.000139632	0.152739	0.238102	0.170539	0.652284	0.808745	XM_001064901	LOC688540	PREDICTED: Rattus norvegicus similar to Microtubule-associated serine [XM_001064901]	XM_001064901	FALSE
A_44_P767065	0.0277417	0.00780414	0.727442	0.728676	0.808511	-0.173219	0.255058	CF106917	CF106917	Shultzomica00168 Rat lung airway and parenchyma cDNA libraries Rattus norvegicus cDNA clone Contig2983 5', mRNA sequence [CF106917]	CF106917	FALSE
A_44_P123918	0.0124714	0.00272915	-0.339643	-0.106612	0.301976	0.610661	1.07268	ENSRNOT00000036212	Slc35d2_predicted	PREDICTED: Rattus norvegicus solute carrier family 35, member D2 (predicted) (Slc35d2_predicted), mRNA [XM_214408]		FALSE
A_44_P372461	0.0136263	0.00307093	0.26948	0.266361	0.692466	1.1591	1.59459	BC078936	Preb	Rattus norvegicus prolactin regulatory element binding, mRNA (cDNA clone MGC:93749 IMAGE:7108249), complete cds. [BC078936]	BC078936	FALSE
A_44_P356468	0.0136317	0.00307406	-0.115947	0.357507	0.661732	0.742744	1.25796	XR_007829	RGD1561940_predicted	PREDICTED: Rattus norvegicus similar to KB07 protein (predicted) (RGD1561940_predicted), mRNA [XR_007829]	XR_007829	FALSE
A_44_P549610	0.000362487	2.37038e-05	0.769819	0.634057	0.187111	-0.353019	-1.08089	ENSRNOT00000013249	Bckdhb	2-oxoisovalerate dehydrogenase subunit beta, mitochondrial precursor (EC 1.2.4.4) (Branched-chain alpha-keto acid dehydrogenase E1 component beta chain) (BCKDH E1-beta) (Fragment). [Source:Uniprot/SWISSPROT;Acc:P35738] [ENSRNOT00000013249]		FALSE
A_44_P928735	0.0186723	0.00466124	0.149229	0.070194	-0.097626	-0.227352	1.08051	NM_001017494	LOC498266	Rattus norvegicus similar to Golgin 45 (Basic leucine zipper nuclear factor 1) (LOC498266), mRNA [NM_001017494]	NM_001017494	FALSE
A_42_P641234	0.000236624	1.30077e-05	-0.0334541	0.237987	1.04707	1.46681	1.89014	NM_001008303	Snrpa	Rattus norvegicus small nuclear ribonucleoprotein polypeptide A (Snrpa), mRNA [NM_001008303]	NM_001008303	FALSE
A_42_P553444	0.00687331	0.00125813	0.554004	0.298345	-0.835763	-1.58176	-2.06902	ENSRNOT00000016164	ENSRNOT00000016164	Proprotein convertase subtilisin/kexin type 5 precursor (EC 3.4.21.-) (Proprotein convertase PC5) (Subtilisin/kexin-like protease PC5) (rPC5) (PC6) (Fragment). [Source:Uniprot/SWISSPROT;Acc:P41413] [ENSRNOT00000016164]		FALSE
A_42_P583245	0.0400548	0.0125692	0.661362	0.515248	0.489559	0.706876	-0.512269	ENSRNOT00000036728	RGD1561141_predicted	PREDICTED: Rattus norvegicus similar to solute carrier family 25 (mitochondrial carrier, Aralar), member 12 (predicted) (RGD1561141_predicted), mRNA [XR_007837]		FALSE
A_44_P744488	0.0022352	0.000293088	0.767859	0.400843	1.06667	1.74745	1.63989	A_44_P744488	A_44_P744488			FALSE
A_44_P925577	0.0334078	0.00995277	0.273395	-0.0136003	0.35722	0.452781	1.6129	AW915558	AW915558	AW915558 EST346862 Normalized rat embryo, Bento Soares Rattus sp. cDNA clone RGICW74 5' end, mRNA sequence [AW915558]	AW915558	FALSE
A_44_P163865	0.00235798	0.000316104	0.141434	0.0975258	0.323762	0.582494	1.55732	ENSRNOT00000025179	Exosc6_predicted	PREDICTED: Rattus norvegicus exosome component 6 (predicted) (Exosc6_predicted), mRNA [XM_226471]		FALSE
A_42_P506273	0.0248962	0.00676996	2.54535	1.69915	1.29654	0.414225	-0.688977	NM_021750	Csad	Rattus norvegicus cysteine sulfinic acid decarboxylase (Csad), mRNA [NM_021750]	NM_021750	FALSE
A_44_P105476	0.00881854	0.00172594	-0.71228	-0.293398	-0.486662	-0.343163	1.7754	XR_006040	LOC302804	PREDICTED: Rattus norvegicus hypothetical LOC302804 (LOC302804), mRNA [XR_006040]	XR_006040	FALSE
A_44_P275761	0.015692	0.00371379	0.196155	0.231363	0.480682	0.907242	0.932467	ENSRNOT00000028752	Otub1_predicted	PREDICTED: Rattus norvegicus OTU domain, ubiquitin aldehyde binding 1 (predicted) (Otub1_predicted), mRNA [XM_215178]		FALSE
A_44_P981373	0.00173194	0.000207385	0.265341	-0.0951704	0.426583	0.606322	1.49062	CO567301	Rap2b	AGENCOURT_28625376 NIH_MGC_250 Rattus norvegicus cDNA clone IMAGE:7383892 5', mRNA sequence [CO567301]	CO567301	FALSE
A_42_P462354	0.000789443	7.09549e-05	0.211971	0.0932353	-0.208802	-0.11999	-2.05939	XM_341540	Svil_predicted	PREDICTED: Rattus norvegicus supervillin (predicted) (Svil_predicted), mRNA [XM_341540]	XM_341540	FALSE
A_44_P464371	0.03331	0.00990604	0.0689645	0.426139	-0.0963171	-0.190654	-1.12876	ENSRNOT00000036738	Dpy19l1_predicted	PREDICTED: Rattus norvegicus dpy-19-like 1 (C. elegans) (predicted) (Dpy19l1_predicted), mRNA [XM_235970]		FALSE
A_43_P18312	0.0230929	0.00615765	-0.278484	-0.164313	-0.129784	0.0285221	0.663453	ENSRNOT00000005740	Ccdc59_predicted	PREDICTED: Rattus norvegicus coiled-coil domain containing 59 (predicted) (Ccdc59_predicted), mRNA [XM_235154]		FALSE
A_44_P281868	0.0100473	0.00205249	0.172034	0.240571	-0.0969996	-0.148157	-1.196	BI278309	BI278309	BI278309 UI-R-CY0-bxr-h-11-0-UI.s1 UI-R-CY0 Rattus norvegicus cDNA clone UI-R-CY0-bxr-h-11-0-UI 3', mRNA sequence [BI278309]	BI278309	FALSE
A_42_P517554	0.0281786	0.00796009	0.193461	0.178651	-0.137276	-0.794611	-1.24905	ENSRNOT00000018394	Polg2_predicted	PREDICTED: Rattus norvegicus polymerase (DNA directed), gamma 2, accessory subunit (predicted) (Polg2_predicted), mRNA [XM_221047]		FALSE
A_44_P404591	0.0188983	0.00473428	0.507833	0.130859	0.153452	-0.441688	0.00244838	NM_133621	Hod	Rattus norvegicus homeobox only domain (Hod), mRNA [NM_133621]	NM_133621	FALSE
A_44_P716856	0.0340084	0.0101836	0.136526	0.0201351	0.310678	0.921835	0.807544	TC631013	TC631013	Q7PCP7_GIALA (Q7PCP7) GLP_414_18752_18162 (GLP_9_1212_622), partial (8%) [TC631013]		FALSE
A_44_P163242	0.000144976	6.06133e-06	0.0210881	-0.101105	0.326707	1.5973	2.62502	NM_138541	Tacstd1	Rattus norvegicus tumor-associated calcium signal transducer 1 (Tacstd1), mRNA [NM_138541]	NM_138541	FALSE
A_44_P208415	0.0159925	0.00381212	-0.219151	-0.35851	-0.517612	0.166622	0.506925	ENSRNOT00000039626	ENSRNOT00000039626	PREDICTED: Rattus norvegicus similar to RIKEN cDNA 5730434I03 gene (predicted) (RGD1561589_predicted), mRNA [XM_223330]		FALSE
A_44_P369493	7.43882e-05	2.30709e-06	-0.51373	-0.126484	-0.117715	0.118106	0.800357	NM_001014067	LOC500528	Rattus norvegicus similar to hypothetical protein FLJ33084 (LOC500528), mRNA [NM_001014067]	NM_001014067	FALSE
A_44_P158012	0.033124	0.00982547	0.0277017	0.0215757	0.241136	0.438709	0.658358	ENSRNOT00000003318	Tpr	Tpr protein (Fragment). [Source:Uniprot/SPTREMBL;Acc:Q3T1J7] [ENSRNOT00000003318]		FALSE
A_42_P619248	0.00142674	0.000160796	0.34307	0.519889	0.0912404	-0.441109	-1.43372	XM_001053199	RGD1560511_predicted	PREDICTED: Rattus norvegicus similar to Vps41 protein (predicted) (RGD1560511_predicted), mRNA [XM_001053199]	XM_001053199	FALSE
A_42_P545466	0.02633	0.0072788	0.286149	0.496475	0.486662	0.337006	-0.499031	XM_238346	Chchd3_predicted	PREDICTED: Rattus norvegicus coiled-coil-helix-coiled-coil-helix domain containing 3 (predicted) (Chchd3_predicted), mRNA [XM_238346]	XM_238346	FALSE
A_44_P1046816	0.000168206	7.49996e-06	0.542998	0.538332	0.910588	-1.22838	-2.16436	NM_031656	Stx8	Rattus norvegicus syntaxin 8 (Stx8), mRNA [NM_031656]	NM_031656	FALSE
A_44_P191309	0.00783273	0.00149348	1.00001	1.65465	0.716202	0.107785	-1.3276	ENSRNOT00000005863	Lpin1	lipin 1 [Source:RefSeq_peptide;Acc:NP_001012111] [ENSRNOT00000005863]		FALSE
A_44_P119465	0.000456403	3.28546e-05	1.10134	0.759509	0.55125	-0.126653	-1.48788	ENSRNOT00000040062	ENSRNOT00000040062	Atpase, class VI, type 11C (predicted) (Atp11c_predicted), mRNA [Source:RefSeq_dna;Acc:XR_007360] [ENSRNOT00000040062]		FALSE
A_44_P468949	0.00107877	0.000109302	0.49869	0.400325	0.842761	0.544697	-0.452326	ENSRNOT00000022185	Vps13d_predicted	PREDICTED: Rattus norvegicus vacuolar protein sorting 13D (yeast) (predicted) (Vps13d_predicted), mRNA [XM_233792]		FALSE
A_42_P689631	0.00388622	0.000599177	0.929481	0.747713	1.04504	0.727789	-1.07092	ENSRNOT00000019720	Ephb6	Ephrin type-B receptor 6 precursor (Tyrosine-protein kinase-defective receptor EPH-6). [Source:Uniprot/SWISSPROT;Acc:P0C0K7] [ENSRNOT00000019720]		FALSE
A_44_P459362	0.00191646	0.000239299	-0.0178024	0.350565	0.879514	1.73613	2.01946	ENSRNOT00000013901	Xpo4_predicted	PREDICTED: Rattus norvegicus exportin 4 (predicted) (Xpo4_predicted), mRNA [XM_214191]		FALSE
A_44_P1037131	0.00304439	0.000439557	0.607785	0.400872	0.367094	1.42691	1.82987	ENSRNOT00000026792	Actr1a_predicted	PREDICTED: Rattus norvegicus ARP1 actin-related protein 1 homolog A (yeast) (predicted) (Actr1a_predicted), mRNA [XM_238177]		FALSE
A_44_P361357	0.000552938	4.32915e-05	0.392432	-0.0163478	0.160472	1.24778	1.62537	XM_001058863	Sfpq	PREDICTED: Rattus norvegicus splicing factor proline/glutamine rich (polypyrimidine tract binding protein associated) (Sfpq), mRNA [XM_001058863]	XM_001058863	FALSE
A_43_P12811	0.0139392	0.00318038	-0.0738334	0.0143871	0.143387	0.900586	1.48925	NM_053464	Srm	Rattus norvegicus spermidine synthase (Srm), mRNA [NM_053464]	NM_053464	FALSE
A_43_P22126	0.032325	0.00950879	0.340635	0.469847	0.623488	0.641091	1.8436	BC129116	Ptcd1_predicted	Rattus norvegicus cDNA clone MGC:156763 IMAGE:7113830, complete cds [BC129116]	BC129116	FALSE
A_44_P180041	0.0383693	0.0118698	0.284783	0.149161	0.415163	0.709693	1.39277	ENSRNOT00000028125	Nme6	Nucleoside diphosphate kinase 6 (EC 2.7.4.6) (NDK 6) (NDP kinase 6) (nm23-R6) (Fragment). [Source:Uniprot/SWISSPROT;Acc:O88426] [ENSRNOT00000028125]		FALSE
A_44_P961111	0.0474206	0.0157688	-1.37358	0.0481307	0.0189589	-1.21365	-1.14285	TC595239	TC595239			FALSE
A_44_P436351	0.0327546	0.00968128	0.174696	0.118037	0.345883	0.490566	0.890071	ENSRNOT00000024491	ENSRNOT00000024491	similar to TAF5-like RNA polymerase II, p300/CBP-associated factor (PCAF)-associated factor (LOC364718), mRNA [Source:RefSeq_dna;Acc:XR_009580] [ENSRNOT00000024491]		FALSE
A_44_P549826	0.000966225	9.33064e-05	0.0780134	0.0791184	0.241746	0.669347	1.34306	DV718089	DV718089	RVL8673 Wackym-Soares normalized rat vestibular cDNA library Rattus norvegicus cDNA 5', mRNA sequence [DV718089]	DV718089	FALSE
A_43_P16762	0.00897068	0.00177098	-0.140316	-0.0422308	0.699675	0.591637	0.419768	NM_001007733	Nudt5	Rattus norvegicus nudix (nucleoside diphosphate linked moiety X)-type motif 5 (Nudt5), mRNA [NM_001007733]	NM_001007733	FALSE
A_44_P529366	0.00365094	0.000554406	0.139907	-0.0493383	0.503518	0.886801	1.20425	NM_001003978	Gspt1	Rattus norvegicus G1 to S phase transition 1 (Gspt1), mRNA [NM_001003978]	NM_001003978	FALSE
A_44_P220277	0.0483873	0.0161868	0.674271	0.496641	0.908422	0.751176	0.0361487	ENSRNOT00000012161	Ext2_predicted	PREDICTED: Rattus norvegicus exostoses (multiple) 2 (predicted) (Ext2_predicted), mRNA [XM_230303]		FALSE
A_42_P511410	0.0431722	0.0138951	0.360392	0.15719	0.388525	0.89478	1.13159	NM_053807	Gripap1	Rattus norvegicus GRIP1 associated protein 1 (Gripap1), mRNA [NM_053807]	NM_053807	FALSE
A_44_P255350	0.000627545	5.19833e-05	0.0803363	0.270235	0.185131	1.01344	1.87319	NM_001007674	Slc25a19	Rattus norvegicus solute carrier family 25 (mitochondrial thiamine pyrophosphate carrier), member 19 (Slc25a19), mRNA [NM_001007674]	NM_001007674	FALSE
A_44_P543780	0.0130593	0.00290377	0.243437	0.14793	-0.167735	0.646633	1.06964	ENSRNOT00000024197	RGD1311198_predicted	PREDICTED: Rattus norvegicus similar to RIKEN cDNA 5730466C23 (predicted) (RGD1311198_predicted), mRNA [XM_226412]		FALSE
A_44_P398856	0.0390093	0.012141	-0.75176	-0.299821	-0.571311	0.364886	-0.219721	ENSRNOT00000039983	ENSRNOT00000039983	PREDICTED: Rattus norvegicus keratin associated protein 3-3 (predicted) (Krtap3-3_predicted), mRNA [XM_343966]		FALSE
A_44_P426387	0.000855202	7.91733e-05	0.253006	0.0528163	0.0742292	2.11029	2.38712	NM_053810	Snap29	Rattus norvegicus synaptosomal-associated protein 29 (Snap29), mRNA [NM_053810]	NM_053810	FALSE
A_44_P116130	0.00752232	0.00141961	0.481596	0.802741	1.38744	1.54734	1.62727	NM_001004082	Hspcb	Rattus norvegicus heat shock 90kDa protein 1, beta (Hspcb), mRNA [NM_001004082]	NM_001004082	FALSE
A_42_P820650	0.00103736	0.000103645	-0.0148884	-0.206776	0.236845	0.804333	0.891662	AW918031	AW918031	AW918031 EST349335 Rat gene index, normalized rat, norvegicus, Bento Soares Rattus norvegicus cDNA clone RGIEL41 5' end, mRNA sequence [AW918031]	AW918031	FALSE
A_44_P808635	0.0387236	0.0120294	-0.1929	-0.165216	0.0918654	0.333388	1.00831	DY473148	DY473148	RVL24553 Wackym-Soares normalized rat vestibular cDNA library Rattus norvegicus cDNA 5', mRNA sequence [DY473148]	DY473148	FALSE
A_44_P919504	0.000189905	9.11394e-06	1.04769	0.75101	-0.946463	-1.04144	-0.872922	XM_219424	RGD1566072_predicted	PREDICTED: Rattus norvegicus similar to Dock1 protein (predicted) (RGD1566072_predicted), mRNA [XM_219424]	XM_219424	FALSE
A_44_P324482	5.92137e-06	2.57073e-08	2.48806	1.96038	-0.97666	-1.0118	-0.788713	NM_001025762	Smyd3	Rattus norvegicus SET and MYND domain containing 3 (Smyd3), mRNA [NM_001025762]	NM_001025762	FALSE
A_44_P229501	0.0151502	0.00353755	-0.15476	0.466379	0.518614	1.26499	1.86295	ENSRNOT00000017254	ENSRNOT00000017254	Transforming protein RhoA precursor. [Source:Uniprot/SWISSPROT;Acc:P61589] [ENSRNOT00000017254]		FALSE
A_44_P367205	0.0034296	0.000510064	0.497749	0.300891	0.23648	0.886281	1.74636	ENSRNOT00000008164	RGD1565940_predicted	PREDICTED: Rattus norvegicus similar to ADP-ribosylation factor-like 10B (predicted) (RGD1565940_predicted), mRNA [XM_573456]		FALSE
A_44_P360845	0.00711528	0.00131828	0.936844	0.786518	0.81201	0.258338	-1.30693	NM_017094	Ghr	Rattus norvegicus growth hormone receptor (Ghr), mRNA [NM_017094]	NM_017094	FALSE
A_44_P527432	0.000686953	5.93663e-05	0.317306	0.244391	0.378331	0.865212	1.66157	ENSRNOT00000060928	ENSRNOT00000060928	PREDICTED: Rattus norvegicus nuclear receptor binding SET domain protein 1 (predicted) (Nsd1_predicted), mRNA [XM_225168]		FALSE
A_42_P647599	0.0232834	0.00622837	-0.0404721	0.16997	-0.173291	0.422589	1.12713	NM_024129	Dcn	Rattus norvegicus decorin (Dcn), mRNA [NM_024129]	NM_024129	FALSE
A_44_P236647	0.000152637	6.59084e-06	0.291392	0.123824	0.169002	0.770229	1.02291	NM_001013931	RGD1311249	Rattus norvegicus similar to RIKEN cDNA B230312A22 (RGD1311249), mRNA [NM_001013931]	NM_001013931	FALSE
A_42_P797206	0.0324121	0.00954583	0.332998	0.238314	0.719449	0.67505	0.0737334	XM_342555	XM_342555	Rattus norvegicus similar to copine I (LOC362249), mRNA [XM_342555]	XM_342555	FALSE
A_44_P1004645	0.00205038	0.000261635	0.225852	0.0897039	0.710336	0.607705	-1.51245	NM_017229	Pde3b	Rattus norvegicus phosphodiesterase 3B (Pde3b), mRNA [NM_017229]	NM_017229	FALSE
A_44_P369612	0.000245402	1.37585e-05	0.331274	0.188987	0.198037	0.0198587	-1.55199	XM_223745	LOC305633	PREDICTED: Rattus norvegicus similar to Antxr2 protein (LOC305633), mRNA [XM_223745]	XM_223745	FALSE
A_44_P744884	0.000241642	1.34664e-05	-0.513652	-0.305652	-0.126919	0.173628	1.46066	ENSRNOT00000011102	ENSRNOT00000011102			FALSE
A_44_P996611	0.00527769	0.000895458	0.0307404	-0.0539627	0.125378	0.272288	0.780037	XM_345470	XM_345470	Rattus norvegicus similar to mNori-2p (LOC366250), mRNA [XM_345470]	XM_345470	FALSE
A_44_P368213	0.0323951	0.00953512	0.594906	0.65456	0.726892	0.354538	-0.0865666	ENSRNOT00000014733	Wdr10	WD repeat domain 10. [Source:Uniprot/SPTREMBL;Acc:Q5PPJ1] [ENSRNOT00000014733]		FALSE
A_44_P461944	0.0207475	0.00535212	0.087435	0.325514	0.622769	0.954797	0.821709	NM_001007714	Morf4l2	Rattus norvegicus mortality factor 4 like 2 (Morf4l2), mRNA [NM_001007714]	NM_001007714	FALSE
A_44_P1056429	0.0259225	0.00712052	0.205647	0.0276482	-0.0576608	-0.587788	-0.270804	XM_236715	RGD1307844_predicted	Rattus norvegicus similar to 106 kDa O-GlcNAc transferase-interacting protein (LOC316085), mRNA [XM_236715]	XM_236715	FALSE
A_43_P16455	0.0493642	0.016615	-0.146429	-0.0258903	-0.0297067	-0.00205755	1.18097	XM_224181	RGD1310211_predicted	PREDICTED: Rattus norvegicus similar to CG11030-PA (predicted) (RGD1310211_predicted), mRNA [XM_224181]	XM_224181	FALSE
A_44_P684075	0.00190165	0.000236521	0.588849	0.553682	0.728429	0.723936	-0.242445	XM_575385	RGD1563764_predicted	PREDICTED: Rattus norvegicus similar to PHD finger protein 14 isoform 1 (predicted) (RGD1563764_predicted), mRNA [XM_575385]	XM_575385	FALSE
A_44_P152020	0.00678017	0.00123392	0.395071	0.00935388	0.337695	1.10649	1.27848	XR_005904	LOC680895	PREDICTED: Rattus norvegicus similar to poly(A) binding protein, cytoplasmic 1 (LOC680895), mRNA [XR_005904]	XR_005904	FALSE
A_44_P748419	0.0160602	0.00383861	0.158383	0.234863	0.213099	0.0292475	-0.800762	TC603401	TC603401			FALSE
A_44_P142194	0.0113271	0.00240896	0.503563	0.605891	0.866254	1.4143	1.70059	AY539899	AY539899	Rattus norvegicus LRRGT00148 mRNA, complete cds. [AY539899]	AY539899	FALSE
A_44_P593735	0.0213835	0.00557387	0.094181	0.712443	1.38402	1.49446	2.15514	TC632928	TC632928			FALSE
A_44_P345009	0.00542082	0.000927058	0.310702	0.411992	0.357356	0.237429	1.37994	NM_001008526	Bag5	Rattus norvegicus BCL2-associated athanogene 5 (Bag5), mRNA [NM_001008526]	NM_001008526	FALSE
A_44_P494470	0.00637862	0.00114133	-0.0617652	0.157839	0.307984	0.270549	1.46846	XM_001058121	RGD1560873_predicted	PREDICTED: Rattus norvegicus similar to RIKEN cDNA E230015L20 gene (predicted) (RGD1560873_predicted), mRNA [XM_001058121]	XM_001058121	FALSE
A_42_P559414	0.0132879	0.00296707	0.702758	0.54552	-0.227925	0.338402	1.86541	NM_053402	Wnt4	Rattus norvegicus wingless-related MMTV integration site 4 (Wnt4), mRNA [NM_053402]	NM_053402	FALSE
A_44_P417879	0.0261023	0.00719134	0.357433	0.101219	0.597169	0.900575	0.930884	NM_024384	Pdrp	Rattus norvegicus PDRP protein (Pdrp), mRNA [NM_024384]	NM_024384	FALSE
A_44_P822396	0.00335862	0.00049734	0.428711	0.284505	0.309271	0.877018	1.76185	XM_341983	Fbxl11_predicted	PREDICTED: Rattus norvegicus F-box and leucine-rich repeat protein 11 (predicted) (Fbxl11_predicted), mRNA [XM_341983]	XM_341983	FALSE
A_44_P123732	0.00136328	0.000151324	0.384499	0.242649	0.698764	1.71219	2.09954	ENSRNOT00000030832	RGD1563307_predicted	PREDICTED: Rattus norvegicus similar to Set beta isoform (predicted) (RGD1563307_predicted), mRNA [XM_218493]		FALSE
A_42_P797910	0.00623732	0.00110841	0.257451	0.163042	0.266381	1.00845	1.18857	NM_001025734	LOC362414	Rattus norvegicus similar to Tada3l protein (LOC362414), mRNA [NM_001025734]	NM_001025734	FALSE
A_44_P384688	0.00146536	0.000166008	0.469216	0.600831	1.57034	1.85197	2.17566	A_44_P384688	A_44_P384688			FALSE
A_44_P991634	0.0215125	0.00562824	0.685882	0.846548	0.784738	0.522867	-0.201995	TC625008	TC625008	Q6JBI7_RAT (Q6JBI7) LMO7a, complete [TC573782]		FALSE
A_44_P1052504	0.0163973	0.0039471	-0.130386	0.0745297	0.32789	-0.0745398	1.08688	NM_181823	Rhot2	Rattus norvegicus ras homolog gene family, member T2 (Rhot2), mRNA [NM_181823]	NM_181823	FALSE
A_44_P306778	0.0260279	0.00715349	0.653778	0.268754	0.552784	1.09667	1.5882	ENSRNOT00000052100	ENSRNOT00000052100	PREDICTED: Rattus norvegicus similar to zinc finger protein HIT-39 (LOC691885), mRNA [XM_001079970]		FALSE
A_44_P279002	0.00548954	0.000942604	0.171785	0.246715	0.419703	0.922603	1.22774	ENSRNOT00000006549	Prpf40a_predicted	Rattus norvegicus similar to formin binding protein 11 (LOC295607), mRNA [XM_215739]		FALSE
A_42_P624382	0.000186388	8.7827e-06	-0.0708419	0.0847356	0.414114	0.938587	0.955583	NM_138899	Cdipt	Rattus norvegicus CDP-diacylglycerol--inositol 3-phosphatidyltransferase (phosphatidylinositol synthase) (Cdipt), mRNA [NM_138899]	NM_138899	FALSE
A_44_P463980	0.0169012	0.00409417	-0.0619916	-0.299057	0.25004	0.560441	-0.196618	ENSRNOT00000037316	ENSRNOT00000037316	similar to interferon induced transmembrane protein 3 (predicted) (RGD1565332_predicted), mRNA [Source:RefSeq_dna;Acc:XR_007571] [ENSRNOT00000037316]		FALSE
A_44_P1037110	0.0490286	0.0164589	-0.147579	-0.287811	0.202309	0.603614	0.191074	NM_001025414	Dnd1	Rattus norvegicus dead end homolog 1 (zebrafish) (Dnd1), mRNA [NM_001025414]	NM_001025414	FALSE
A_44_P309215	0.000122023	4.73203e-06	-0.000751972	-0.363742	0.154246	0.0995709	1.51036	NM_001024771	Tnip2	Rattus norvegicus TNFAIP3 interacting protein 2 (Tnip2), mRNA [NM_001024771]	NM_001024771	FALSE
A_43_P18388	0.00112499	0.000116221	0.439688	0.117164	0.230684	0.726251	1.74864	ENSRNOT00000056729	Ddx51_predicted	PREDICTED: Rattus norvegicus DEAD (Asp-Glu-Ala-Asp) box polypeptide 51 (predicted) (Ddx51_predicted), mRNA [XM_222252]		FALSE
A_42_P815827	0.0131995	0.00294424	3.27826e-05	0.0126233	0.221801	0.761488	1.10881	NM_001013933	Ube2a	Rattus norvegicus ubiquitin-conjugating enzyme E2A, RAD6 homolog (S. cerevisiae) (Ube2a), mRNA [NM_001013933]	NM_001013933	FALSE
A_43_P13016	0.001284	0.000140308	-0.208116	-0.0818324	-0.209398	0.394991	0.884855	NM_054002	Zbtb7a	Rattus norvegicus zinc finger and BTB domain containing 7a (Zbtb7a), mRNA [NM_054002]	NM_054002	FALSE
A_44_P852993	0.0173165	0.00423236	-0.251165	-0.288712	-0.0457308	0.227587	0.869659	XM_236687	Oxsr1_predicted	PREDICTED: Rattus norvegicus oxidative-stress responsive 1 (predicted) (Oxsr1_predicted), mRNA [XM_236687]	XM_236687	FALSE
A_44_P159613	0.0212464	0.00552942	-0.252213	0.179818	0.128199	0.696666	1.23602	XM_344763	RGD1306894_predicted	PREDICTED: Rattus norvegicus similar to RIKEN cDNA 5830457O10 (predicted) (RGD1306894_predicted), mRNA [XM_344763]	XM_344763	FALSE
A_44_P259644	0.0213045	0.00554828	0.721734	0.446308	0.457329	1.11753	1.08899	NM_001017474	LOC497934	Rattus norvegicus similar to hypothetical protein FLJ20014 (LOC497934), mRNA [NM_001017474]	NM_001017474	FALSE
A_44_P236071	0.00142726	0.000160938	0.340061	0.267243	0.538701	0.245253	-0.794154	NM_001047894	LOC317456	Rattus norvegicus hypothetical LOC317456 (LOC317456), mRNA [NM_001047894]	NM_001047894	FALSE
A_44_P111566	0.0024514	0.000331791	-0.912693	-0.261881	-0.361812	0.20246	1.17453	AW919037	AW919037	AW919037 EST350341 Rat gene index, normalized rat, norvegicus, Bento Soares Rattus norvegicus cDNA clone RGIFB93 5' end, mRNA sequence [AW919037]	AW919037	FALSE
A_44_P166426	0.00233093	0.00031152	-0.22692	-0.237463	-0.0560014	-0.0937079	0.947163	XM_229703	XM_229703	Rattus norvegicus similar to cDNA sequence BC003993 (LOC317034), mRNA [XM_229703]	XM_229703	FALSE
A_44_P388310	0.0455063	0.0148867	0.34305	0.454964	0.194092	0.139665	0.733066	NM_078622	Pcyt1a	Rattus norvegicus phosphate cytidylyltransferase 1, choline, alpha isoform (Pcyt1a), mRNA [NM_078622]	NM_078622	FALSE
A_43_P20479	0.0337708	0.0100827	0.694335	0.470173	0.6892	1.35403	1.99731	ENSRNOT00000019075	Irf2bp1_predicted	AGENCOURT_17898511 NIH_MGC_234 Rattus norvegicus cDNA clone IMAGE:7189415 5', mRNA sequence [CK599924]		FALSE
A_44_P482928	0.0329066	0.00974167	-0.21338	0.0800302	-0.247303	-0.0347352	1.09913	BC099109	Abt1	Rattus norvegicus activator of basal transcription 1, mRNA (cDNA clone MGC:116249 IMAGE:7461222), complete cds. [BC099109]	BC099109	FALSE
A_44_P545945	0.0306662	0.00887534	0.393252	0.131108	0.132841	0.908003	1.63839	NM_001008348	RGD1310323	Rattus norvegicus similar to RIKEN cDNA 1200004M23 (RGD1310323), mRNA [NM_001008348]	NM_001008348	FALSE
A_44_P214900	0.0045059	0.000725329	0.140876	0.0205095	-0.262445	-0.853873	-1.3611	NM_145779	Pzp	Rattus norvegicus pregnancy-zone protein (Pzp), mRNA [NM_145779]	NM_145779	FALSE
A_44_P119435	0.00353182	0.000531897	0.277971	0.430575	0.655864	1.19854	1.36664	NM_001013092	Creb3	Rattus norvegicus cAMP responsive element binding protein 3 (Creb3), mRNA [NM_001013092]	NM_001013092	FALSE
A_43_P19039	0.00393415	0.000609106	-0.475438	-0.420529	0.47572	0.71626	1.72026	ENSRNOT00000008753	RGD1560583_predicted	PREDICTED: Rattus norvegicus similar to 2810027O19Rik protein (predicted) (RGD1560583_predicted), mRNA [XM_342487]		FALSE
A_43_P22823	0.000780405	7.00968e-05	0.205198	0.0241135	0.592488	1.05401	1.14194	ENSRNOT00000060928	ENSRNOT00000060928	PREDICTED: Rattus norvegicus nuclear receptor binding SET domain protein 1 (predicted) (Nsd1_predicted), mRNA [XM_225168]		FALSE
A_44_P455073	0.0478066	0.0159454	0.183879	0.51197	0.714881	0.679815	0.157829	XM_001072065	LOC684822	PREDICTED: Rattus norvegicus similar to transcription elongation factor B (SIII), polypeptide 2 (LOC684822), mRNA [XM_001072065]	XM_001072065	FALSE
A_44_P1042234	0.0391368	0.0121922	0.168281	-0.0650854	0.328064	0.531208	0.572405	NM_024346	Stmn3	Rattus norvegicus stathmin-like 3 (Stmn3), mRNA [NM_024346]	NM_024346	FALSE
A_44_P147806	0.0161906	0.00388197	0.624005	0.413543	0.736231	1.1866	1.5444	ENSRNOT00000014629	ENSRNOT00000014629	similar to exosome component 10 (LOC313707), mRNA [Source:RefSeq_dna;Acc:XR_007065] [ENSRNOT00000014629]		FALSE
A_44_P1071228	0.0116085	0.00248342	0.347267	0.188277	0.196612	-0.0450301	-0.728796	XM_215288	Papss2_predicted	PREDICTED: Rattus norvegicus 3'-phosphoadenosine 5'-phosphosulfate synthase 2 (predicted) (Papss2_predicted), mRNA [XM_215288]	XM_215288	FALSE
A_43_P11754	0.000354551	2.29018e-05	0.0892103	0.867412	1.82859	3.0387	4.0051	NM_013215	Akr7a3	Rattus norvegicus aldo-keto reductase family 7, member A3 (aflatoxin aldehyde reductase) (Akr7a3), mRNA [NM_013215]	NM_013215	FALSE
A_44_P386724	0.0038652	0.000595029	0.995982	0.55285	0.324156	0.042144	-0.941061	NM_057155	Xpnpep2	Rattus norvegicus X-prolyl aminopeptidase (aminopeptidase P) 2, membrane-bound (Xpnpep2), mRNA [NM_057155]	NM_057155	FALSE
A_44_P899810	0.0172615	0.00420675	0.375288	0.278368	0.368634	0.964398	1.35719	XM_341853	Prrg2_predicted	PREDICTED: Rattus norvegicus proline-rich Gla (G-carboxyglutamic acid) polypeptide 2 (predicted) (Prrg2_predicted), mRNA [XM_341853]	XM_341853	FALSE
A_43_P21780	9.69739e-05	3.3346e-06	0.220369	0.223754	0.137862	-0.132416	-2.99625	CB547076	CB547076	CB547076 AMGNNUC:SRPB2-00083-E6-A srpb2 (10220) Rattus norvegicus cDNA clone srpb2-00083-e6 5', mRNA sequence [CB547076]	CB547076	FALSE
A_42_P751001	0.00250133	0.000341337	-0.225019	-0.0728266	0.373304	0.365474	1.16794	NM_001025624	Hmgn2	Rattus norvegicus high mobility group nucleosomal binding domain 2 (Hmgn2), mRNA [NM_001025624]	NM_001025624	FALSE
A_43_P12768	0.000501238	3.77289e-05	1.39375	1.22439	0.823933	0.759943	-0.200983	NM_053328	Bhlhb2	Rattus norvegicus basic helix-loop-helix domain containing, class B2 (Bhlhb2), mRNA [NM_053328]	NM_053328	FALSE
A_43_P12011	0.0144314	0.00333163	0.519218	0.260242	0.608138	0.609339	0.0630765	NM_019299	Cltc	Rattus norvegicus clathrin, heavy polypeptide (Hc) (Cltc), mRNA [NM_019299]	NM_019299	FALSE
A_44_P871223	0.0117384	0.00251916	-0.1481	0.0112455	-0.0189629	0.539593	1.12973	TC613494	TC613494	Q9R0B0_MOUSE (Q9R0B0) P100 polymyositis-scleroderma overlap syndrome associated autoantigen homolog (Fragment), partial (44%) [TC613494]		FALSE
A_44_P431661	0.00244597	0.000330626	0.376793	0.295474	0.131498	-0.156252	-0.946092	ENSRNOT00000015888	Vill_predicted	PREDICTED: Rattus norvegicus villin-like (predicted) (Vill_predicted), mRNA [XM_217296]		FALSE
A_42_P641870	0.0028009	0.000395198	-0.195895	-0.21923	0.101901	0.771381	1.56986	NM_001024900	Tmem55a	Rattus norvegicus transmembrane protein 55A (Tmem55a), mRNA [NM_001024900]	NM_001024900	FALSE
A_44_P412322	0.00225232	0.000297183	0.343163	0.118717	0.107418	0.653316	1.77738	XR_006910	LOC288481	PREDICTED: Rattus norvegicus hypothetical LOC288481 (LOC288481), mRNA [XR_006910]	XR_006910	FALSE
A_44_P438269	8.42923e-05	2.74413e-06	-0.239514	-0.432528	-0.138777	0.75688	1.14887	NM_022585	Azin1	Rattus norvegicus antizyme inhibitor 1 (Azin1), mRNA [NM_022585]	NM_022585	FALSE
A_44_P171328	0.00246742	0.000334539	0.36783	-0.0532985	0.268947	0.688051	1.57827	XM_217404	RGD1564820_predicted	PREDICTED: Rattus norvegicus similar to potassium channel tetramerisation domain containing 18 (predicted) (RGD1564820_predicted), mRNA [XM_217404]	XM_217404	FALSE
A_44_P206258	0.00419096	0.00065944	0.202038	0.27386	0.585027	0.886277	1.80015	NM_001034146	Usp10	Rattus norvegicus ubiquitin specific protease 10 (Usp10), mRNA [NM_001034146]	NM_001034146	FALSE
A_44_P1029435	0.0302563	0.00871211	0.265396	0.174527	-0.383315	-1.00084	-1.1382	ENSRNOT00000009202	Ppm1k_predicted	PREDICTED: Rattus norvegicus protein phosphatase 1K (PP2C domain containing) (predicted) (Ppm1k_predicted), mRNA [XM_231833]		FALSE
A_44_P915624	0.0279779	0.00788864	-0.466066	-0.555471	-0.304594	-0.209863	0.389507	XM_225045	Lig4_predicted	PREDICTED: Rattus norvegicus ligase IV, DNA, ATP-dependent (predicted) (Lig4_predicted), mRNA [XM_225045]	XM_225045	FALSE
A_42_P580305	3.88362e-05	7.86065e-07	0.64806	0.17314	-0.386025	-1.24928	-2.08019	NM_012621	Pfkfb1	Rattus norvegicus 6-phosphofructo-2-kinase/fructose-2,6-biphosphatase 1 (Pfkfb1), mRNA [NM_012621]	NM_012621	FALSE
A_42_P570919	0.0475768	0.0158431	0.184514	0.514815	0.728516	0.933994	0.859711	NM_031000	Akr1a1	Rattus norvegicus aldo-keto reductase family 1, member A1 (Akr1a1), mRNA [NM_031000]	NM_031000	FALSE
A_43_P17468	0.0121942	0.00264203	0.0554211	0.129723	0.577329	0.749429	1.17559	ENSRNOT00000002500	Surb7_predicted	PREDICTED: Rattus norvegicus SRB7 (suppressor of RNA polymerase B) homolog (S. cerevisiae) (predicted) (Surb7_predicted), mRNA [XM_232531]		FALSE
A_42_P683840	0.0299999	0.00862067	-0.185062	0.0536611	0.176658	-0.0752469	-0.677024	ENSRNOT00000060594	Ccl27_predicted	PREDICTED: Rattus norvegicus chemokine (C-C motif) ligand 27 (predicted) (Ccl27_predicted), mRNA [XM_342823]		FALSE
A_44_P457505	0.0357722	0.0108838	-0.0972434	-0.0424311	0.298225	0.315801	0.718128	ENSRNOT00000030314	RGD1561755_predicted	AGENCOURT_11525230 NICHD_Rr_Pit1 Rattus norvegicus cDNA clone IMAGE:6888062 5', mRNA sequence [CB315841]		FALSE
A_44_P483177	0.0051003	0.000852194	0.344136	0.311993	0.681236	1.05387	1.48359	NM_001009344	Tbrg1	Rattus norvegicus transforming growth factor beta regulated gene 1 (Tbrg1), mRNA [NM_001009344]	NM_001009344	FALSE
A_42_P558503	0.0101976	0.00209098	0.655772	0.473673	0.582316	0.476444	1.53543	NM_212495	Brd2	Rattus norvegicus bromodomain containing 2 (Brd2), mRNA [NM_212495]	NM_212495	FALSE
A_42_P629062	0.00065457	5.51685e-05	-0.118267	-0.450833	-0.248663	0.465407	1.31367	AF072835	Cytor4	Rattus norvegicus unknown mRNA sequence [AF072835]	AF072835	FALSE
A_44_P260725	0.000105508	3.73572e-06	-0.0447685	-0.103829	0.13968	0.78552	1.80229	NM_001025626	RGD1306595	Rattus norvegicus similar to hypothetical protein (RGD1306595), mRNA [NM_001025626]	NM_001025626	FALSE
A_44_P622315	0.00562804	0.000974699	0.894832	0.45314	-0.487846	-0.787667	-0.698981	TC584981	TC584981			FALSE
A_44_P337253	0.0153646	0.00360927	0.574667	0.386443	0.563085	0.497237	1.3948	NM_001017510	LOC498750	Rattus norvegicus similar to cDNA sequence BC005537 (LOC498750), mRNA [NM_001017510]	NM_001017510	FALSE
A_44_P349475	0.0208183	0.00537769	0.268556	0.0724304	0.447257	0.543903	-0.218006	NM_031333	Cdh2	Rattus norvegicus cadherin 2 (Cdh2), mRNA [NM_031333]	NM_031333	FALSE
A_44_P516194	0.0340806	0.0102152	1.01313	0.605994	0.437462	0.185154	-0.369585	NM_001012237	RGD1306364	Rattus norvegicus similar to cDNA sequence BC029169 (RGD1306364), mRNA [NM_001012237]	NM_001012237	FALSE
A_44_P457159	0.0261699	0.00721481	0.292024	0.0542899	0.0120394	0.520257	1.52454	ENSRNOT00000043882	RGD1565904_predicted	PREDICTED: Rattus norvegicus similar to polymerase (RNA) II (DNA directed) polypeptide H (predicted) (RGD1565904_predicted), mRNA [XM_226176]		FALSE
A_44_P511333	0.00187632	0.000232272	0.0900742	0.0192471	-0.00736415	0.640383	1.31137	XR_007282	RGD1560227_predicted	PREDICTED: Rattus norvegicus similar to RIKEN cDNA 1700025B16 (predicted) (RGD1560227_predicted), mRNA [XR_007282]	XR_007282	FALSE
A_44_P541213	1.35066e-05	1.44503e-07	1.54964	1.28918	-0.286664	-1.92198	-1.90952	XM_001059639	LOC681383	PREDICTED: Rattus norvegicus similar to Protein C10orf11 homolog (LOC681383), mRNA [XM_001059639]	XM_001059639	FALSE
A_44_P294817	0.0200537	0.00512343	0.163969	0.317512	0.488556	0.301762	1.28599	NM_001034163	Blmh	Rattus norvegicus bleomycin hydrolase (Blmh), mRNA [NM_001034163]	NM_001034163	FALSE
A_44_P1012556	0.00706686	0.00130765	0.275118	0.35729	0.472036	0.542998	1.49679	NM_001013988	RGD1311800	Rattus norvegicus similar to genethonin 1 (RGD1311800), mRNA [NM_001013988]	NM_001013988	FALSE
A_44_P440450	0.0194571	0.0049222	0.297929	0.556172	0.623667	0.820118	1.33182	NM_017118	Capns1	Rattus norvegicus calpain, small subunit 1 (Capns1), mRNA [NM_017118]	NM_017118	FALSE
A_43_P10207	0.0433226	0.0139651	0.230489	0.104135	0.259147	0.148219	-0.291719	DV728042	DV728042	RVL20644 Wackym-Soares normalized rat vestibular cDNA library Rattus norvegicus cDNA 5', mRNA sequence [DV728042]	DV728042	FALSE
A_44_P104590	0.00265545	0.000368911	0.26832	0.195144	0.524977	0.888522	0.749822	NM_053620	Cdc42bpb	Rattus norvegicus Cdc42 binding protein kinase beta (Cdc42bpb), mRNA [NM_053620]	NM_053620	FALSE
A_44_P895660	0.0136263	0.0030714	-0.259197	-0.371765	-0.269328	-0.321416	0.551925	AW916954	AW916954	AW916954 EST348258 Rat gene index, normalized rat, norvegicus, Bento Soares Rattus norvegicus cDNA clone RGIDX14 5' end, mRNA sequence [AW916954]	AW916954	FALSE
A_42_P607026	0.000905365	8.53577e-05	-0.193995	-0.260919	-0.128486	0.478571	1.96883	ENSRNOT00000014301	Lysmd2_predicted	PREDICTED: Rattus norvegicus LysM, putative peptidoglycan-binding, domain containing 2 (predicted) (Lysmd2_predicted), mRNA [XM_217189]		FALSE
A_44_P369056	0.0487056	0.0163276	0.405157	-0.147069	0.281142	0.911933	0.701371	CF978977	CF978977	F26F03_021.ab1.R Rat retinal ganglion cell Rattus norvegicus cDNA, mRNA sequence [CF978977]	CF978977	FALSE
A_44_P217875	0.0127942	0.0028223	0.161789	0.135995	0.186431	0.665144	1.18061	ENSRNOT00000018649	Dsp	Dsp protein (Fragment). [Source:Uniprot/SPTREMBL;Acc:Q4QQR7] [ENSRNOT00000018649]		FALSE
A_42_P475681	1.35066e-05	1.45011e-07	-0.121418	-0.345972	-0.0111159	0.384398	2.19132	ENSRNOT00000038476	Nol8_predicted	PREDICTED: Rattus norvegicus nucleolar protein 8 (predicted) (Nol8_predicted), mRNA [XM_341503]		FALSE
A_42_P675879	0.000240306	1.33229e-05	0.39991	0.480268	0.0783522	-0.417074	-0.920879	NM_173123	Cyp4f4	Rattus norvegicus cytochrome P450, family 4, subfamily f, polypeptide 4 (Cyp4f4), mRNA [NM_173123]	NM_173123	FALSE
A_44_P135666	0.0345348	0.0103898	-0.104975	-0.0128791	0.215418	0.18608	0.849248	ENSRNOT00000038425	ENSRNOT00000038425	PREDICTED: Rattus norvegicus similar to Adapter-related protein complex 4 epsilon 1 subunit (Epsilon subunit of AP-4) (predicted) (RGD1562199_predicted), mRNA [XM_230571]		FALSE
A_44_P419882	0.000449537	3.21758e-05	0.197834	0.475576	0.702381	1.19064	2.11834	ENSRNOT00000038168	RGD1560617_predicted	PREDICTED: Rattus norvegicus hypothetical gene supported by NM_053561; AF062594 (predicted) (RGD1560617_predicted), mRNA [XM_238518]		FALSE
A_44_P264910	0.0485613	0.0162707	0.504504	0.523075	0.532134	0.911949	1.57231	ENSRNOT00000023999	RGD1305903_predicted	PREDICTED: Rattus norvegicus similar to RIKEN cDNA G630024C07 gene (predicted) (RGD1305903_predicted), mRNA [XM_219346]		FALSE
A_42_P730505	0.00396678	0.000615554	0.213126	0.24569	0.465904	0.845719	0.995101	ENSRNOT00000026454	Rce1	Rce1 protein (Fragment). [Source:Uniprot/SPTREMBL;Acc:Q5M955] [ENSRNOT00000026454]		FALSE
A_44_P116875	0.00368153	0.00056006	0.869279	1.15085	1.37399	0.830824	0.0618544	ENSRNOT00000028292	LOC368158	PREDICTED: Rattus norvegicus similar to Nuclear receptor ROR-gamma (Nuclear receptor RZR-gamma) (Thymus orphan receptor) (TOR) (LOC368158), mRNA [XM_347322]		FALSE
A_44_P430547	0.017269	0.0042096	0.41638	1.71964	2.41493	1.11459	1.37163	NM_021589	Ntrk1	Rattus norvegicus neurotrophic tyrosine kinase, receptor, type 1 (Ntrk1), mRNA [NM_021589]	NM_021589	FALSE
A_44_P348614	0.00217222	0.00028228	0.348066	0.0903675	0.688666	1.24304	1.66921	NM_001034137	Sp110	Rattus norvegicus SP110 nuclear body protein (Sp110), mRNA [NM_001034137]	NM_001034137	FALSE
A_44_P444800	0.0109453	0.00230401	0.287966	0.291821	0.373721	0.149682	-0.359744	NM_001013082	Pon2	Rattus norvegicus paraoxonase 2 (Pon2), mRNA [NM_001013082]	NM_001013082	FALSE
A_43_P20792	0.00223934	0.000293893	0.850459	0.574798	1.09747	1.77543	2.50806	ENSRNOT00000006327	ENSRNOT00000006327	Rattus norvegicus similar to CG5626-PA (LOC360660), mRNA [XM_340937]		FALSE
A_44_P607259	0.000157298	6.83824e-06	0.339864	0.220182	0.451625	0.839783	1.73799	NM_001024368	LOC501665	Rattus norvegicus similar to protein P3 (LOC501665), mRNA [NM_001024368]	NM_001024368	FALSE
A_44_P998720	0.0224741	0.00594254	0.258855	0.19731	0.701213	1.06706	1.12084	ENSRNOT00000027847	Tjp3_predicted	PREDICTED: Rattus norvegicus tight junction protein 3 (predicted) (Tjp3_predicted), mRNA [XM_234924]		FALSE
A_44_P228942	0.0219298	0.00576388	0.166774	0.301357	-0.160964	-1.18731	-1.03077	NM_017325	Runx1	Rattus norvegicus runt related transcription factor 1 (Runx1), mRNA [NM_017325]	NM_017325	FALSE
A_42_P696406	0.0210813	0.00546668	-0.280449	0.135357	0.430608	0.324565	1.02054	XM_213226	XM_213226	Rattus norvegicus similar to RIKEN cDNA 2810417J12 gene (LOC287103), mRNA [XM_213226]	XM_213226	FALSE
A_42_P594699	0.0146167	0.00338298	0.600491	0.444015	0.58096	1.25333	1.88399	NM_133394	Zdhhc7	Rattus norvegicus zinc finger, DHHC domain containing 7 (Zdhhc7), mRNA [NM_133394]	NM_133394	FALSE
A_44_P203421	0.000675962	5.79e-05	0.049716	-0.0555336	0.31177	0.604542	1.14036	U45479	Synj1	Rattus norvegicus 145 kDa synaptojanin isoform mRNA, complete cds. [U45479]	U45479	FALSE
A_44_P869774	0.0445121	0.0144439	-0.262208	0.289354	0.449687	0.0445036	0.643286	XM_575687	RGD1563517_predicted	PREDICTED: Rattus norvegicus similar to C-type lectin-like receptor 2 (predicted) (RGD1563517_predicted), mRNA [XM_575687]	XM_575687	FALSE
A_44_P840658	0.0179716	0.00444834	0.121497	-0.102477	0.113389	0.395248	0.961902	TC626107	TC626107	NM_058657 Y71F9AL.11 {Caenorhabditis elegans} (exp=-1; wgp=0; cg=0), partial (8%) [TC626107]		FALSE
A_44_P667768	0.00499345	0.000827536	-0.213761	0.227126	0.588973	0.335112	1.13654	A_44_P667768	A_44_P667768			FALSE
A_44_P621119	0.0140609	0.00322051	-0.0375997	0.0706522	-0.199768	-0.739041	-1.23482	ENSRNOT00000061592	ENSRNOT00000061592	PREDICTED: Rattus norvegicus hypothetical protein LOC685485 (LOC685485), mRNA [XM_001063981]		FALSE
A_42_P519024	0.00159961	0.000186621	0.0554398	0.21225	0.276726	0.619503	1.24679	NM_001005761	Mtmr9	Rattus norvegicus myotubularin related protein 9 (Mtmr9), mRNA [NM_001005761]	NM_001005761	FALSE
A_44_P114393	0.0042674	0.000675724	-0.394444	0.144324	0.668815	0.796991	0.86523	ENSRNOT00000020010	Ptar1	PREDICTED: Rattus norvegicus protein prenyltransferase alpha subunit repeat containing 1 (Ptar1), mRNA [XM_239074]		FALSE
A_42_P772878	0.014461	0.00334016	0.438733	0.172224	0.499689	0.941751	2.10689	NM_001011936	Bag3	Rattus norvegicus Bcl2-associated athanogene 3 (Bag3), mRNA [NM_001011936]	NM_001011936	FALSE
A_44_P976320	8.95459e-05	3.005e-06	-0.138247	0.0883731	0.584584	0.329808	-1.11593	TC593051	TC593051	RRU92072 m-tomosyn {Rattus norvegicus} (exp=-1; wgp=0; cg=0), complete [TC593051]		FALSE
A_43_P15850	0.0201031	0.00513989	0.85076	0.356881	-0.547395	-1.1602	-1.37177	NM_175766	Cyp2j9	Rattus norvegicus cytochrome P450, family 2, subfamily j, polypeptide 9 (Cyp2j9), mRNA [NM_175766]	NM_175766	FALSE
A_44_P1047331	0.00306395	0.000443126	0.503657	0.44202	0.286641	0.827157	2.71611	ENSRNOT00000028893	RGD1308877_predicted	similar to CGI-09 protein (LOC365444), mRNA [Source:RefSeq_dna;Acc:XR_009307] [ENSRNOT00000028893]		FALSE
A_44_P159400	0.0433226	0.0139664	0.462037	0.501024	0.891873	1.19373	1.02563	XM_234370	XM_234370	Rattus norvegicus similar to Ab2-162 (LOC299244), mRNA [XM_234370]	XM_234370	FALSE
A_42_P783205	0.0052725	0.000893958	-0.504188	-0.20313	0.251626	-0.0173536	0.313285	NM_147145	Dclre1c	Rattus norvegicus DNA cross-link repair 1C, PSO2 homolog (S. cerevisiae) (Dclre1c), mRNA [NM_147145]	NM_147145	FALSE
A_44_P234602	0.00413963	0.000649197	0.266301	0.314923	0.702742	0.995406	1.32067	A_44_P234602	A_44_P234602			FALSE
A_44_P290905	0.0128131	0.00282836	-0.352592	-0.052721	0.136298	-0.256399	0.51152	ENSRNOT00000049230	ENSRNOT00000049230	PREDICTED: Rattus norvegicus similar to 60S ribosomal protein L29 (P23) (LOC690662), mRNA [XM_001075132]		FALSE
A_43_P14163	0.00064851	5.45611e-05	-0.289993	-0.0078361	0.749378	1.00056	1.8378	NM_012615	Odc1	Rattus norvegicus ornithine decarboxylase 1 (Odc1), mRNA [NM_012615]	NM_012615	FALSE
A_44_P285247	0.0293546	0.00839736	-0.157588	0.205548	0.499486	0.65064	0.418011	ENSRNOT00000015232	RGD1559986_predicted	AW144296 EST294592 Normalized rat ovary, Bento Soares Rattus sp. cDNA clone RGICP54 5' end, mRNA sequence [AW144296]		FALSE
A_44_P947342	0.0175197	0.00430566	0.0322617	-0.261055	-0.146947	0.240193	1.04363	TC582495	TC582495	Q5RK26_RAT (Q5RK26) RGD1305574 protein (Fragment), complete [TC582495]		FALSE
A_44_P840715	0.00894748	0.00176325	0.612641	0.695632	0.401498	0.179875	-0.742941	NM_001007704	Galm	Rattus norvegicus galactose mutarotase (Galm), mRNA [NM_001007704]	NM_001007704	FALSE
A_42_P754715	0.0174955	0.00429457	0.50303	0.341444	-0.230842	-0.561124	-1.06648	NM_031746	Slc13a2	Rattus norvegicus solute carrier family 13 (sodium-dependent dicarboxylate transporter), member 2 (Slc13a2), mRNA [NM_031746]	NM_031746	FALSE
A_44_P149412	0.00146786	0.000166463	-0.217326	-0.115949	0.570654	0.620098	1.30952	NM_053563	Ddx39	Rattus norvegicus DEAD (Asp-Glu-Ala-Asp) box polypeptide 39 (Ddx39), mRNA [NM_053563]	NM_053563	FALSE
A_44_P394011	0.00224307	0.000294778	-0.312755	-0.00380522	0.261825	1.04737	2.26014	NM_198783	Hrpap20	Rattus norvegicus hormone-regulated proliferation associated protein 20 (Hrpap20), mRNA [NM_198783]	NM_198783	FALSE
A_44_P396040	0.0346575	0.010443	-0.338455	0.423265	0.550976	0.644283	1.21833	ENSRNOT00000017212	Tmem2_predicted	Rattus norvegicus similar to transmembrane protein 2 (LOC309400), mRNA [XM_219898]		FALSE
A_42_P598733	0.00928323	0.00184957	0.0852016	-0.0759842	0.036428	0.0420033	0.861766	NM_138856	Gs3	Rattus norvegicus putative regulation protein GS3 (Gs3), mRNA [NM_138856]	NM_138856	FALSE
A_44_P1048043	0.0159437	0.00379487	0.464822	0.202899	0.477831	0.880819	1.4869	ENSRNOT00000056592	Pabpc4	Pabpc4 protein (Fragment). [Source:Uniprot/SPTREMBL;Acc:Q5I0G7] [ENSRNOT00000056592]		FALSE
A_44_P276435	0.0224741	0.00594147	-0.0652646	-0.202461	0.226487	0.451884	0.39295	NM_053853	Nat1	Rattus norvegicus N-acetyltransferase 1 (arylamine N-acetyltransferase) (Nat1), transcript variant 1, mRNA [NM_053853]	NM_053853	FALSE
A_44_P434859	0.000275168	1.63373e-05	-1.16162	-1.05076	-0.107509	0.102855	0.455416	BC090353	BC090353	Rattus norvegicus cDNA clone IMAGE:7313591 [BC090353]	BC090353	FALSE
A_44_P676132	0.00292575	0.000419337	0.0464836	0.247146	0.0314746	0.155103	1.67615	BF289533	BF289533	BF289533 EST454124 Rat Gene Index, normalized rat, Rattus norvegicus cDNA Rattus norvegicus cDNA clone RGIHI20, mRNA sequence [BF289533]	BF289533	FALSE
A_44_P408108	0.0348805	0.0105295	0.714254	0.195283	0.542754	1.04586	1.23859	ENSRNOT00000031690	Nbeal2_predicted	PREDICTED: Rattus norvegicus neurobeachin-like 2 (predicted) (Nbeal2_predicted), mRNA [XM_236649]		FALSE
A_44_P367761	0.000267688	1.55948e-05	-0.0205433	0.190808	0.845124	1.57484	2.93206	NM_012923	Ccng1	Rattus norvegicus cyclin G1 (Ccng1), mRNA [NM_012923]	NM_012923	FALSE
A_44_P183185	0.011799	0.00253701	0.649495	0.616008	1.0619	1.44801	1.51937	ENSRNOT00000016163	Fxr2h_predicted	Fragile-X mental retardation related protein 2 (Fragment). [Source:Uniprot/SPTREMBL;Acc:Q8K4F9] [ENSRNOT00000016163]		FALSE
A_44_P465986	0.0160602	0.0038384	0.311961	0.18142	0.606078	0.781071	0.693196	NM_212547	Rab2l	Rattus norvegicus RAB2, member RAS oncogene family-like (Rab2l), mRNA [NM_212547]	NM_212547	FALSE
A_44_P724603	0.042711	0.0136964	-0.130226	-0.254728	0.193956	0.147921	1.07708	AW920343	AW920343	AW920343 EST351647 Rat gene index, normalized rat, norvegicus, Bento Soares Rattus norvegicus cDNA clone RGIGU32 5' end, mRNA sequence [AW920343]	AW920343	FALSE
A_44_P485258	0.00022356	1.18961e-05	0.727083	0.75369	0.178444	0.183803	-1.03741	ENSRNOT00000025534	C5	Complement C5 [Contains: C5a anaphylatoxin] (Fragment). [Source:Uniprot/SWISSPROT;Acc:P08650] [ENSRNOT00000025534]		FALSE
A_43_P11306	0.000579435	4.61304e-05	0.18906	0.272522	1.00357	1.5077	2.49064	NM_001010945	RGD1311474	Rattus norvegicus similar to transmembrane protein induced by tumor necrosis factor alpha (RGD1311474), mRNA [NM_001010945]	NM_001010945	FALSE
A_44_P445166	0.0110293	0.00232614	0.306579	0.127744	0.760666	1.10863	1.40503	NM_022944	Inppl1	Rattus norvegicus inositol polyphosphate phosphatase-like 1 (Inppl1), mRNA [NM_022944]	NM_022944	FALSE
A_44_P520700	0.00511256	0.000856343	0.257115	0.272802	0.482312	0.815718	1.13314	ENSRNOT00000034723	RGD1561742_predicted	PREDICTED: Rattus norvegicus similar to serine/threonine protein kinase 24 (LOC501266), mRNA [XR_009551]		FALSE
A_44_P387078	0.000847187	7.79839e-05	-0.0559739	-0.101152	0.237236	0.979976	1.09026	ENSRNOT00000007777	Rbm28_predicted	PREDICTED: Rattus norvegicus RNA binding motif protein 28 (predicted) (Rbm28_predicted), mRNA [XM_231550]		FALSE
A_44_P262064	0.031396	0.00917107	0.696093	0.365107	0.0853481	0.116239	-0.5776	NM_182474	LOC299282	Rattus norvegicus Serine protease inhibitor (LOC299282), mRNA [NM_182474]	NM_182474	FALSE
A_44_P361780	0.0143415	0.00330078	0.170187	0.201818	0.298483	0.0970811	-0.906916	CB606190	CB606190	CB606190 AMGNNUC:NRWA3-00022-C9-A white adipose tiss (10469) Rattus norvegicus cDNA clone nrwa3-00022-c9 5', mRNA sequence [CB606190]	CB606190	FALSE
A_42_P765031	0.0214723	0.00561214	0.500029	0.272048	0.779904	1.01083	1.59251	ENSRNOT00000016789	ENSRNOT00000016789	PREDICTED: Rattus norvegicus open reading frame 19 (ORF19), mRNA [XM_346083]		FALSE
A_43_P15901	7.30285e-05	2.24169e-06	0.281874	-0.227434	0.246756	0.857703	2.70359	NM_053503	Jub	Rattus norvegicus ajuba homolog (Xenopus laevis) (Jub), mRNA [NM_053503]	NM_053503	FALSE
A_44_P855525	0.0196604	0.00499671	0.249682	-0.13364	0.350105	0.383577	1.32968	TC622449	TC622449	Q5XFX1_RAT (Q5XFX1) Homeodomain leucine zipper-encoding, partial (5%) [TC622449]		FALSE
A_44_P216511	0.0458083	0.0150365	-0.0693168	0.224625	0.247928	0.138298	1.45643	AW918690	AW918690	AW918690 EST349994 Rat gene index, normalized rat, norvegicus, Bento Soares Rattus norvegicus cDNA clone RGIEW57 5' end, mRNA sequence [AW918690]	AW918690	FALSE
A_44_P730150	0.00194967	0.000244324	0.992981	0.404592	-0.335126	-0.237077	-0.292693	TC605210	TC605210	Q3J975_NITOC (Q3J975) Flagellar biosynthesis protein FliQ precursor, partial (15%) [TC605210]		FALSE
A_44_P430345	0.0253479	0.00692551	0.244624	0.184299	0.230587	0.538812	1.25244	NM_001030041	Prmt4	Rattus norvegicus protein arginine N-methyltransferase 4 (Prmt4), transcript variant 1, mRNA [NM_001030041]	NM_001030041	FALSE
A_42_P479422	0.00833236	0.0016127	0.110877	-0.0448871	0.14446	0.255058	0.985377	XM_340764	Traf7_predicted	PREDICTED: Rattus norvegicus Tnf receptor-associated factor 7 (predicted) (Traf7_predicted), mRNA [XM_340764]	XM_340764	FALSE
A_44_P445359	0.0317865	0.00931124	0.0740625	0.231015	0.364418	-0.124664	-0.577504	NM_001034147	Pex7	Rattus norvegicus peroxisome biogenesis factor 7 (Pex7), mRNA [NM_001034147]	NM_001034147	FALSE
A_44_P1004694	0.000804327	7.29061e-05	0.349321	0.354047	0.59434	0.108161	-0.63359	XM_216945	XM_216945	Rattus norvegicus similar to hypothetical protein (LOC300049), mRNA [XM_216945]	XM_216945	FALSE
A_43_P13808	0.0030815	0.00044618	0.152436	0.135008	0.291371	0.536606	1.19546	NM_001017477	LOC497941	Rattus norvegicus similar to G protein pathway suppressor 2 (LOC497941), mRNA [NM_001017477]	NM_001017477	FALSE
A_44_P395977	0.00252174	0.000345898	0.104784	-0.110553	0.0361524	0.329679	1.41719	ENSRNOT00000022069	Ndnl2	Ndnl2 protein (Fragment). [Source:Uniprot/SPTREMBL;Acc:Q4KM72] [ENSRNOT00000022069]		FALSE
A_42_P492130	0.000120569	4.61335e-06	0.472252	0.606741	0.359153	-0.120038	-0.809165	XM_343649	LOC363309	PREDICTED: Rattus norvegicus similar to tubulin-specific chaperone d (LOC363309), mRNA [XM_343649]	XM_343649	FALSE
A_44_P303762	0.00591658	0.00103683	0.485366	0.0636353	0.705619	0.994145	2.01585	ENSRNOT00000024543	Nkiras2_predicted	PREDICTED: Rattus norvegicus NFKB inhibitor interacting Ras-like protein 2 (predicted) (Nkiras2_predicted), mRNA [XM_213462]		FALSE
A_44_P1033565	0.00751342	0.00141585	-0.00406539	-0.127892	0.204074	0.562085	1.07537	ENSRNOT00000004372	Nat9_predicted	PREDICTED: Rattus norvegicus N-acetyltransferase 9 (predicted) (Nat9_predicted), mRNA [XM_221103]		FALSE
A_44_P557994	0.0284761	0.00806085	-0.352977	-0.303319	0.0325145	-0.0312963	0.806357	XR_006555	LOC298125	PREDICTED: Rattus norvegicus similar to 60S ribosomal protein L13 (LOC298125), mRNA [XR_006555]	XR_006555	FALSE
A_44_P119442	0.00192322	0.000240332	0.295953	0.396681	0.669866	0.885411	1.49048	ENSRNOT00000022132	Creb3	cAMP responsive element binding protein 3 [Source:RefSeq_peptide;Acc:NP_001013110] [ENSRNOT00000022132]		FALSE
A_44_P981679	4.77553e-05	1.13189e-06	-0.20574	-0.077916	0.562671	0.941605	2.74106	XM_235547	RGD1560783_predicted	PREDICTED: Rattus norvegicus similar to RIKEN cDNA 3110048E14, isoform a (predicted) (RGD1560783_predicted), mRNA [XM_235547]	XM_235547	FALSE
A_44_P241781	0.0352713	0.0106997	0.228088	0.106631	0.25083	-0.0110739	-0.865409	BF558420	BF558420	BF558420 UI-R-A1-et-f-03-0-UI.r1 UI-R-A1 Rattus norvegicus cDNA clone UI-R-A1-et-f-03-0-UI 5', mRNA sequence [BF558420]	BF558420	FALSE
A_44_P441947	0.00350606	0.000526166	-0.375096	-0.238497	-0.0725989	0.112513	0.465567	XM_001079870	LOC687711	PREDICTED: Rattus norvegicus similar to small nuclear ribonucleoprotein D3 (LOC687711), mRNA [XM_001079870]	XM_001079870	FALSE
A_44_P975327	0.0024218	0.000326648	0.454686	0.0445165	0.15011	0.358992	1.41016	XM_001061345	B3gnt1_predicted	PREDICTED: Rattus norvegicus UDP-GlcNAc:betaGal beta-1,3-N-acetylglucosaminyltransferase 1 (predicted) (B3gnt1_predicted), mRNA [XM_001061345]	XM_001061345	FALSE
A_44_P867129	0.0021557	0.000279755	0.371519	0.219029	0.218603	0.0406602	-0.776678	XR_009226	RGD1305773_predicted	PREDICTED: Rattus norvegicus similar to CG12753-PA (predicted) (RGD1305773_predicted), mRNA [XR_009226]	XR_009226	FALSE
A_43_P13109	0.0206925	0.00533429	0.771294	0.680451	0.478223	0.31266	-1.18842	NM_130408	Cyp26a1	Rattus norvegicus cytochrome P450, family 26, subfamily A, polypeptide 1 (Cyp26a1), mRNA [NM_130408]	NM_130408	FALSE
A_42_P622574	0.000184975	8.64392e-06	0.282276	0.0372167	0.448895	0.61937	1.92742	NM_080891	Daxx	Rattus norvegicus Fas death domain-associated protein (Daxx), mRNA [NM_080891]	NM_080891	FALSE
A_44_P621592	0.0382848	0.0118304	-0.52671	-0.170395	0.0388126	0.0545226	0.71465	XR_006674	LOC366328	PREDICTED: Rattus norvegicus similar to 60S ribosomal protein L13 (LOC366328), mRNA [XR_006674]	XR_006674	FALSE
A_44_P104804	0.0296059	0.00848153	0.221472	0.20634	0.149911	-0.506474	-0.456643	NM_001004213	Tmem66	Rattus norvegicus transmembrane protein 66 (Tmem66), mRNA [NM_001004213]	NM_001004213	FALSE
A_44_P561352	0.0437826	0.0141379	0.070264	-0.0597668	0.247163	0.416814	1.07589	XM_342912	RGD1310440_predicted	PREDICTED: Rattus norvegicus similar to hypothetical protein (predicted) (RGD1310440_predicted), mRNA [XM_342912]	XM_342912	FALSE
A_42_P669907	0.0202584	0.00518792	0.149107	0.246555	0.439356	-0.331316	-0.810917	NM_017302	Slc16a7	Rattus norvegicus solute carrier family 16 (monocarboxylic acid transporters), member 7 (Slc16a7), mRNA [NM_017302]	NM_017302	FALSE
A_43_P20775	0.00138468	0.000154837	0.162411	0.0519044	-0.00230014	0.650921	1.34853	NM_001024773	Brf2	Rattus norvegicus BRF2, subunit of RNA polymerase III transcription initiation factor, BRF1-like (Brf2), mRNA [NM_001024773]	NM_001024773	FALSE
A_44_P377091	0.0121277	0.00262548	0.491322	0.305005	0.315856	-0.128833	-0.496559	NM_001024351	LOC500761	Rattus norvegicus similar to apolipoprotein F (LOC500761), mRNA [NM_001024351]	NM_001024351	FALSE
A_44_P914285	0.00438509	0.000700533	0.274087	0.428236	0.806565	1.32086	1.4965	XM_001062172	LOC681996	PREDICTED: Rattus norvegicus similar to AHA1, activator of heat shock 90kDa protein ATPase homolog 1, transcript variant 2 (LOC681996), mRNA [XM_001062172]	XM_001062172	FALSE
A_44_P870046	0.0193541	0.00488675	0.254321	0.213227	0.0994953	-0.177802	1.12667	TC604056	TC604056			FALSE
A_44_P165989	0.021585	0.00565174	0.341224	0.428595	0.233351	-0.486322	-0.471092	NM_001014161	LOC361596	Rattus norvegicus similar to NADP+-specific isocitrate dehydrogenase (LOC361596), mRNA [NM_001014161]	NM_001014161	FALSE
A_44_P148695	0.0479099	0.0159962	0.131937	-0.0642394	-0.186131	-0.427793	0.603812	XM_240915	RGD1307915_predicted	PREDICTED: Rattus norvegicus similar to hypothetical protein MGC32132 (predicted) (RGD1307915_predicted), mRNA [XM_240915]	XM_240915	FALSE
A_42_P760101	0.00287607	0.000410001	0.466058	0.451585	0.790341	1.32384	2.44697	NM_001013050	Pold2	Rattus norvegicus polymerase (DNA directed), delta 2, regulatory subunit (Pold2), mRNA [NM_001013050]	NM_001013050	FALSE
A_44_P350823	0.00156655	0.000181424	-0.00280476	-0.180641	0.320184	0.532996	1.16478	ENSRNOT00000017424	Cherp_predicted	PREDICTED: Rattus norvegicus calcium homeostasis endoplasmic reticulum protein (predicted) (Cherp_predicted), mRNA [XM_214307]		FALSE
A_44_P492189	0.0102969	0.00211737	0.898718	0.70643	0.75662	0.53235	-0.49567	NM_001008374	Pgrmc2	Rattus norvegicus progesterone receptor membrane component 2 (Pgrmc2), mRNA [NM_001008374]	NM_001008374	FALSE
A_44_P283878	4.77756e-05	1.13798e-06	0.236801	0.296398	0.658638	1.08811	1.77823	ENSRNOT00000014046	Nat5_predicted	PREDICTED: Rattus norvegicus N-acetyltransferase 5 (ARD1 homolog, S. cerevisiae) (predicted) (Nat5_predicted), mRNA [XM_342534]		FALSE
A_44_P538725	0.0351268	0.0106441	0.115694	-0.0504974	0.192888	0.785943	1.15225	ENSRNOT00000021437	Ppil4_predicted	PREDICTED: Rattus norvegicus peptidylprolyl isomerase (cyclophilin)-like 4 (predicted) (Ppil4_predicted), mRNA [XM_341727]		FALSE
A_44_P106581	0.0384049	0.0118899	-0.356971	-0.229934	0.204182	-0.332383	0.837714	AW143880	AW143880	AW143880 EST294176 Normalized rat embryo, Bento Soares Rattus sp. cDNA clone RGICC09 5' end, mRNA sequence [AW143880]	AW143880	FALSE
A_44_P916510	0.0309417	0.00898037	0.569976	0.200086	0.179228	0.385284	1.12114	ENSRNOT00000007849	Kctd5_predicted	PREDICTED: Rattus norvegicus potassium channel tetramerisation domain containing 5 (predicted) (Kctd5_predicted), mRNA [XM_220224]		FALSE
A_42_P784063	0.0467311	0.0154582	0.8806	0.955601	1.63803	1.84652	2.10658	NM_199370	Krt2-8	Rattus norvegicus keratin complex 2, basic, gene 8 (Krt2-8), mRNA [NM_199370]	NM_199370	FALSE
A_43_P15622	0.0465252	0.0153515	0.378365	0.68253	0.468419	0.62162	1.59698	NM_182842	Camk1g	Rattus norvegicus calcium/calmodulin-dependent protein kinase I gamma (Camk1g), mRNA [NM_182842]	NM_182842	FALSE
A_44_P520521	0.000477605	3.48662e-05	0.347129	0.113362	0.0785742	-0.0915424	-0.731172	ENSRNOT00000023241	Slc17a2_predicted	Rattus norvegicus similar to RIKEN cDNA C730032N17 (LOC306950), mRNA [XM_225332]		FALSE
A_44_P467591	0.0104779	0.00216689	0.0983279	0.855245	0.85328	-0.328095	-0.510348	NM_017130	Neu2	Rattus norvegicus neuraminidase 2 (Neu2), mRNA [NM_017130]	NM_017130	FALSE
A_44_P166930	0.01655	0.00399065	1.16967	1.05392	0.697643	0.289135	-0.263648	ENSRNOT00000020325	Aldh7a1	Aldehyde dehydrogenase family 7 member A1 (EC 1.2.1.3) (Antiquitin-1) (Fragment). [Source:Uniprot/SWISSPROT;Acc:Q64057] [ENSRNOT00000020325]		FALSE
A_44_P222256	0.0274574	0.00769865	-0.279427	-0.364883	0.126157	0.318861	0.359612	NM_001007613	Ddx5	Rattus norvegicus ddx5 gene (Ddx5), mRNA [NM_001007613]	NM_001007613	FALSE
A_43_P12344	0.0081577	0.00157363	-1.53367	0.289469	-0.228725	0.707271	2.53102	NM_022941	Nr1i3	Rattus norvegicus nuclear receptor subfamily 1, group I, member 3 (Nr1i3), mRNA [NM_022941]	NM_022941	FALSE
A_44_P299870	0.0143413	0.00329988	0.405978	0.836874	1.41742	1.93763	2.13059	NM_175761	Hspca	Rattus norvegicus heat shock protein 1, alpha (Hspca), mRNA [NM_175761]	NM_175761	FALSE
A_44_P837740	0.00327769	0.000481919	0.159317	0.194522	0.203856	0.488705	1.39236	NM_001011963	Asb6	Rattus norvegicus ankyrin repeat and SOCS box-containing protein 6 (Asb6), mRNA [NM_001011963]	NM_001011963	FALSE
A_42_P600777	0.0199393	0.00508186	0.593455	0.38168	0.579874	0.795105	1.51056	NM_139109	Xab2	Rattus norvegicus XPA binding protein 2 (Xab2), mRNA [NM_139109]	NM_139109	FALSE
A_42_P489817	0.0248107	0.00673796	0.927111	0.89662	-0.805131	-2.49861	-2.87987	AW915389	AW915389	AW915389 EST346693 Normalized rat embryo, Bento Soares Rattus sp. cDNA clone RGICU85 5' end, mRNA sequence [AW915389]	AW915389	FALSE
A_43_P13447	0.0265796	0.00736989	0.882131	0.324591	0.697732	1.17382	1.6121	XR_006864	RGD1309823_predicted	PREDICTED: Rattus norvegicus similar to hypothetical protein FLJ21156 (predicted) (RGD1309823_predicted), mRNA [XR_006864]	XR_006864	FALSE
A_44_P227361	0.00217814	0.000283177	0.29618	-0.140564	0.290078	0.717849	1.33964	ENSRNOT00000008741	Bms1l	PREDICTED: Rattus norvegicus BMS1-like, ribosome assembly protein (yeast) (Bms1l), mRNA [XM_342746]		FALSE
A_44_P260433	0.0213762	0.00557043	0.377352	0.436828	0.859146	0.480723	-0.226232	ENSRNOT00000017941	RGD1306101_predicted	PREDICTED: Rattus norvegicus similar to 4933407C03Rik protein (predicted) (RGD1306101_predicted), mRNA [XM_214698]		FALSE
A_44_P228715	0.0467384	0.015468	0.266736	-0.108425	0.395824	0.000221431	0.881748	NM_019275	Smad4	Rattus norvegicus MAD homolog 4 (Drosophila) (Smad4), mRNA [NM_019275]	NM_019275	FALSE
A_44_P998234	0.00208245	0.000266583	-0.19472	-0.419468	0.114694	0.227901	1.51252	XM_225045	Lig4_predicted	PREDICTED: Rattus norvegicus ligase IV, DNA, ATP-dependent (predicted) (Lig4_predicted), mRNA [XM_225045]	XM_225045	FALSE
A_44_P332429	0.0401263	0.0126017	0.747945	0.451632	0.336425	0.344201	-0.341111	NM_138900	C1s	Rattus norvegicus complement component 1, s subcomponent (C1s), mRNA [NM_138900]	NM_138900	FALSE
A_43_P11481	0.0222265	0.00586013	0.5418	0.547462	0.630055	-0.356451	-0.907164	NM_012600	Me1	Rattus norvegicus malic enzyme 1 (Me1), mRNA [NM_012600]	NM_012600	FALSE
A_43_P13256	0.00162308	0.000190161	0.295053	0.409677	0.0947821	-0.512688	-0.969431	NM_134387	Dcxr	Rattus norvegicus dicarbonyl L-xylulose reductase (Dcxr), mRNA [NM_134387]	NM_134387	FALSE
A_43_P17340	0.0124279	0.00271506	0.516114	0.457321	0.497409	1.11012	2.16409	NM_001034081	Paqr7	Rattus norvegicus progestin and adipoQ receptor family member VII (Paqr7), mRNA [NM_001034081]	NM_001034081	FALSE
A_44_P149572	0.00127026	0.000137572	0.377307	0.169977	0.41454	0.652686	1.68446	XM_215119	Rassf7_predicted	PREDICTED: Rattus norvegicus Ras association (RalGDS [XM_215119]	XM_215119	FALSE
A_44_P1046054	0.0311942	0.009081	0.102094	0.320601	0.588526	0.548656	0.766499	ENSRNOT00000060345	ENSRNOT00000060345	Brd4 protein (Fragment). [Source:Uniprot/SPTREMBL;Acc:Q497A6] [ENSRNOT00000060345]		FALSE
A_44_P303430	0.00483878	0.000794588	-0.693983	-0.0194375	-0.303435	-0.677688	1.67644	AW142654	AW142654	AW142654 EST292906 Normalized rat embryo, Bento Soares Rattus sp. cDNA clone RGIAR57 5' end, mRNA sequence [AW142654]	AW142654	FALSE
A_43_P13900	0.0319001	0.00935078	-0.503973	-0.223035	0.236908	-0.594247	0.260728	AA899996	AA899996	AA899996 UI-R-E0-cr-e-03-0-UI.s2 UI-R-E0 Rattus norvegicus cDNA clone UI-R-E0-cr-e-03-0-UI 3', mRNA sequence [AA899996]	AA899996	FALSE
A_44_P1029131	0.000415383	2.88295e-05	0.0754049	0.207745	0.314002	-0.227743	-1.56436	NM_001014166	RGD1311155	Rattus norvegicus similar to RIKEN cDNA 9230117N10 (RGD1311155), mRNA [NM_001014166]	NM_001014166	FALSE
A_43_P13533	0.0224395	0.00592682	0.00861383	-0.0811576	-0.0871428	0.0340884	1.14708	TC589632	TC589632			FALSE
A_43_P16589	0.00532344	0.000905406	0.0854979	-0.0430097	0.301672	0.631258	1.32144	CF110262	CF110262	Shultzomica03513 Rat lung airway and parenchyma cDNA libraries Rattus norvegicus cDNA clone Contig3105 5', mRNA sequence [CF110262]	CF110262	FALSE
A_44_P607386	0.0131365	0.00292402	0.269507	0.0485258	0.159558	0.0360137	-0.621921	TC645077	TC645077	NAMPT_RAT (Q80Z29) Nicotinamide phosphoribosyltransferase (NAmPRTase) (Nampt) (Pre-B-cell colony-enhancing factor 1 homolog) (PBEF) (Visfatin) , complete [TC645077]		FALSE
A_44_P337300	0.0296059	0.00848314	0.965147	0.487948	0.686589	1.0691	1.62553	NM_133380	Il4ra	Rattus norvegicus interleukin 4 receptor, alpha (Il4ra), mRNA [NM_133380]	NM_133380	FALSE
A_44_P850592	0.0020691	0.000264433	0.0463991	0.123448	1.07509	1.19594	1.76483	CB312819	CB312819	AGENCOURT_11468960 NICHD_Rr_Pit1 Rattus norvegicus cDNA clone IMAGE:6890057 5', mRNA sequence [CB312819]	CB312819	FALSE
A_44_P417470	0.00366832	0.000557619	0.362261	0.714243	0.0700926	-0.708762	-1.75849	XR_007475	RGD1560364_predicted	PREDICTED: Rattus norvegicus similar to vacuolar protein sorting 13C protein (predicted) (RGD1560364_predicted), mRNA [XR_007475]	XR_007475	FALSE
A_42_P626033	0.000944478	9.02089e-05	-0.284939	-0.185665	0.928138	0.687831	1.26974	NM_032614	Txnl2	Rattus norvegicus thioredoxin-like 2 (Txnl2), mRNA [NM_032614]	NM_032614	FALSE
A_42_P673011	0.0446211	0.0145038	0.0529102	-0.376568	0.742243	1.16313	1.21627	ENSRNOT00000042973	LOC299339	PREDICTED: Rattus norvegicus similar to Tumor necrosis factor, alpha-induced protein 2 (Primary response gene B94 protein) (LOC299339), mRNA [XM_216791]		FALSE
A_42_P606890	0.0390917	0.0121759	0.695766	-0.106296	0.0180768	-0.316999	-0.131411	NM_173143	Abi2	Rattus norvegicus abl-interactor 2 (Abi2), mRNA [NM_173143]	NM_173143	FALSE
A_44_P986963	0.000361781	2.35441e-05	0.0838668	0.33741	0.545397	0.927087	1.5843	XM_001067952	RGD1564499_predicted	PREDICTED: Rattus norvegicus similar to signal transducing adaptor - mouse (predicted), transcript variant 2 (RGD1564499_predicted), mRNA [XM_001067952]	XM_001067952	FALSE
A_42_P490804	2.51769e-05	4.03245e-07	-0.153566	-0.308979	0.0780544	0.303313	2.35831	NM_021754	Nol5	Rattus norvegicus nucleolar protein 5 (Nol5), mRNA [NM_021754]	NM_021754	FALSE
A_44_P365653	0.0302563	0.00871176	0.462259	0.612244	0.342733	-0.500825	-0.26528	NM_001014161	LOC361596	Rattus norvegicus similar to NADP+-specific isocitrate dehydrogenase (LOC361596), mRNA [NM_001014161]	NM_001014161	FALSE
A_44_P445306	0.0494487	0.016655	0.473659	0.287786	0.656436	0.948227	1.32238	NM_053517	Shc1	Rattus norvegicus src homology 2 domain-containing transforming protein C1 (Shc1), mRNA [NM_053517]	NM_053517	FALSE
A_44_P452606	5.90998e-05	1.56721e-06	0.803524	0.666765	0.439161	0.0174189	-0.52571	XM_222245	Hps4_predicted	PREDICTED: Rattus norvegicus Hermansky-Pudlak syndrome 4 homolog (human) (predicted) (Hps4_predicted), mRNA [XM_222245]	XM_222245	FALSE
A_44_P920991	8.95459e-05	3.00233e-06	-0.24027	-0.00227118	0.348104	1.31909	2.08709	NM_022224	Pter	Rattus norvegicus phosphotriesterase related (Pter), mRNA [NM_022224]	NM_022224	FALSE
A_44_P537024	0.00111408	0.000114382	0.0162935	-0.042186	0.478184	0.926259	1.11724	BC133726	RGD1560410_predicted	Rattus norvegicus cDNA clone MGC:156736 IMAGE:7104339, complete cds [BC133726]	BC133726	FALSE
A_42_P700829	0.00438344	0.000699755	0.329111	0.0507853	0.372171	0.734772	1.96642	XR_008991	Dnttip2_predicted	PREDICTED: Rattus norvegicus deoxynucleotidyltransferase, terminal, interacting protein 2 (predicted) (Dnttip2_predicted), mRNA [XR_008991]	XR_008991	FALSE
A_44_P201752	0.0462467	0.0152374	0.468405	0.123415	0.0295305	0.578103	1.29523	NM_001031649	Sirt6	Rattus norvegicus sirtuin 6 (silent mating type information regulation 2, homolog) 6 (S. cerevisiae) (Sirt6), mRNA [NM_001031649]	NM_001031649	FALSE
A_44_P250816	0.0211768	0.00550136	0.00378788	-0.0618706	-0.0922329	0.500065	1.82459	A_44_P250816	A_44_P250816			FALSE
A_44_P1031109	0.0216535	0.00567586	0.0581139	0.0389686	0.381623	0.522078	1.17171	NM_001004231	Npdc1	Rattus norvegicus neural proliferation, differentiation and control, 1 (Npdc1), mRNA [NM_001004231]	NM_001004231	FALSE
A_42_P839593	0.00333184	0.000492065	0.153445	0.00739264	0.497545	-0.0531321	-2.12557	AW142999	AW142999	AW142999 EST293291 Normalized rat ovary, Bento Soares Rattus sp. cDNA clone RGIBB31 5' end, mRNA sequence [AW142999]	AW142999	FALSE
A_43_P13006	0.000396353	2.69506e-05	-0.383491	-0.426532	0.010391	0.170283	0.630964	NM_053980	Arfrp1	Rattus norvegicus ADP-ribosylation factor related protein 1 (Arfrp1), mRNA [NM_053980]	NM_053980	FALSE
A_42_P508471	0.000257964	1.4756e-05	0.419675	0.357361	0.198994	-0.258799	-1.23184	NM_031546	Rgn	Rattus norvegicus regucalcin (Rgn), mRNA [NM_031546]	NM_031546	FALSE
A_44_P305660	0.00083942	7.7072e-05	0.152635	0.528361	0.552727	-0.412887	-3.0007	XM_342320	XM_342320	Rattus norvegicus similar to KIAA1324 protein (LOC362019), mRNA [XM_342320]	XM_342320	FALSE
A_44_P303716	0.0130112	0.00288953	0.0448483	-0.233616	0.547442	0.196903	0.914458	XM_345266	Trim33_predicted	PREDICTED: Rattus norvegicus tripartite motif protein 33 (predicted) (Trim33_predicted), mRNA [XM_345266]	XM_345266	FALSE
A_43_P21209	0.00364015	0.000552269	0.418594	0.0864982	0.533834	0.404654	1.55599	NM_001037644	RGD1307598	Rattus norvegicus similar to RIKEN cDNA 4930527D15 (RGD1307598), mRNA [NM_001037644]	NM_001037644	FALSE
A_44_P1004323	0.0225132	0.00595446	0.402476	0.275158	-0.353177	-0.472513	-0.83411	ENSRNOT00000045315	Col18a1	Collagen type XVIII, alpha (I) chain (Fragment). [Source:Uniprot/SPTREMBL;Acc:Q9WUW5] [ENSRNOT00000045315]		FALSE
A_43_P19155	0.00263425	0.00036504	0.8709	0.590385	0.934511	0.586353	-0.887233	ENSRNOT00000010211	RGD1565362_predicted	INADL (Fragment). [Source:Uniprot/SPTREMBL;Acc:Q8VI28] [ENSRNOT00000010211]		FALSE
A_44_P142428	0.00251889	0.000345076	0.106579	0.148346	0.559018	0.659069	1.76169	ENSRNOT00000022633	ENSRNOT00000022633	PREDICTED: Rattus norvegicus similar to solute carrier family 25, member 28 (LOC688811), mRNA [XM_001068401]		FALSE
A_44_P829715	0.0492359	0.0165631	0.451422	0.586658	0.637563	0.402623	-0.435216	TC594769	TC594769	KGUA_WIGBR (Q8D2E8) Guanylate kinase (GMP kinase) , partial (8%) [TC594769]		FALSE
A_43_P21537	0.0029743	0.000427458	0.285521	0.162624	0.52502	0.0922284	-1.16068	XM_214361	XM_214361	Rattus norvegicus similar to WRN typeI (LOC290806), mRNA [XM_214361]	XM_214361	FALSE
A_44_P763063	0.00752232	0.00142017	0.276811	0.212255	-0.00987196	-0.276158	-1.24138	ENSRNOT00000057655	ENSRNOT00000057655	PREDICTED: Rattus norvegicus similar to KIAA1217 (predicted) (RGD1563437_predicted), mRNA [XM_214519]		FALSE
A_44_P491590	0.00272265	0.000380165	0.0604746	-0.00835866	0.181897	0.521027	1.2221	NM_134443	Creb1	Rattus norvegicus cAMP responsive element binding protein 1 (Creb1), transcript variant A, mRNA [NM_134443]	NM_134443	FALSE
A_44_P465188	3.47074e-06	8.97872e-09	1.14453	0.989502	1.01061	-0.00290155	-3.01351	NM_053445	Fads1	Rattus norvegicus fatty acid desaturase 1 (Fads1), mRNA [NM_053445]	NM_053445	FALSE
A_44_P281595	0.00663767	0.00119843	-0.165478	-0.268813	-0.0399313	0.443966	0.543523	NM_001037556	Nmnat1	Rattus norvegicus nicotinamide nucleotide adenylyltransferase 1 (Nmnat1), mRNA [NM_001037556]	NM_001037556	FALSE
A_43_P17682	0.00604711	0.00106822	0.536733	0.184337	-0.0961094	-0.267342	-0.306123	XM_342699	XM_342699	Rattus norvegicus similar to testis-specific adriamycin sensitivity protein (LOC362375), mRNA [XM_342699]	XM_342699	FALSE
A_44_P986848	0.00184721	0.000227691	0.24108	0.423248	0.309133	-0.486318	-2.60914	XM_341882	Sytl2_predicted	PREDICTED: Rattus norvegicus synaptotagmin-like 2 (predicted) (Sytl2_predicted), mRNA [XM_341882]	XM_341882	FALSE
A_44_P335514	0.000307633	1.88785e-05	1.47135	1.10923	0.552418	-0.296848	-1.49883	NM_001012097	Atg7	Rattus norvegicus autophagy-related 7 (yeast) (Atg7), mRNA [NM_001012097]	NM_001012097	FALSE
A_44_P386579	0.0319001	0.00935199	-0.16796	0.403304	0.667591	0.316757	0.341482	NM_173306	Lama3	Rattus norvegicus laminin, alpha 3 (Lama3), mRNA [NM_173306]	NM_173306	FALSE
A_44_P177914	0.000966359	9.33759e-05	-0.155764	0.27641	0.449681	0.908732	1.54605	ENSRNOT00000004927	Nvl_predicted	AW915489 EST346793 Normalized rat embryo, Bento Soares Rattus sp. cDNA clone RGICV94 5' end, mRNA sequence [AW915489]		FALSE
A_44_P315367	0.0223456	0.00589546	-0.623508	-0.636235	0.0748818	-0.071012	1.05011	BC087644	Gart	Rattus norvegicus phosphoribosylglycinamide formyltransferase, mRNA (cDNA clone IMAGE:7311687), complete cds. [BC087644]	BC087644	FALSE
A_43_P20363	0.0446619	0.014524	0.73599	0.354113	0.571899	0.519796	1.32701	NM_001011920	Sf4	Rattus norvegicus splicing factor 4 (Sf4), mRNA [NM_001011920]	NM_001011920	FALSE
A_44_P734807	0.0164472	0.00396007	-0.0760793	0.172946	0.105099	-0.0764576	1.16208	TC592116	TC592116			FALSE
A_44_P1043278	0.00437567	0.00069826	0.214065	2.18836	2.1193	-0.0126073	-0.307523	XM_213470	XM_213470	Rattus norvegicus similar to type I intermediate filament cytokeratin (LOC287678), mRNA [XM_213470]	XM_213470	FALSE
A_44_P440971	0.00463172	0.000751619	0.310703	0.296134	0.255062	-0.246653	-0.455593	ENSRNOT00000013172	Lamc3_predicted	PREDICTED: Rattus norvegicus laminin gamma 3 (predicted) (Lamc3_predicted), mRNA [XM_231139]		FALSE
A_44_P148407	0.000152297	6.54935e-06	-0.132104	-0.0479095	-0.506737	-0.349931	-1.69852	NM_001004442	Pdia6	Rattus norvegicus protein disulfide isomerase associated 6 (Pdia6), mRNA [NM_001004442]	NM_001004442	FALSE
A_44_P101223	0.015749	0.00373004	0.327345	0.465724	0.0421569	-0.705779	-0.678317	XM_344744	Gcdh_predicted	PREDICTED: Rattus norvegicus glutaryl-Coenzyme A dehydrogenase (predicted) (Gcdh_predicted), mRNA [XM_344744]	XM_344744	FALSE
A_44_P517682	0.01038	0.00214094	0.105488	0.316481	0.579903	0.920363	1.17015	NM_212519	Tomm70a	Rattus norvegicus translocase of outer mitochondrial membrane 70 homolog A (yeast) (Tomm70a), mRNA [NM_212519]	NM_212519	FALSE
A_44_P206526	0.0161874	0.00387756	-0.0962262	0.111114	0.268706	0.561978	0.768375	ENSRNOT00000004820	RGD1565950_predicted	PREDICTED: Rattus norvegicus similar to A disintegrin-like and metalloprotease (reprolysin type) with thrombospondin type 1 motif, 2 (predicted) (RGD1565950_predicted), mRNA [XM_213548]		FALSE
A_44_P236314	0.0278222	0.00783657	-0.107899	0.552047	0.207246	-0.166562	-0.983413	XM_001073581	Sult2a2_predicted	PREDICTED: Rattus norvegicus sulfotransferase family 2A, dehydroepiandrosterone (DHEA)-preferring, member 2 (predicted) (Sult2a2_predicted), mRNA [XM_001073581]	XM_001073581	FALSE
A_44_P380218	0.00109474	0.00011124	0.089272	0.253802	-0.0451522	-0.61133	-1.28069	ENSRNOT00000000233	RGD1564906_predicted	PREDICTED: Rattus norvegicus similar to Glutathione S-transferase 8 (GST 8-8) (Chain 8) (GST class-alpha) (predicted) (RGD1564906_predicted), mRNA [XM_576039]		FALSE
A_44_P832655	0.00671729	0.00121777	0.551819	0.560757	0.521091	0.876869	1.51271	XM_001077155	LOC687118	PREDICTED: Rattus norvegicus similar to death effector domain-containing DNA binding protein 2 (LOC687118), mRNA [XM_001077155]	XM_001077155	FALSE
A_44_P775932	0.00136426	0.000151834	0.0479089	0.118242	0.723757	1.30038	1.46261	ENSRNOT00000036737	ENSRNOT00000036737			FALSE
A_44_P778542	0.0200537	0.00512491	-0.626968	-0.744455	0.195672	0.00904685	0.210544	TC606694	TC606694			FALSE
A_42_P622837	0.00279013	0.000393352	-0.0951568	-0.187689	0.352147	0.736049	1.72901	NM_001013860	RGD1306819	Rattus norvegicus similar to A230072I16Rik protein (RGD1306819), mRNA [NM_001013860]	NM_001013860	FALSE
A_44_P210173	7.66004e-06	4.44907e-08	0.0535373	-0.0521644	0.289112	0.538964	3.72903	NM_181086	Tnfrsf12a	Rattus norvegicus tumor necrosis factor receptor superfamily, member 12a (Tnfrsf12a), mRNA [NM_181086]	NM_181086	FALSE
A_44_P107662	0.0401823	0.0126217	0.187317	0.0633383	0.478898	0.184454	1.03007	ENSRNOT00000052093	Ythdf3_predicted	Rattus norvegicus similar to hypothetical protein FLJ31657 (LOC361920), mRNA [XM_342217]		FALSE
A_44_P252178	0.0476129	0.0158635	-0.240728	0.0221974	0.0194594	0.0680302	0.794686	BQ780816	BQ780816	BQ780816 UI-R-FF0-cpd-c-07-0-UI.s1 NCI_CGAP_FF0 Rattus norvegicus cDNA clone UI-R-FF0-cpd-c-07-0-UI 3', mRNA sequence [BQ780816]	BQ780816	FALSE
A_44_P476936	2.25871e-05	3.42585e-07	-0.269417	-0.136689	0.392693	0.72322	1.52738	X62295	X62295	RRVT1AIIR R.rattus mRNA for vascular type-1 angiotensin II receptor [X62295]	X62295	FALSE
A_44_P323900	0.00219065	0.00028519	0.329511	0.267939	0.298168	0.0151278	-0.60817	ENSRNOT00000009998	LOC686184	PREDICTED: Rattus norvegicus similar to Putative deoxyribose-phosphate aldolase (Phosphodeoxyriboaldolase) (Deoxyriboaldolase) (DERA) (LOC686184), mRNA [XM_001071552]		FALSE
A_44_P274526	0.0123991	0.00270532	0.677885	0.736943	0.294126	-0.0256075	-0.859383	ENSRNOT00000005901	RGD1311378_predicted	PREDICTED: Rattus norvegicus similar to RIKEN cDNA 2010011I20 (predicted) (RGD1311378_predicted), mRNA [XM_230889]		FALSE
A_44_P993359	0.000167756	7.44062e-06	0.110072	0.268943	-0.381883	0.20051	2.07223	XM_001075767	LOC686796	PREDICTED: Rattus norvegicus hypothetical protein LOC686796 (LOC686796), mRNA [XM_001075767]	XM_001075767	FALSE
A_44_P387912	0.0119761	0.00258353	0.154732	-0.219233	0.446038	0.639791	0.784796	NM_001044290	LOC686883	Rattus norvegicus similar to multi sex combs CG12058-PA (LOC686883), mRNA [NM_001044290]	NM_001044290	FALSE
A_42_P536326	0.00516029	0.000867364	0.31226	0.0163889	0.199134	0.345113	0.967306	NM_198765	Bicd2	Rattus norvegicus bicaudal D homolog 2 (Drosophila) (Bicd2), transcript variant 2, mRNA [NM_198765]	NM_198765	FALSE
A_44_P1053550	0.0146903	0.00340433	-0.00131524	-0.162769	0.190992	0.297618	0.82314	NM_001014247	Lzts2	Rattus norvegicus leucine zipper, putative tumor suppressor 2 (Lzts2), mRNA [NM_001014247]	NM_001014247	FALSE
A_44_P1023611	0.0138764	0.0031579	0.450393	0.372182	0.505997	0.516147	1.45713	NM_001048233	RGD1562258_predicted	Rattus norvegicus similar to PAP-1 binding protein (predicted) (RGD1562258_predicted), mRNA [NM_001048233]	NM_001048233	FALSE
A_42_P545405	0.0475236	0.0158141	-0.0611097	-0.169047	0.164146	0.27072	0.919038	AW917672	AW917672	AW917672 EST348976 Rat gene index, normalized rat, norvegicus, Bento Soares Rattus norvegicus cDNA clone RGIEG67 5' end, mRNA sequence [AW917672]	AW917672	FALSE
A_44_P700864	0.00342723	0.00050951	0.00529206	0.317455	0.452135	0.583652	1.44866	DV729193	DV729193	RVL21976 Wackym-Soares normalized rat vestibular cDNA library Rattus norvegicus cDNA 5', mRNA sequence [DV729193]	DV729193	FALSE
A_44_P685613	6.81069e-05	1.99334e-06	0.523778	0.334066	0.282971	-0.346498	-3.00567	XM_225679	RGD1310645_predicted	PREDICTED: Rattus norvegicus similar to zinc finger protein 407 (predicted) (RGD1310645_predicted), mRNA [XM_225679]	XM_225679	FALSE
A_44_P379864	0.015498	0.00365151	1.32507	1.18358	-0.145545	-0.309524	-1.04819	A_44_P379864	A_44_P379864			FALSE
A_43_P12973	0.00287665	0.000410274	-0.18245	-0.0604513	0.299486	0.653984	1.05042	NM_053895	Frag1	Rattus norvegicus FGF receptor activating protein 1 (Frag1), mRNA [NM_053895]	NM_053895	FALSE
A_44_P960581	0.00300225	0.000432239	0.0577241	0.169588	0.271106	-0.228453	-1.02195	TC602763	TC602763			FALSE
A_44_P118590	0.03871	0.0120141	0.16769	0.101018	0.456269	0.474986	1.42696	AW914340	AW914340	AW914340 EST345644 Normalized rat brain, Bento Soares Rattus sp. cDNA clone RGIAD63 5' end, mRNA sequence [AW914340]	AW914340	FALSE
A_42_P513939	0.000628141	5.21455e-05	0.18895	-0.0914145	0.407906	0.625373	1.64334	ENSRNOT00000031808	RGD1565685_predicted	PREDICTED: Rattus norvegicus similar to RIKEN cDNA 1810030O07 (predicted) (RGD1565685_predicted), mRNA [XM_228714]		FALSE
A_43_P22757	0.00992787	0.00201981	-0.17507	0.0277657	0.332418	0.199516	1.76627	NM_198760	Slc16a6	Rattus norvegicus solute carrier family 16 (monocarboxylic acid transporters), member 6 (Slc16a6), mRNA [NM_198760]	NM_198760	FALSE
A_43_P20419	0.000308371	1.896e-05	0.494811	0.270701	0.551455	0.992906	2.04855	NM_001012058	Zfp276	Rattus norvegicus zinc finger protein (C2H2 type) 276 (Zfp276), mRNA [NM_001012058]	NM_001012058	FALSE
A_42_P714245	0.00589385	0.00103076	-0.219433	-0.142219	0.246798	0.491899	0.823586	NM_001003708	Trappc4	Rattus norvegicus trafficking protein particle complex 4 (Trappc4), mRNA [NM_001003708]	NM_001003708	FALSE
A_44_P177405	0.0456406	0.014955	-0.260188	0.0191647	-0.00193238	0.055258	0.917148	XM_215853	Txndc13	PREDICTED: Rattus norvegicus thioredoxin domain containing 13 (Txndc13), mRNA [XM_215853]	XM_215853	FALSE
A_43_P12832	0.000160313	7.03517e-06	-0.420321	-0.156222	0.468335	2.48914	2.883	NM_053516	Nol3	Rattus norvegicus nucleolar protein 3 (apoptosis repressor with CARD domain) (Nol3), mRNA [NM_053516]	NM_053516	FALSE
A_44_P228891	0.00111915	0.000115187	1.15832	0.906177	0.854557	0.858792	-0.141333	NM_024132	Faah	Rattus norvegicus fatty acid amide hydrolase (Faah), mRNA [NM_024132]	NM_024132	FALSE
A_44_P790281	0.000280151	1.67725e-05	0.349223	0.2968	0.0209959	0.406172	1.30481	AW915160	AW915160	AW915160 EST346464 Normalized rat embryo, Bento Soares Rattus sp. cDNA clone RGICL48 5' end, mRNA sequence [AW915160]	AW915160	FALSE
A_44_P348973	0.0297096	0.00852333	0.859939	0.225705	0.82108	0.468014	1.25376	NM_001004277	Lypla3	Rattus norvegicus lysophospholipase 3 (Lypla3), mRNA [NM_001004277]	NM_001004277	FALSE
A_44_P286573	0.0333532	0.00992475	0.64863	0.565985	0.81971	-0.146141	-0.146023	AA955833	AA955833	UI-R-E1-fd-g-09-0-UI.s1 UI-R-E1 Rattus norvegicus cDNA clone UI-R-E1-fd-g-09-0-UI 3', mRNA sequence [AA955833]	AA955833	FALSE
A_44_P1047628	0.00355132	0.000535459	0.0255177	-0.126311	0.423114	0.759611	1.31047	NM_001014064	Pars2	Rattus norvegicus prolyl-tRNA synthetase (mitochondrial)(putative) (Pars2), mRNA [NM_001014064]	NM_001014064	FALSE
A_43_P11616	0.00038684	2.59956e-05	0.307762	0.324318	0.636254	-0.77447	2.7407	NM_012912	Atf3	Rattus norvegicus activating transcription factor 3 (Atf3), mRNA [NM_012912]	NM_012912	FALSE
A_44_P189837	0.0389136	0.0120976	0.31943	0.228189	0.286275	-0.441809	0.24963	ENSRNOT00000021637	RGD1562691_predicted	PREDICTED: Rattus norvegicus similar to RIKEN cDNA 0710008K08 (predicted) (RGD1562691_predicted), mRNA [XM_341468]		FALSE
A_44_P805210	0.0457911	0.0150255	0.211826	-0.359892	0.133345	0.221251	0.852312	NM_001012217	Ssh3	Rattus norvegicus slingshot homolog 3 (Drosophila) (Ssh3), mRNA [NM_001012217]	NM_001012217	FALSE
A_44_P141899	0.015762	0.00373498	0.061878	-0.287314	0.122023	0.256801	1.15685	NM_138823	Ppp1r2	Rattus norvegicus protein phosphatase 1, regulatory (inhibitor) subunit 2 (Ppp1r2), mRNA [NM_138823]	NM_138823	FALSE
A_43_P18538	0.0105559	0.00219417	0.594758	0.402309	0.838873	0.887986	1.85127	NM_001011963	Asb6	Rattus norvegicus ankyrin repeat and SOCS box-containing protein 6 (Asb6), mRNA [NM_001011963]	NM_001011963	FALSE
A_44_P494242	0.0119224	0.00256914	0.431442	0.179127	0.886333	1.54278	2.06965	NM_130416	Anxa7	Rattus norvegicus annexin A7 (Anxa7), mRNA [NM_130416]	NM_130416	FALSE
A_43_P13931	0.0101891	0.00208803	0.375915	0.298395	-0.0160385	-0.493836	-2.39312	TC594574	TC594574			FALSE
A_44_P206409	0.0405247	0.0127767	0.312771	0.382071	0.682991	0.765115	2.02302	NM_001080380	Tmem30b_predicted	Rattus norvegicus transmembrane protein 30B (predicted) (Tmem30b_predicted), mRNA [NM_001080380]	NM_001080380	FALSE
A_42_P457895	0.0194172	0.00490869	0.271233	0.26874	0.711502	0.845419	0.62608	NM_001012462	Supv3l1	Rattus norvegicus suppressor of var1, 3-like 1 (S. cerevisiae) (Supv3l1), mRNA [NM_001012462]	NM_001012462	FALSE
A_44_P339297	0.0359002	0.0109354	0.101229	-0.105174	0.419489	0.524814	-1.24517	DV715460	DV715460	RVL5123 Wackym-Soares normalized rat vestibular cDNA library Rattus norvegicus cDNA 5', mRNA sequence [DV715460]	DV715460	FALSE
A_44_P147980	0.00197166	0.000248004	-0.197641	-0.172458	0.317011	-0.725269	-2.11781	ENSRNOT00000014171	ENSRNOT00000014171	PREDICTED: Rattus norvegicus similar to TBC1 domain family, member 5 (predicted) (RGD1561626_predicted), mRNA [XM_576503]		FALSE
A_43_P11369	0.000746315	6.55899e-05	-0.109363	-0.614382	0.127586	0.430725	2.02028	ENSRNOT00000009104	RGD1304792_predicted	PREDICTED: Rattus norvegicus similar to chromosome 2 open reading frame 3; transcription factor 9 (binds GC-rich sequences) (predicted) (RGD1304792_predicted), mRNA [XM_232102]		FALSE
A_44_P112570	0.0256768	0.00703345	-0.0161349	0.12914	0.504924	0.0472795	0.628957	XM_220134	XM_220134	Rattus norvegicus similar to Rpl7a protein (LOC302904), mRNA [XM_220134]	XM_220134	FALSE
A_44_P334928	0.00305831	0.000441926	0.860787	0.430629	0.79553	0.929487	1.81662	M61726	Ubtf	Rat transcription factor UBF1 mRNA. [M61726]	M61726	FALSE
A_42_P594475	0.0273632	0.00765431	-0.146917	-0.346718	-0.221904	-0.126572	1.02422	XM_001060811	LOC682926	PREDICTED: Rattus norvegicus similar to chromatin modifying protein 1B (LOC682926), mRNA [XM_001060811]	XM_001060811	FALSE
A_44_P881890	0.000347115	2.22789e-05	0.446767	0.527787	-0.0785929	-1.04236	-1.19508	CX571111	CX571111	RVL2359 Wackym-Soares normalized rat vestibular cDNA library Rattus norvegicus cDNA 5', mRNA sequence [CX571111]	CX571111	FALSE
A_44_P439995	0.0387727	0.012047	0.2135	0.211467	0.32513	0.415837	-0.489085	XM_235497	Mkl1_predicted	PREDICTED: Rattus norvegicus megakaryoblastic leukemia (translocation) 1 (predicted) (Mkl1_predicted), mRNA [XM_235497]	XM_235497	FALSE
A_44_P452133	0.000121526	4.69847e-06	-0.0600702	-0.118052	0.296395	0.729073	2.34638	NM_031819	Fath	Rattus norvegicus fat tumor suppressor homolog (Drosophila) (Fath), mRNA [NM_031819]	NM_031819	FALSE
A_44_P884231	0.0471676	0.0156462	0.03806	-0.0995709	0.632556	0.261596	0.630713	TC604610	TC604610	Q5VU22_HUMAN (Q5VU22) PAI-1 mRNA-binding protein (PAI-RBP1), partial (11%) [TC604610]		FALSE
A_44_P266705	0.0184629	0.00459054	0.0364554	-0.0602794	0.538222	0.488435	0.841613	NM_001014141	RGD1309341	Rattus norvegicus similar to hypothetical protein FLJ38482 (RGD1309341), mRNA [NM_001014141]	NM_001014141	FALSE
A_43_P21033	0.0471676	0.0156487	0.776898	0.0674508	0.535643	0.983825	1.82526	ENSRNOT00000020909	Smyd5_predicted	Rattus norvegicus similar to NN8-4AG (LOC312503), mRNA [XM_232134]		FALSE
A_44_P961210	2.97643e-05	5.34343e-07	0.186284	-0.216091	0.261169	0.729993	2.55388	TC585536	TC585536	Q5JNE3_ORYSA (Q5JNE3) RING zinc finger protein-like, partial (9%) [TC585536]		FALSE
A_44_P405618	0.000105508	3.73874e-06	0.564458	0.6493	0.468247	-0.319868	-3.77753	ENSRNOT00000025426	RGD1561090_predicted	Rattus norvegicus similar to protein tyrosine phosphatase, receptor type, D isoform 3 precursor; protein tyrosine phosphatase, receptor type, delta polypeptide; protein tyrosine phosphatase delta (LOC313278), mRNA [XM_233065]		FALSE
A_43_P11776	3.79607e-05	7.61663e-07	-0.0411804	0.281635	0.981039	1.82634	2.11183	NM_017014	Gstm1	Rattus norvegicus glutathione S-transferase, mu 1 (Gstm1), mRNA [NM_017014]	NM_017014	FALSE
A_44_P503662	5.7681e-05	1.49913e-06	0.0144258	0.307129	0.729024	1.2755	1.64102	ENSRNOT00000001709	ENSRNOT00000001709	PREDICTED: Rattus norvegicus FtsJ homolog 2 (E. coli) (predicted) (Ftsj2_predicted), mRNA [XM_221949]		FALSE
A_44_P897023	0.0050836	0.00084851	0.354945	0.144684	0.571187	0.296222	-0.312122	NM_001008364	Snx24	Rattus norvegicus sorting nexing 24 (Snx24), mRNA [NM_001008364]	NM_001008364	FALSE
A_44_P821841	0.00350839	0.000526927	0.345565	0.233492	0.253383	0.850126	1.25105	A_44_P821841	A_44_P821841			FALSE
A_44_P829841	0.0237285	0.00637726	0.202058	-0.425347	0.11621	0.387723	0.972376	ENSRNOT00000001644	Pofut2_predicted	PREDICTED: Rattus norvegicus protein O-fucosyltransferase 2 (predicted) (Pofut2_predicted), mRNA [XM_228073]		FALSE
A_42_P842946	7.40128e-06	3.74313e-08	-0.117874	-0.106385	0.417913	1.28561	2.79326	NM_001025732	Nol5a	Rattus norvegicus nucleolar protein 5A (Nol5a), mRNA [NM_001025732]	NM_001025732	FALSE
A_43_P18601	0.00200533	0.000253363	-0.111155	-0.00962496	0.172179	0.125759	0.959034	ENSRNOT00000035770	Rbbp6	Rbbp6 protein (Fragment). [Source:Uniprot/SPTREMBL;Acc:Q5EB85] [ENSRNOT00000035770]		FALSE
A_44_P158768	0.0155824	0.00368238	0.660363	0.285353	0.650004	0.928322	1.58137	ENSRNOT00000048905	Supt5h	Rattus norvegicus (clone REM3) ORF (Fragment). [Source:Uniprot/SPTREMBL;Acc:Q63403] [ENSRNOT00000048905]		FALSE
A_42_P778115	0.000126806	5.03653e-06	-0.0269083	-0.030551	0.297373	1.39901	2.76657	ENSRNOT00000027972	Phlda2_predicted	Pleckstrin homology-like domain family A member 2 (Fragment). [Source:Uniprot/SPTREMBL;Acc:A0T2W6] [ENSRNOT00000027972]		FALSE
A_44_P520475	0.00534939	0.000911703	0.606822	0.439601	0.411533	1.17773	1.4983	NM_001013200	Anp32e	Rattus norvegicus acidic (leucine-rich) nuclear phosphoprotein 32 family, member E (Anp32e), mRNA [NM_001013200]	NM_001013200	FALSE
A_44_P868920	7.26398e-05	2.20274e-06	1.04592	0.668494	0.869493	0.878056	-2.35489	DV728362	DV728362	RVL20991 Wackym-Soares normalized rat vestibular cDNA library Rattus norvegicus cDNA 5', mRNA sequence [DV728362]	DV728362	FALSE
A_44_P513524	0.042711	0.0136895	-0.200856	0.34637	0.660238	0.356852	0.159831	XR_005671	LOC680231	PREDICTED: Rattus norvegicus similar to chromodomain helicase DNA binding protein 9 (LOC680231), mRNA [XR_005671]	XR_005671	FALSE
A_43_P16842	0.0461425	0.0151814	0.0532844	0.275789	0.237851	0.251386	-0.439951	BC085867	Clpx	Rattus norvegicus caseinolytic peptidase X (E.coli), mRNA (cDNA clone MGC:94617 IMAGE:7190926), complete cds. [BC085867]	BC085867	FALSE
A_44_P149098	0.0239642	0.00645888	0.469285	0.307304	0.634927	1.06979	0.868345	NM_053600	Fez2	Rattus norvegicus fasciculation and elongation protein zeta 2 (zygin II) (Fez2), mRNA [NM_053600]	NM_053600	FALSE
A_44_P450063	0.0154129	0.00362603	0.00502205	-0.314642	0.118034	0.118208	1.0844	NM_001010961	Tmem17	Rattus norvegicus transmembrane protein 17 (Tmem17), mRNA [NM_001010961]	NM_001010961	FALSE
A_44_P762003	0.000945523	9.03641e-05	0.255059	-0.447268	0.281953	0.485219	1.52985	TC603145	TC603145			FALSE
A_44_P974681	0.0448031	0.0145867	0.0725368	-0.295782	0.33626	0.316906	0.606572	ENSRNOT00000061083	RGD1562992_predicted	similar to heterogeneous nuclear ribonucleoprotein A2/B1 (predicted) (RGD1562992_predicted), mRNA [Source:RefSeq_dna;Acc:XR_008579] [ENSRNOT00000061083]		FALSE
A_44_P546537	0.0027874	0.00039264	0.263202	0.193742	-0.101867	-0.748144	-1.56748	NM_021663	Nucb2	Rattus norvegicus nucleobindin 2 (Nucb2), mRNA [NM_021663]	NM_021663	FALSE
A_44_P325666	0.00542304	0.000928074	0.67182	0.642644	0.31753	-0.444595	-0.818031	NM_012730	Cyp2d26	Rattus norvegicus cytochrome P450, family 2, subfamily d, polypeptide 26 (Cyp2d26), mRNA [NM_012730]	NM_012730	FALSE
A_44_P928419	0.00956392	0.00191974	-0.0320915	-0.446294	-0.0986407	0.842961	0.836718	ENSRNOT00000060958	ENSRNOT00000060958	Mdn1 protein (Fragment). [Source:Uniprot/SPTREMBL;Acc:Q5RJZ0] [ENSRNOT00000060958]		FALSE
A_44_P852185	0.00013077	5.25076e-06	0.525669	0.153422	0.393327	0.90272	2.16483	A_44_P852185	A_44_P852185			FALSE
A_44_P1019096	0.00743692	0.00139576	-0.119541	-0.0714746	-0.103955	-0.00706917	0.934276	ENSRNOT00000023569	RGD1307907_predicted	Rattus norvegicus similar to hypothetical protein FLJ14681 (LOC362212), mRNA [XM_342515]		FALSE
A_44_P334157	0.00185953	0.000229645	0.429687	0.18683	0.164225	-0.184708	-0.578848	AI176460	AI176460	AI176460 EST220045 Normalized rat ovary, Bento Soares Rattus sp. cDNA clone ROVBS08 3' end, mRNA sequence [AI176460]	AI176460	FALSE
A_44_P325376	0.0246042	0.00666889	-0.218363	0.0736918	0.110612	0.256778	1.27321	XM_574706	LOC499391	PREDICTED: Rattus norvegicus similar to gem (nuclear organelle) associated protein 7 (LOC499391), mRNA [XM_574706]	XM_574706	FALSE
A_44_P649046	0.0046026	0.000745544	0.507728	0.557716	0.607998	-0.558243	-0.740494	AW918392	AW918392	AW918392 EST349696 Rat gene index, normalized rat, norvegicus, Bento Soares Rattus norvegicus cDNA clone RGIER64 5' end, mRNA sequence [AW918392]	AW918392	FALSE
A_44_P220032	0.000416368	2.89222e-05	0.312021	0.305212	0.518188	0.868607	2.16575	NM_001006996	Ddx18	Rattus norvegicus DEAD (Asp-Glu-Ala-Asp) box polypeptide 18 (Ddx18), mRNA [NM_001006996]	NM_001006996	FALSE
A_44_P288156	6.11069e-05	1.63836e-06	0.262933	0.370769	0.80317	1.48241	2.50038	NM_019170	Cbr1	Rattus norvegicus carbonyl reductase 1 (Cbr1), mRNA [NM_019170]	NM_019170	FALSE
A_44_P605123	0.0144152	0.00332451	-0.0648903	0.0982373	0.369916	0.466863	-1.23409	DV716579	DV716579	RVL6946 Wackym-Soares normalized rat vestibular cDNA library Rattus norvegicus cDNA 5', mRNA sequence [DV716579]	DV716579	FALSE
A_44_P483313	0.00158892	0.000184824	0.289582	0.22836	0.834692	1.27563	1.21702	NM_001009369	Mrpl38	Rattus norvegicus mitochondrial ribosomal protein L38 (Mrpl38), mRNA [NM_001009369]	NM_001009369	FALSE
A_42_P716283	0.00225957	0.000298272	-0.0159633	-0.352927	0.0464498	0.105976	1.04584	ENSRNOT00000018520	Zmym1_predicted	PREDICTED: Rattus norvegicus zinc finger, MYM domain containing 1 (predicted) (Zmym1_predicted), mRNA [XM_233535]		FALSE
A_44_P1013894	0.00163177	0.000191605	-0.187502	-0.257737	0.424349	0.721967	1.06162	AW918228	AW918228	AW918228 EST349532 Rat gene index, normalized rat, norvegicus, Bento Soares Rattus norvegicus cDNA clone RGIEO11 5' end, mRNA sequence [AW918228]	AW918228	FALSE
A_44_P157134	0.000314713	1.94976e-05	0.0535693	0.122726	0.776334	0.442118	2.46245	ENSRNOT00000010894	Anxa13_predicted	PREDICTED: Rattus norvegicus annexin A13 (predicted) (Anxa13_predicted), mRNA [XM_343245]		FALSE
A_44_P310557	0.031303	0.00913472	0.264665	0.228736	0.0334266	-0.471159	-0.496607	BF409560	BF409560	BF409560 UI-R-CA1-bll-g-03-0-UI.s1 UI-R-CA1 Rattus norvegicus cDNA clone UI-R-CA1-bll-g-03-0-UI 3', mRNA sequence [BF409560]	BF409560	FALSE
A_44_P638146	0.000760748	6.75964e-05	-0.0960604	-0.339287	-0.0837736	0.335187	1.44525	TC587594	TC587594	Q7S3E7_NEUCR (Q7S3E7) Predicted protein, partial (3%) [TC587594]		FALSE
A_42_P525170	0.00292281	0.000418401	0.45956	0.629259	0.843275	-0.343902	-2.11717	NM_033352	Abcd2	Rattus norvegicus ATP-binding cassette, sub-family D (ALD), member 2 (Abcd2), mRNA [NM_033352]	NM_033352	FALSE
A_43_P15517	0.00081129	7.36801e-05	0.482623	0.0959184	0.334138	0.803214	1.62418	NM_138875	Jund	Rattus norvegicus Jun D proto-oncogene (Jund), mRNA [NM_138875]	NM_138875	FALSE
A_44_P651772	0.0150032	0.00349707	0.338058	0.0474592	0.125118	0.529073	0.941289	NM_001014024	RGD1306538	Rattus norvegicus similar to hypothetical protein MGC13024 (RGD1306538), mRNA [NM_001014024]	NM_001014024	FALSE
A_44_P142472	0.0382162	0.0118045	0.153134	0.144843	0.391241	0.507105	1.05943	ENSRNOT00000026271	RGD1308064_predicted	PREDICTED: Rattus norvegicus similar to FKSG24 (predicted) (RGD1308064_predicted), mRNA [XM_214293]		FALSE
A_44_P1020640	0.00967512	0.00194865	0.184087	-0.179973	0.647513	0.76036	1.03739	ENSRNOT00000026827	Dus2l_predicted	PREDICTED: Rattus norvegicus dihydrouridine synthase 2-like, SMM1 homolog (S. cerevisiae) (predicted) (Dus2l_predicted), mRNA [XM_214665]		FALSE
A_44_P395305	0.0469734	0.0155678	0.0682257	-0.18327	-0.323639	-0.36373	-0.912911	AA945608	AA945608	AA945608 EST201107 Normalized rat liver, Bento Soares Rattus sp. cDNA clone RLIAP69 3' end, mRNA sequence [AA945608]	AA945608	FALSE
A_44_P412843	0.000661551	5.61222e-05	-0.282142	-0.51712	-0.0192945	0.0644346	0.964892	XR_009002	RGD1561463_predicted	PREDICTED: Rattus norvegicus similar to Sfrs7 protein (predicted) (RGD1561463_predicted), mRNA [XR_009002]	XR_009002	FALSE
A_42_P580618	0.0361227	0.0110265	-0.0747954	-0.0803699	0.623004	0.394718	1.49256	NM_021741	Ip63	Rattus norvegicus IP63 protein (Ip63), mRNA [NM_021741]	NM_021741	FALSE
A_43_P11840	0.0135378	0.00304601	0.353616	0.407253	0.858454	-0.00198543	-1.35942	NM_017154	Xdh	Rattus norvegicus xanthine dehydrogenase (Xdh), mRNA [NM_017154]	NM_017154	FALSE
A_42_P828934	0.00276115	0.00038825	0.596485	0.323945	0.357524	1.03634	2.17811	NM_001011951	Sf3b4	Rattus norvegicus splicing factor 3b, subunit 4 (Sf3b4), mRNA [NM_001011951]	NM_001011951	FALSE
A_44_P745585	0.00985355	0.00200077	0.124403	0.112154	0.34031	0.847147	1.10241	NM_001024309	LOC499749	Rattus norvegicus similar to RIKEN cDNA C430004E15 (LOC499749), mRNA [NM_001024309]	NM_001024309	FALSE
A_42_P577129	0.000337432	2.13883e-05	0.741359	0.415574	0.937008	0.203273	-0.478856	NM_012669	Tcf1	Rattus norvegicus transcription factor 1 (Tcf1), mRNA [NM_012669]	NM_012669	FALSE
A_44_P246311	0.027133	0.00757879	0.658214	0.292385	0.448397	0.438905	1.64038	NM_001017473	MGC112682	Rattus norvegicus similar to RIKEN cDNA 0610039K22 (MGC112682), mRNA [NM_001017473]	NM_001017473	FALSE
A_44_P378675	0.00539947	0.000921975	0.29998	0.264599	0.0425499	-0.325718	-1.40504	AI179100	AI179100	AI179100 EST222784 Normalized rat spleen, Bento Soares Rattus sp. cDNA clone RSPCB76 3' end, mRNA sequence [AI179100]	AI179100	FALSE
A_44_P791571	0.0494686	0.0166646	-0.362654	-0.29089	-0.357714	-0.152036	0.301391	AABR03006190	AABR03006190	Rattus norvegicus chromosome 1, 7 clones, strain BN/SsNHsdMCW RNOR03210214, whole genome shotgun sequence [AABR03006190]	AABR03006190	FALSE
A_42_P544041	0.0159561	0.00379971	0.249166	0.178973	0.862986	0.454312	1.2325	AW914911	AW914911	AW914911 EST346215 Normalized rat ovary, Bento Soares Rattus sp. cDNA clone RGIBM22 5' end, mRNA sequence [AW914911]	AW914911	FALSE
A_44_P170864	0.0196175	0.00498464	0.152414	0.183892	0.421928	0.453395	1.15647	ENSRNOT00000056944	RGD1311920_predicted	PREDICTED: Rattus norvegicus similar to RIKEN cDNA 9130023F12 gene (predicted) (RGD1311920_predicted), mRNA [XM_223651]		FALSE
A_44_P320839	0.0038123	0.000584647	-0.505458	-0.357579	0.444188	0.507804	1.5787	NM_053500	Slc25a27	Rattus norvegicus solute carrier family 25, member 27 (Slc25a27), mRNA [NM_053500]	NM_053500	FALSE
A_44_P197535	0.0457457	0.0150022	-0.133126	0.0392639	0.29024	0.285682	0.803073	BF524125	BF524125	BF524125 UI-R-C0-hu-d-09-0-UI.r1 UI-R-C0 Rattus norvegicus cDNA clone UI-R-C0-hu-d-09-0-UI 5', mRNA sequence [BF524125]	BF524125	FALSE
A_44_P206284	0.041928	0.0133791	0.684426	0.88867	0.47952	-0.459899	-1.57592	XM_217496	RGD1566215_predicted	PREDICTED: Rattus norvegicus similar to Coatomer gamma-2 subunit (Gamma-2 coat protein) (Gamma-2 COP) (predicted) (RGD1566215_predicted), mRNA [XM_217496]	XM_217496	FALSE
A_44_P548241	0.00428541	0.000679581	-0.419575	-0.198279	-0.33754	0.064692	1.24811	ENSRNOT00000029103	Zfp54_predicted	Rattus norvegicus similar to zinc finger protein 54 (LOC308232), mRNA [XM_218037]		FALSE
A_42_P818323	0.031191	0.00907825	0.0815271	0.503534	0.410471	-0.366239	-0.766415	NM_053398	Gfra3	Rattus norvegicus glial cell line derived neurotrophic factor family receptor alpha 3 (Gfra3), mRNA [NM_053398]	NM_053398	FALSE
A_44_P265965	0.000477823	3.49292e-05	0.177522	0.079571	0.310585	0.835466	1.16473	NM_031360	Smpd2	Rattus norvegicus sphingomyelin phosphodiesterase 2, neutral (Smpd2), mRNA [NM_031360]	NM_031360	FALSE
A_44_P260201	0.00491879	0.000812632	0.158674	-0.00281757	0.159966	0.605338	1.35255	ENSRNOT00000022452	Zfp668_predicted	PREDICTED: Rattus norvegicus zinc finger protein 668 (predicted) (Zfp668_predicted), mRNA [XM_219363]		FALSE
A_44_P503082	0.00157525	0.000182893	0.450513	0.211377	0.624737	1.22312	1.26701	NM_133524	Tcfe2a	Rattus norvegicus transcription factor E2a (Tcfe2a), transcript variant 1, mRNA [NM_133524]	NM_133524	FALSE
A_44_P499056	0.00845979	0.00164233	0.755242	0.598697	0.321421	0.252719	-0.444236	NM_001012033	Paqr3	Rattus norvegicus progestin and adipoQ receptor family member III (Paqr3), mRNA [NM_001012033]	NM_001012033	FALSE
A_44_P534249	0.0123313	0.00268002	0.0424315	-0.205079	-0.00590014	0.285764	0.782631	NM_001013874	Ociad1	Rattus norvegicus OCIA domain containing 1 (Ociad1), mRNA [NM_001013874]	NM_001013874	FALSE
A_44_P159500	0.0179542	0.00444193	0.258514	-0.313118	0.267659	0.472965	1.02828	NM_001009714	RGD1307700	Rattus norvegicus similar to hypothetical protein BC018453 (RGD1307700), mRNA [NM_001009714]	NM_001009714	FALSE
A_44_P1030714	0.00101709	0.000100486	0.623384	0.467712	0.587926	0.433562	2.81788	NM_001083898	Ccdc92	Rattus norvegicus coiled-coil domain containing 92 (Ccdc92), mRNA [NM_001083898]	NM_001083898	FALSE
A_44_P745269	0.037836	0.0116826	0.526456	-0.215317	0.462499	0.455569	-0.354495	NM_017135	Ak3l1	Rattus norvegicus adenylate kinase 3-like 1 (Ak3l1), mRNA [NM_017135]	NM_017135	FALSE
A_44_P525250	0.00081129	7.36062e-05	0.566533	0.604772	0.94215	0.198872	-1.45377	XM_227370	RGD1560208_predicted	PREDICTED: Rattus norvegicus similar to Farnesyl pyrophosphate synthetase (FPP synthetase) (predicted) (RGD1560208_predicted), mRNA [XM_227370]	XM_227370	FALSE
A_44_P173039	0.0157742	0.00373971	0.265982	0.192137	0.638243	0.713679	1.424	ENSRNOT00000001970	Nsun5_predicted	NOL1/NOP2/Sun domain family member 5 (Fragment). [Source:Uniprot/SPTREMBL;Acc:Q2VET8] [ENSRNOT00000001970]		FALSE
A_44_P684922	0.00647877	0.00116234	-0.0190946	-0.0657534	-0.128824	-0.158332	1.10063	XM_220420	Aff4_predicted	PREDICTED: Rattus norvegicus AF4 [XM_220420]	XM_220420	FALSE
A_43_P12219	0.0127189	0.00279784	0.519548	0.760867	0.551049	0.0964172	-0.310968	NM_022390	Qdpr	Rattus norvegicus quinoid dihydropteridine reductase (Qdpr), mRNA [NM_022390]	NM_022390	FALSE
A_44_P466189	0.00030659	1.87066e-05	0.254981	0.647843	0.606993	-0.595051	-2.11148	NM_133569	Angptl2	Rattus norvegicus angiopoietin-like 2 (Angptl2), mRNA [NM_133569]	NM_133569	FALSE
A_42_P707230	0.000229124	1.2301e-05	-0.104425	-0.106634	0.206743	0.398422	1.89564	NM_017132	Rcn2	Rattus norvegicus reticulocalbin 2 (Rcn2), mRNA [NM_017132]	NM_017132	FALSE
A_44_P1033692	0.00676201	0.00122902	-0.186665	-0.130196	0.147582	0.380946	0.765374	NM_172030	Entpd2	Rattus norvegicus ectonucleoside triphosphate diphosphohydrolase 2 (Entpd2), mRNA [NM_172030]	NM_172030	FALSE
A_43_P17703	0.0192568	0.00485119	0.24329	-0.0846181	0.0957017	1.08353	1.28311	NM_001017449	Dph5	Rattus norvegicus DPH5 homolog (S. cerevisiae) (Dph5), mRNA [NM_001017449]	NM_001017449	FALSE
A_44_P463036	0.0475464	0.0158246	0.0725641	-0.0528352	-0.317539	0.339902	-0.239562	CA508371	CA508371	CA508371 UI-R-FS0-cqn-k-20-0-UI.s1 NCI_CGAP_FS0 Rattus norvegicus cDNA clone IMAGE:7355758 3', mRNA sequence [CA508371]	CA508371	FALSE
A_42_P792649	0.000509622	3.87486e-05	-0.51216	-0.460886	-0.172245	0.0443918	0.855515	NM_001008329	RGD1311745	Rattus norvegicus similar to RIKEN cDNA 1110059G10 (RGD1311745), mRNA [NM_001008329]	NM_001008329	FALSE
A_42_P736573	0.0177693	0.00438265	0.790261	0.332477	0.436661	-0.061982	-0.346217	AI031053	AI031053	UI-R-C0-jp-f-11-0-UI.s1 UI-R-C0 Rattus norvegicus cDNA clone UI-R-C0-jp-f-11-0-UI 3', mRNA sequence [AI031053]	AI031053	FALSE
A_44_P975554	2.57757e-05	4.26445e-07	0.269925	0.33051	0.475608	0.0289735	-1.86224	TC599199	TC599199			FALSE
A_44_P229299	0.00562804	0.000975373	0.571129	0.312788	0.581554	0.652935	1.65358	ENSRNOT00000001871	LOC304361	LOC304361 protein (Fragment). [Source:Uniprot/SPTREMBL;Acc:Q5I0E0] [ENSRNOT00000001871]		FALSE
A_44_P142318	0.0269812	0.00752212	0.477796	0.083873	0.698901	0.931653	1.32821	ENSRNOT00000001729	Anapc7_predicted	PREDICTED: Rattus norvegicus anaphase promoting complex subunit 7 (predicted) (Anapc7_predicted), mRNA [XM_222171]		FALSE
A_44_P1048613	0.00600759	0.00105736	0.474571	0.290189	0.6297	0.86379	1.34552	ENSRNOT00000005794	RGD1308261_predicted	PREDICTED: Rattus norvegicus similar to RIKEN cDNA 1190005P17 (predicted) (RGD1308261_predicted), mRNA [XM_216898]		FALSE
A_44_P671098	0.00715235	0.00132766	0.377462	-0.128184	0.310731	0.792639	1.45288	TC618872	TC618872			FALSE
A_44_P588037	0.027648	0.00777453	0.195063	-0.142819	0.258654	0.642923	1.49029	BG666601	BG666601	DRABPD07 Rat DRG Library Rattus norvegicus cDNA clone DRABPD07 5', mRNA sequence [BG666601]	BG666601	FALSE
A_42_P588041	0.0187478	0.00468889	0.495442	0.440177	0.846756	1.01139	1.33343	NM_001033681	Eif5a	Rattus norvegicus eukaryotic translation initiation factor 5A (Eif5a), mRNA [NM_001033681]	NM_001033681	FALSE
A_44_P995959	0.000681895	5.88082e-05	0.142143	0.115767	0.249908	0.329929	1.75174	NM_001011895	Htf9c	Rattus norvegicus HpaII tiny fragments locus 9c (Htf9c), mRNA [NM_001011895]	NM_001011895	FALSE
A_44_P236876	0.0452878	0.0147939	0.366996	-0.0157356	0.346823	0.843883	0.724001	XM_001053109	LOC678715	PREDICTED: Rattus norvegicus similar to MORF-related gene X (LOC678715), mRNA [XM_001053109]	XM_001053109	FALSE
A_44_P560819	0.000637352	5.30597e-05	0.27376	0.0415859	0.22237	0.327816	-1.14709	ENSRNOT00000022861	Chd6_predicted	PREDICTED: Rattus norvegicus chromodomain helicase DNA binding protein 6 (predicted) (Chd6_predicted), mRNA [XM_230814]		FALSE
A_44_P744309	0.00163177	0.000191657	0.263814	0.10121	0.867758	0.802006	1.5613	ENSRNOT00000061743	LOC683847			FALSE
A_44_P499357	0.0042934	0.000681603	-0.0822338	-0.378256	-0.0363781	0.105596	0.945999	XM_232860	Casp8ap2_predicted	PREDICTED: Rattus norvegicus caspase 8 associated protein 2 (predicted) (Casp8ap2_predicted), mRNA [XM_232860]	XM_232860	FALSE
A_44_P123078	0.0129635	0.0028741	0.0149108	-0.0427081	0.252627	0.408261	1.07068	AW913992	AW913992	AW913992 EST294770 Rat gene index, normalized rat, norvegicus, Bento Soares Rattus norvegicus cDNA clone RGIZA23 5' end, mRNA sequence [AW913992]	AW913992	FALSE
A_44_P501234	0.0296131	0.00848694	0.976903	0.440344	0.730156	-0.0798803	0.465725	NM_001008830	RT1-A3	Rattus norvegicus RT1 class I, A3 (RT1-A3), mRNA [NM_001008830]	NM_001008830	FALSE
A_44_P623610	0.0312556	0.00910438	-0.876682	-0.564271	-0.678369	-0.735859	0.670234	TC612847	TC612847			FALSE
A_44_P524314	0.00518134	0.000871815	0.430529	0.064093	0.459593	0.453381	-0.890976	AW915055	AW915055	AW915055 EST346359 Normalized rat ovary, Bento Soares Rattus sp. cDNA clone RGIBN96 5' end, mRNA sequence [AW915055]	AW915055	FALSE
A_44_P527611	0.00599363	0.00105362	0.488479	-0.0644397	0.662037	0.653984	0.846193	ENSRNOT00000020405	Tradd	Tumor necrosis factor receptor type 1 associated death domain-like protein (Fragment). [Source:Uniprot/SPTREMBL;Acc:Q8K3Z8] [ENSRNOT00000020405]		FALSE
A_44_P260134	0.0404447	0.0127411	0.661066	0.310684	0.00756264	0.273687	1.27366	ENSRNOT00000001953	Srcrb4d_predicted	PREDICTED: Rattus norvegicus scavenger receptor cysteine rich domain containing, group B (4 domains) (predicted) (Srcrb4d_predicted), mRNA [XM_222076]		FALSE
A_44_P295133	0.0104832	0.00216921	-0.00102806	-0.0195001	0.255332	0.50246	1.3504	XR_007429	RGD1563029_predicted	PREDICTED: Rattus norvegicus similar to RIKEN cDNA 1110007C05 (predicted) (RGD1563029_predicted), mRNA [XR_007429]	XR_007429	FALSE
A_44_P310596	0.00060607	4.95665e-05	0.101421	0.355414	0.466705	-0.0387894	-1.39388	NM_001014166	RGD1311155	Rattus norvegicus similar to RIKEN cDNA 9230117N10 (RGD1311155), mRNA [NM_001014166]	NM_001014166	FALSE
A_44_P455080	0.00272354	0.000380483	0.0112759	-0.228794	0.198059	0.824549	1.21409	ENSRNOT00000007549	Pwp1_predicted	similar to periodic tryptophan protein 1 homolog (LOC365418), mRNA [Source:RefSeq_dna;Acc:XR_009168] [ENSRNOT00000007549]		FALSE
A_43_P12584	0.00118008	0.000124066	-0.0308653	-0.322752	-0.0238552	0.837323	1.18795	NM_031553	Nfyb	Rattus norvegicus nuclear transcription factor-Y beta (Nfyb), mRNA [NM_031553]	NM_031553	FALSE
A_43_P19751	0.0123343	0.00268322	-0.112831	0.221516	0.68387	0.682877	1.21538	XM_238038	RGD1565975_predicted	PREDICTED: Rattus norvegicus RGD1565975 (predicted) (RGD1565975_predicted), mRNA [XM_238038]	XM_238038	FALSE
A_44_P746137	0.0173025	0.00422081	0.124988	-0.0641048	0.335268	0.63416	1.19299	TC592717	TC592717			FALSE
A_44_P1024965	0.0293245	0.00838702	-0.0718995	-0.0887114	0.430859	0.524068	1.00852	NM_001008339	Whsc2	Rattus norvegicus Wolf-Hirschhorn syndrome candidate 2 (human) (Whsc2), mRNA [NM_001008339]	NM_001008339	FALSE
A_44_P306439	0.0449419	0.0146519	0.850677	0.0773705	0.663128	-0.333615	-0.267736	NM_207603	Fcgr3a	Rattus norvegicus Fc fragment of IgG, low affinity IIIa, receptor (Fcgr3a), mRNA [NM_207603]	NM_207603	FALSE
A_43_P15556	0.0149062	0.00346574	1.11033	0.783131	0.786539	0.2526	0.15986	NM_022220	Gulo	Rattus norvegicus L-gulonolactone oxidase (Gulo), mRNA [NM_022220]	NM_022220	FALSE
A_44_P137356	3.25539e-05	5.99703e-07	0.949549	1.01232	0.842703	0.820103	-1.06432	NM_053523	Herpud1	Rattus norvegicus homocysteine-inducible, endoplasmic reticulum stress-inducible, ubiquitin-like domain member 1 (Herpud1), mRNA [NM_053523]	NM_053523	FALSE
A_44_P607583	0.00439532	0.000702425	0.106246	-0.0836492	-0.0166192	1.31425	2.6898	NM_001007706	RGD1359191	Rattus norvegicus GCD14/PCMT domain containing protein RGD1359191 (RGD1359191), mRNA [NM_001007706]	NM_001007706	FALSE
A_44_P674035	0.00383306	0.000588733	-0.267615	-0.488775	0.0505378	0.598281	0.704684	AI104544	AI104544	AI104544 EST213833 Normalized rat heart, Bento Soares Rattus sp. cDNA clone RHECE89 3' end, mRNA sequence [AI104544]	AI104544	FALSE
A_44_P468737	0.00984448	0.00199777	1.23068	0.757014	0.633074	0.530994	-0.399868	ENSRNOT00000021136	Rnf125_predicted	PREDICTED: Rattus norvegicus ring finger protein 125 (predicted) (Rnf125_predicted), mRNA [XM_341581]		FALSE
A_44_P1040710	0.00529635	0.000899556	0.195259	-0.292711	0.175096	0.207213	1.29767	XM_001073671	LOC690208	PREDICTED: Rattus norvegicus hypothetical protein LOC690208 (LOC690208), mRNA [XM_001073671]	XM_001073671	FALSE
A_43_P12821	0.00183892	0.000225883	-0.352259	-0.276628	0.584672	0.112161	0.566934	NM_053482	Spa17	Rattus norvegicus sperm autoantigenic protein 17 (Spa17), mRNA [NM_053482]	NM_053482	FALSE
A_42_P716553	0.0412028	0.0130824	-0.132604	0.0538838	0.490381	0.349443	1.08283	ENSRNOT00000026092	Rhod_predicted	PREDICTED: Rattus norvegicus ras homolog gene family, member D (predicted) (Rhod_predicted), mRNA [XM_215193]		FALSE
A_42_P708819	0.0348929	0.0105446	-0.124184	-0.229094	0.0444069	0.1601	0.701433	NM_031133	Thpo	Rattus norvegicus thrombopoietin (Thpo), mRNA [NM_031133]	NM_031133	FALSE
A_44_P331142	0.000150331	6.39426e-06	0.268926	-0.046619	0.115451	0.814759	2.12133	BC086519	BC086519	Rattus norvegicus cDNA clone IMAGE:7302535, with apparent retained intron [BC086519]	BC086519	FALSE
A_44_P471099	0.00566255	0.000982683	0.256447	0.477063	0.728384	0.640338	1.6823	XM_341605	Rbm27_predicted	PREDICTED: Rattus norvegicus RNA binding motif protein 27 (predicted) (Rbm27_predicted), mRNA [XM_341605]	XM_341605	FALSE
A_44_P698234	0.00138619	0.000155088	0.339774	0.397001	0.385279	-0.561538	-1.60157	NM_017158	Cyp2c7	Rattus norvegicus cytochrome P450, family 2, subfamily c, polypeptide 7 (Cyp2c7), mRNA [NM_017158]	NM_017158	FALSE
A_44_P507881	0.0447905	0.0145789	-1.11494	-0.42581	-0.344605	-0.690028	-0.355538	AI502676	AI502676	AI502676 UI-R-C1-lb-g-02-0-UI.s1 UI-R-C1 Rattus norvegicus cDNA clone UI-R-C1-lb-g-02-0-UI 3', mRNA sequence [AI502676]	AI502676	FALSE
A_44_P311078	0.00221942	0.000289846	0.0895475	-0.497646	0.0208948	0.124724	1.20797	ENSRNOT00000023236	RGD1565619_predicted	PREDICTED: Rattus norvegicus similar to hypothetical protein FLJ36090 (predicted) (RGD1565619_predicted), mRNA [XM_225760]		FALSE
A_44_P232230	0.0195291	0.00495611	0.340741	0.201431	0.45533	0.748259	1.2733	NM_001009246	RGD1309906	Rattus norvegicus similar to RIKEN cDNA 2310004I24 gene (RGD1309906), mRNA [NM_001009246]	NM_001009246	FALSE
A_44_P226859	0.00281388	0.00039736	0.337448	-0.172421	-0.259631	-0.480162	-1.52577	M35602	Fgb	RATFIBBA Rat beta-fibrinogen mRNA, 3' end [M35602]	M35602	FALSE
A_44_P445195	0.0133291	0.00297923	-0.0324588	0.0279804	0.567928	0.443369	1.16389	NM_133300	Bat1a	Rattus norvegicus HLA-B-associated transcript 1A (Bat1a), mRNA [NM_133300]	NM_133300	FALSE
A_44_P412961	0.0414496	0.0131826	-0.367969	-0.336752	0.034812	-0.0340027	0.532922	XM_221205	XM_221205	Rattus norvegicus similar to hypothetical protein FLJ23825 (LOC303750), mRNA [XM_221205]	XM_221205	FALSE
A_43_P16697	0.0414193	0.0131694	0.265991	0.278346	0.586804	0.966309	1.31237	XM_576227	RGD1564876_predicted	PREDICTED: Rattus norvegicus similar to Solute carrier family 35, member E3 (predicted) (RGD1564876_predicted), mRNA [XM_576227]	XM_576227	FALSE
A_44_P215775	0.0261699	0.00721527	0.349581	0.431596	0.238035	-0.0881067	-0.834523	ENSRNOT00000044327	ENSRNOT00000044327	AGENCOURT_66963306 NIH_MGC_366 Rattus norvegicus cDNA clone IMAGE:8368097 5', mRNA sequence [DY311079]		FALSE
A_42_P548410	0.00377136	0.000576159	-0.0825315	0.332375	0.616058	1.00093	2.16967	NM_031315	Cte1	Rattus norvegicus cytosolic acyl-CoA thioesterase 1 (Cte1), mRNA [NM_031315]	NM_031315	FALSE
A_44_P491242	0.0225227	0.00596068	0.531128	0.113863	-0.149109	-0.137355	-0.719655	BI282960	BI282960	BI282960 UI-R-CW0s-ccf-d-01-0-UI.s1 UI-R-CW0s Rattus norvegicus cDNA clone UI-R-CW0s-ccf-d-01-0-UI 3', mRNA sequence [BI282960]	BI282960	FALSE
A_44_P121039	0.016779	0.00405865	0.881282	0.414479	0.19536	0.28529	-0.483591	NM_172008	Canx	Rattus norvegicus calnexin (Canx), mRNA [NM_172008]	NM_172008	FALSE
A_44_P372237	0.00439758	0.000703303	0.209166	-0.160623	0.393673	0.948937	1.44871	NM_199387	Mterfd1	Rattus norvegicus MTERF domain containing 1 (Mterfd1), mRNA [NM_199387]	NM_199387	FALSE
A_43_P19789	0.0365795	0.0112067	0.870195	0.457493	0.968924	1.32175	1.59882	DV723306	DV723306	RVL15065 Wackym-Soares normalized rat vestibular cDNA library Rattus norvegicus cDNA 5', mRNA sequence [DV723306]	DV723306	FALSE
A_44_P166186	0.00920671	0.00182946	0.294126	0.0366641	0.746325	0.5991	1.17176	NM_001039197	Tor1b	Rattus norvegicus torsin family 1, member B (Tor1b), mRNA [NM_001039197]	NM_001039197	FALSE
A_43_P11702	0.000484378	3.57493e-05	0.62207	0.493701	0.015977	-0.968819	-1.55886	NM_013084	Acadsb	Rattus norvegicus acyl-Coenzyme A dehydrogenase, short/branched chain (Acadsb), mRNA [NM_013084]	NM_013084	FALSE
A_44_P137981	0.0165204	0.00398158	0.218889	-0.0737812	0.195026	0.29997	1.35636	XR_005922	LOC307465	PREDICTED: Rattus norvegicus similar to karyopherin (importin) alpha 2 (LOC307465), mRNA [XR_005922]	XR_005922	FALSE
A_44_P288997	0.00207373	0.000265223	-0.203978	-0.101536	0.21176	0.197475	0.891228	AW916759	AW916759	AW916759 EST348167 Rat gene index, normalized rat, norvegicus, Bento Soares Rattus norvegicus cDNA clone RGIDV89 5' end, mRNA sequence [AW916759]	AW916759	FALSE
A_44_P563049	0.0195291	0.00495345	-0.0808592	0.134296	0.237851	-0.0990272	-0.885189	TC607779	TC607779	Q9HIZ7_THEAC (Q9HIZ7) Homoserine dehydrogenase related protein, partial (6%) [TC607779]		FALSE
A_44_P622201	0.00249442	0.000340101	-0.880547	-0.381936	0.877674	1.08364	1.86899	BC098778	BC098778	Rattus norvegicus cDNA clone IMAGE:7374368 [BC098778]	BC098778	FALSE
A_44_P293438	0.00292436	0.000418967	0.352911	0.174382	0.177459	0.251368	1.13529	ENSRNOT00000054960	RGD1311925_predicted	PREDICTED: Rattus norvegicus similar to BC003940 protein (predicted) (RGD1311925_predicted), mRNA [XM_340949]		FALSE
A_44_P546279	0.00663767	0.00119864	0.772611	0.606265	0.95635	0.527035	-0.304409	NM_001007704	Galm	Rattus norvegicus galactose mutarotase (Galm), mRNA [NM_001007704]	NM_001007704	FALSE
A_43_P11126	0.0117199	0.00251357	-0.164164	0.326139	0.102678	0.00247508	-0.967397	CR753959	Tnnc1	CR753959 Rattus norvegicus muscle Sprague-Dawley Rattus norvegicus cDNA clone GP0AAA15ZG10, mRNA sequence [CR753959]	CR753959	FALSE
A_44_P412098	0.000185618	8.73368e-06	0.479955	0.333143	1.20323	1.63626	2.09312	NM_172075	Thop1	Rattus norvegicus thimet oligopeptidase 1 (Thop1), mRNA [NM_172075]	NM_172075	FALSE
A_42_P672401	0.000285087	1.71771e-05	0.104417	-0.120783	0.248173	1.15497	1.51667	NM_001013249	Dhx30	Rattus norvegicus DEAH (Asp-Glu-Ala-His) box polypeptide 30 (Dhx30), mRNA [NM_001013249]	NM_001013249	FALSE
A_44_P853167	0.000947939	9.08731e-05	-0.16932	-0.462854	0.124469	0.530966	0.719665	TC591704	TC591704			FALSE
A_44_P288443	0.000337432	2.13733e-05	0.418768	0.202354	0.420246	0.323533	1.37414	ENSRNOT00000016859	Thsd1_predicted	PREDICTED: Rattus norvegicus thrombospondin, type I, domain 1 (predicted) (Thsd1_predicted), mRNA [XM_344542]		FALSE
A_44_P198669	0.033343	0.0099178	0.0643469	-0.0487564	0.597491	0.821155	1.53134	NM_001047959	LOC500684	Rattus norvegicus hypothetical protein LOC500684 (LOC500684), mRNA [NM_001047959]	NM_001047959	FALSE
A_44_P1041449	0.00959483	0.0019291	0.527654	0.323602	0.955225	1.10222	1.757	AW144006	AW144006	EST294302 Normalized rat embryo, Bento Soares Rattus sp. cDNA clone RGICF22 5' end, mRNA sequence [AW144006]	AW144006	FALSE
A_44_P143223	0.00266117	0.000370019	1.04164	0.7175	0.481365	0.177628	-0.564429	CB606387	CB606387	CB606387 AMGNNUC:SRVC1-00110-F2-A srvc1 (10901) Rattus norvegicus cDNA clone srvc1-00110-f2 5', mRNA sequence [CB606387]	CB606387	FALSE
A_43_P18824	0.0151024	0.00352287	1.04177	0.97133	0.633595	0.292671	-0.395618	ENSRNOT00000025736	Pank1_predicted	PREDICTED: Rattus norvegicus pantothenate kinase 1 (predicted) (Pank1_predicted), mRNA [XM_215283]		FALSE
A_44_P146902	0.00688165	0.00126167	0.307404	-0.156098	0.376517	0.559583	-0.470304	ENSRNOT00000010366	Map4k3	Mitogen-activated protein kinase kinase kinase kinase 3 (EC 2.7.11.1) (MAPK/ERK kinase kinase kinase 3) (MEK kinase kinase 3) (MEKKK 3) (Germinal center kinase-related protein kinase) (GLK) (Fragment). [Source:Uniprot/SWISSPROT;Acc:Q924I2]...		FALSE
A_44_P257467	0.000481159	3.52013e-05	-0.103186	-0.0103863	0.364601	1.1671	1.66291	NM_001013967	RGD1311260	Rattus norvegicus hypothetical LOC303211 (RGD1311260), mRNA [NM_001013967]	NM_001013967	FALSE
A_44_P956005	0.0146167	0.00338294	0.375901	-0.578379	0.252616	0.1875	0.827069	AY724532	Slc25a30	Rattus norvegicus clone UI-R-FJ0-cqa-n-24-0-UI unknown mRNA [AY724532]	AY724532	FALSE
A_44_P293750	0.0271793	0.0075965	0.148791	-0.275117	0.0946087	0.276791	0.888946	XM_001066493	Rnf14	PREDICTED: Rattus norvegicus ring finger protein 14 (Rnf14), mRNA [XM_001066493]	XM_001066493	FALSE
A_44_P1042598	0.0029863	0.000429434	-0.261806	-0.216962	0.308317	0.614278	1.04269	BM391736	BM391736	BM391736 UI-R-DZ0-cks-e-06-0-UI.s1 NCI_CGAP_DZ0 Rattus norvegicus cDNA clone IMAGE:7338704 3', mRNA sequence [BM391736]	BM391736	FALSE
A_43_P12868	0.0109949	0.0023154	0.370341	0.794137	0.790935	-0.376325	-1.65689	NM_053605	Smpd3	Rattus norvegicus sphingomyelin phosphodiesterase 3, neutral (Smpd3), mRNA [NM_053605]	NM_053605	FALSE
A_44_P628276	0.0405329	0.0127841	0.0848154	-0.0799277	-0.496281	-0.897137	-1.29672	A_44_P628276	A_44_P628276			FALSE
A_44_P161266	0.00518273	0.000872352	-0.251125	-0.36427	0.073184	0.444308	0.520736	ENSRNOT00000047908	ENSRNOT00000047908			FALSE
A_44_P407771	0.0234017	0.00627156	0.0496622	-0.349978	0.271469	0.505888	0.576429	ENSRNOT00000029990	Ifi44	PREDICTED: Rattus norvegicus interferon-induced protein 44 (Ifi44), mRNA [XM_227821]		FALSE
A_44_P352113	0.0173089	0.0042244	0.0662766	0.0315852	0.209956	0.398285	1.12214	ENSRNOT00000043408	RGD1306433_predicted	PREDICTED: Rattus norvegicus similar to RIKEN cDNA 4930556P03 (predicted) (RGD1306433_predicted), mRNA [XM_343331]		FALSE
A_42_P462992	0.0284761	0.00806083	0.499562	0.149443	0.235919	0.586865	1.11473	ENSRNOT00000056116	ENSRNOT00000056116	PREDICTED: Rattus norvegicus similar to vang, van gogh-like 1, transcript variant 3 (LOC690366), mRNA [XM_001072392]		FALSE
A_43_P13188	0.0323003	0.00949397	0.0851567	-0.337703	-0.0474689	0.107813	0.80242	NM_133423	Yt521	Rattus norvegicus splicing factor YT521-B (Yt521), mRNA [NM_133423]	NM_133423	FALSE
A_44_P714581	0.00863055	0.00168054	0.344757	0.248789	0.73701	0.923619	1.42788	ENSRNOT00000021976	Strn4_predicted	PREDICTED: Rattus norvegicus striatin, calmodulin binding protein 4 (predicted) (Strn4_predicted), mRNA [XM_218432]		FALSE
A_42_P707970	0.0283398	0.00801562	0.218074	0.167929	0.579457	0.642008	0.507711	NM_030861	Mgat1	Rattus norvegicus mannoside acetylglucosaminyltransferase 1 (Mgat1), mRNA [NM_030861]	NM_030861	FALSE
A_44_P194274	0.00156186	0.000180254	0.202285	0.380975	0.494837	0.0279095	-0.784636	NM_021653	Dio1	Rattus norvegicus deiodinase, iodothyronine, type I (Dio1), mRNA [NM_021653]	NM_021653	FALSE
A_44_P103020	3.60159e-05	7.07852e-07	0.332466	0.0207568	0.484461	1.15723	1.98833	NM_001047111	LOC499941	Rattus norvegicus SCF apoptosis response protein 1 (LOC499941), mRNA [NM_001047111]	NM_001047111	FALSE
A_44_P537006	0.0331884	0.00985625	0.6444	0.701031	0.387194	-0.194657	-1.55453	ENSRNOT00000018003	RGD1308677_predicted	PREDICTED: Rattus norvegicus similar to RIKEN cDNA C630028N24 gene (predicted) (RGD1308677_predicted), mRNA [XM_236254]		FALSE
A_44_P151744	0.0303237	0.00874931	0.845137	0.341335	0.664706	1.5436	1.40936	ENSRNOT00000034264	Hip1r	Huntingtin interacting protein 1 related (Fragment). [Source:Uniprot/SPTREMBL;Acc:Q99PW9] [ENSRNOT00000034264]		FALSE
A_42_P702691	0.00015215	6.5341e-06	0.536606	0.492997	0.936756	0.162902	-1.38213	NM_001047096	RGD1311375_predicted	Rattus norvegicus similar to RIKEN cDNA A530089I17 (predicted) (RGD1311375_predicted), mRNA [NM_001047096]	NM_001047096	FALSE
A_44_P525151	0.00222177	0.000290544	0.485118	0.370191	0.92151	1.24618	1.74886	ENSRNOT00000036115	RGD1309370_predicted	PREDICTED: Rattus norvegicus similar to RIKEN cDNA 1110055N21 (predicted) (RGD1309370_predicted), mRNA [XM_219563]		FALSE
A_44_P700187	0.0372718	0.0114691	0.154696	-0.100161	0.0904242	0.795125	0.69407	TC603712	TC603712			FALSE
A_44_P266340	0.00291604	0.000417091	0.462741	0.111563	0.484291	0.772489	1.37231	AW918765	AW918765	AW918765 EST350069 Rat gene index, normalized rat, norvegicus, Bento Soares Rattus norvegicus cDNA clone RGIEX74 5' end, mRNA sequence [AW918765]	AW918765	FALSE
A_44_P804200	0.00579307	0.00101009	-0.24181	-0.295454	-0.0220213	0.21444	1.07743	XM_001067113	Atg16l1_predicted	PREDICTED: Rattus norvegicus ATG16 autophagy related 16-like 1 (S. cerevisiae) (predicted), transcript variant 2 (Atg16l1_predicted), mRNA [XM_001067113]	XM_001067113	FALSE
A_44_P251959	0.0396929	0.0124097	0.9513	0.849824	1.00335	1.2842	-0.507693	BE100164	BE100164	BE100164 UI-R-BJ1-ats-d-12-0-UI.s1 UI-R-BJ1 Rattus norvegicus cDNA clone UI-R-BJ1-ats-d-12-0-UI 3', mRNA sequence [BE100164]	BE100164	FALSE
A_44_P1055052	1.25215e-05	1.26353e-07	0.0867156	0.122874	0.34174	1.19226	1.94312	ENSRNOT00000024938	ENSRNOT00000024938	similar to nucleolar protein 1 (LOC367748), mRNA [Source:RefSeq_dna;Acc:XR_005684] [ENSRNOT00000024938]		FALSE
A_42_P499859	0.000219467	1.14852e-05	0.168352	0.169302	0.64549	1.07079	1.95812	NM_001003654	Pard6a	Rattus norvegicus par-6 (partitioning defective 6,) homolog alpha (C. elegans) (Pard6a), transcript variant 2, mRNA [NM_001003654]	NM_001003654	FALSE
A_44_P395975	0.0051071	0.00085483	0.0736917	-0.163127	-0.0159419	0.304197	1.47631	ENSRNOT00000022069	Ndnl2	Ndnl2 protein (Fragment). [Source:Uniprot/SPTREMBL;Acc:Q4KM72] [ENSRNOT00000022069]		FALSE
A_44_P210431	0.0159435	0.00379202	-0.216982	-0.126139	0.263319	0.202853	0.648114	AF218849	Spnb1	Rattus norvegicus beta II spectrin-short isoform mRNA, partial cds. [AF218849]	AF218849	FALSE
A_42_P514733	0.015568	0.00367707	0.342359	0.0280828	0.566996	0.642043	1.44643	XM_575221	RGD1562232_predicted	PREDICTED: Rattus norvegicus similar to microfibrillar-associated protein 1 (predicted) (RGD1562232_predicted), mRNA [XM_575221]	XM_575221	FALSE
A_44_P361380	0.00987884	0.0020082	0.0948545	0.0357579	0.405347	0.633805	0.974473	ENSRNOT00000038715	ENSRNOT00000038715			FALSE
A_44_P1009692	0.0242983	0.00656888	-0.294405	-0.00952363	0.00787878	0.167582	0.914974	NM_001025624	Hmgn2	Rattus norvegicus high mobility group nucleosomal binding domain 2 (Hmgn2), mRNA [NM_001025624]	NM_001025624	FALSE
A_43_P21564	7.44625e-06	4.27676e-08	-0.0483494	0.145716	0.2113	0.736789	2.10807	NM_181084	Trp53inp1	Rattus norvegicus transformation related protein 53 inducible nuclear protein 1 (Trp53inp1), mRNA [NM_181084]	NM_181084	FALSE
A_43_P20937	0.000181535	8.3686e-06	1.23702	1.00164	0.754981	0.399882	-0.49567	XM_235768	Tmprss6_predicted	PREDICTED: Rattus norvegicus transmembrane serine protease 6 (predicted) (Tmprss6_predicted), mRNA [XM_235768]	XM_235768	FALSE
A_44_P215880	1.25215e-05	1.25717e-07	0.233662	0.561847	0.634842	-0.0776054	-1.56082	ENSRNOT00000005039	Rilp_predicted	PREDICTED: Rattus norvegicus Rab interacting lysosomal protein (predicted) (Rilp_predicted), mRNA [XM_213380]		FALSE
A_42_P722646	0.0018357	0.000225303	-0.108002	-0.306678	0.0728594	0.309387	0.673667	XM_343330	RGD1565411_predicted	PREDICTED: Rattus norvegicus similar to 2610317D23Rik protein (predicted) (RGD1565411_predicted), mRNA [XM_343330]	XM_343330	FALSE
A_44_P284859	0.0461707	0.0151988	0.182755	-0.20168	0.30844	0.635246	0.649518	ENSRNOT00000038432	Htatsf1_predicted	PREDICTED: Rattus norvegicus HIV TAT specific factor 1 (predicted) (Htatsf1_predicted), mRNA [XM_229199]		FALSE
A_43_P18742	7.46755e-05	2.33928e-06	0.216426	0.000196457	0.406237	1.27005	2.06727	ENSRNOT00000000717	Bxdc1_predicted	PREDICTED: Rattus norvegicus brix domain containing 1 (predicted) (Bxdc1_predicted), mRNA [XM_215404]		FALSE
A_44_P219788	0.00200807	0.000253999	0.0442198	0.0849743	0.420489	0.742289	1.24588	NM_001033866	Surf2	Rattus norvegicus surfeit 2 (Surf2), mRNA [NM_001033866]	NM_001033866	FALSE
A_43_P16059	0.0164997	0.00397561	0.883938	0.530709	0.735761	0.346932	-0.493988	NM_053549	Vegfb	Rattus norvegicus vascular endothelial growth factor B (Vegfb), mRNA [NM_053549]	NM_053549	FALSE
A_44_P464145	0.00201875	0.000255942	0.451801	0.229928	0.440273	0.334634	-0.640892	ENSRNOT00000025158	Gpr155_predicted	PREDICTED: Rattus norvegicus G protein-coupled receptor 155 (predicted) (Gpr155_predicted), mRNA [XM_230989]		FALSE
A_43_P16515	0.000369691	2.43352e-05	0.464487	0.121693	0.319862	0.74256	2.90831	XM_215130	XM_215130	Rattus norvegicus hypothetical LOC293634 (LOC293634), mRNA [XM_215130]	XM_215130	FALSE
A_42_P706230	0.000207626	1.0561e-05	1.21998	1.20587	0.112505	-0.435082	-1.66775	XM_239260	Sez6	PREDICTED: Rattus norvegicus seizure related 6 homolog (mouse) (Sez6), mRNA [XM_239260]	XM_239260	FALSE
A_43_P17428	0.00406902	0.000635956	0.243617	0.429221	0.663516	0.206917	-0.690674	NM_001012189	Oact5	Rattus norvegicus O-acyltransferase (membrane bound) domain containing 5 (Oact5), mRNA [NM_001012189]	NM_001012189	FALSE
A_44_P312309	0.0405545	0.0127975	0.380369	0.416837	0.805509	0.733878	1.12753	NM_001047087	Eif3s10	Rattus norvegicus eukaryotic translation initiation factor 3, subunit 10 (theta) (Eif3s10), mRNA [NM_001047087]	NM_001047087	FALSE
A_43_P21464	0.0488536	0.0163858	0.331159	0.28461	0.240414	0.234175	-0.465223	ENSRNOT00000011631	LOC313391	PREDICTED: Rattus norvegicus similar to APG4 autophagy 4 homolog C (LOC313391), mRNA [XM_233220]		FALSE
A_44_P276990	0.00497028	0.000822596	0.707695	0.680105	1.24319	1.38456	-0.0871788	NM_001014088	RGD1307401	Rattus norvegicus similar to RIKEN cDNA 2310005P05 (RGD1307401), mRNA [NM_001014088]	NM_001014088	FALSE
A_44_P194768	0.00184351	0.00022691	0.618342	0.60646	0.496472	-0.235484	-0.801563	ENSRNOT00000043921	Coq10a_predicted	PREDICTED: Rattus norvegicus coenzyme Q10 homolog A (yeast) (predicted) (Coq10a_predicted), mRNA [XM_343138]		FALSE
A_44_P808769	0.0142887	0.00328612	0.419081	0.109169	0.122104	-0.38004	-0.951995	NM_022198	Clcn4-2	Rattus norvegicus putative chloride channel 4-2 (Clcn4-2), mRNA [NM_022198]	NM_022198	FALSE
A_44_P962846	8.91684e-05	2.97664e-06	-0.0199239	0.170698	0.19428	0.305727	-1.36261	XM_224311	Dock5_predicted	PREDICTED: Rattus norvegicus dedicator of cytokinesis 5 (predicted) (Dock5_predicted), mRNA [XM_224311]	XM_224311	FALSE
A_44_P222702	0.0114558	0.00244104	-0.203031	-0.0606058	0.234689	0.425366	1.52285	ENSRNOT00000049064	ENSRNOT00000049064	similar to THUMP domain containing 3 (LOC302647), mRNA [Source:RefSeq_dna;Acc:XR_005711] [ENSRNOT00000049064]		FALSE
A_43_P20228	0.00309151	0.000448544	0.239896	0.0592219	0.0648353	0.447052	1.23176	ENSRNOT00000012583	Ankrd49_predicted	Rattus norvegicus similar to hypothetical protein FLJ20189 (LOC315434), mRNA [XM_235833]		FALSE
A_44_P562292	0.00416844	0.000655162	1.08509	1.12804	1.29102	1.12932	-1.11035	TC599327	TC599327	HSA508769 immunoglobulin kappa chain variable region {Homo sapiens} (exp=-1; wgp=0; cg=0), partial (17%) [TC599327]		FALSE
A_44_P459052	0.0135736	0.00305714	0.572614	-0.00135875	0.637083	0.620599	-1.14699	U67084	Slc28a2	RNU67084 Rattus norvegicus sodium/nucleoside cotransporter (rCNT2) mRNA, partial cds [U67084]	U67084	FALSE
A_42_P460122	0.0261443	0.00720443	-0.100363	-0.20473	0.0578344	0.414121	0.660555	ENSRNOT00000001416	ENSRNOT00000001416	PREDICTED: Rattus norvegicus HIG1 domain family, member 2A (predicted) (Higd2a_predicted), mRNA [XM_214433]		FALSE
A_44_P231444	0.000186388	8.79178e-06	0.495033	0.140604	-0.440003	-1.10348	-1.31414	NM_001013042	Slc39a11	Rattus norvegicus solute carrier family 39 (metal ion transporter), member 11 (Slc39a11), mRNA [NM_001013042]	NM_001013042	FALSE
A_43_P13419	0.000167756	7.46021e-06	0.025272	-0.0218813	0.302824	1.14443	1.39515	NM_172045	Ppp1r14b	Rattus norvegicus protein phosphatase 1, regulatory (inhibitor) subunit 14B (Ppp1r14b), mRNA [NM_172045]	NM_172045	FALSE
A_44_P205941	0.0094827	0.00189598	0.446135	0.365708	0.610072	1.04706	1.39101	ENSRNOT00000002032	Wbscr16_predicted	PREDICTED: Rattus norvegicus Williams-Beuren syndrome chromosome region 16 homolog (human) (predicted) (Wbscr16_predicted), mRNA [XM_341066]		FALSE
A_44_P299699	0.000337432	2.14377e-05	0.651667	0.407357	0.753636	0.383303	-1.81219	NM_001013896	RGD1309948	Rattus norvegicus similar to CG11737-PA (RGD1309948), mRNA [NM_001013896]	NM_001013896	FALSE
A_44_P344999	0.00611569	0.00108357	-0.246479	-0.217334	0.0095768	0.312108	1.08055	ENSRNOT00000058373	ENSRNOT00000058373	PREDICTED: Rattus norvegicus M phase phosphoprotein 6 (predicted) (Mphosph6_predicted), mRNA [XM_001080959]		FALSE
A_42_P704824	0.000857294	7.94675e-05	-0.00666893	0.034483	0.279679	0.872449	1.74973	NM_001009640	Cirh1a	Rattus norvegicus cirrhosis, autosomal recessive 1A (human) (Cirh1a), mRNA [NM_001009640]	NM_001009640	FALSE
A_44_P274036	0.0330973	0.00981367	0.227079	0.298364	0.704939	0.999672	1.41435	NM_057202	Kif5b	Rattus norvegicus kinesin family member 5B (Kif5b), mRNA [NM_057202]	NM_057202	FALSE
A_44_P182431	0.000201245	1.00357e-05	0.435588	0.376533	0.0705752	-0.417424	-2.50505	NM_017070	Srd5a1	Rattus norvegicus steroid 5 alpha-reductase 1 (Srd5a1), mRNA [NM_017070]	NM_017070	FALSE
A_44_P1046566	0.000172643	7.73829e-06	-0.135932	0.286946	0.719235	1.13786	1.89995	ENSRNOT00000004150	RGD1564623_predicted	Rattus norvegicus cDNA clone IMAGE:7193285 [BC087109]		FALSE
A_44_P249704	0.000592408	4.80321e-05	0.213193	0.00239688	1.18769	1.46825	0.975411	NM_207611	Bhlhb9	Rattus norvegicus basic helix-loop-helix domain containing, class B, 9 (Bhlhb9), mRNA [NM_207611]	NM_207611	FALSE
A_44_P465931	0.00233093	0.000311432	0.108381	-0.296276	-0.105798	0.290553	1.15153	NM_001002807	Clic1	Rattus norvegicus chloride intracellular channel 1 (Clic1), mRNA [NM_001002807]	NM_001002807	FALSE
A_44_P1052772	0.00190426	0.000236957	0.190975	-0.146675	0.60161	1.10652	1.3464	ENSRNOT00000057423	ENSRNOT00000057423	RGD1307526 protein. [Source:Uniprot/SPTREMBL;Acc:Q568Z5] [ENSRNOT00000057423]		FALSE
A_44_P349273	0.00317301	0.000463711	0.486387	0.424345	0.246946	-0.388036	-0.695708	ENSRNOT00000016944	F13b_predicted	PREDICTED: Rattus norvegicus coagulation factor XIII, beta subunit (predicted) (F13b_predicted), mRNA [XM_222693]		FALSE
A_44_P316136	0.00955708	0.00191702	0.410758	0.176222	0.15673	-0.75748	-0.937985	U18650	Hdh	Rattus norvegicus Huntington gene product mRNA, complete cds. [U18650]	U18650	FALSE
A_44_P122141	0.0285626	0.00810208	0.372948	0.159438	0.249874	0.566152	1.08989	ENSRNOT00000002569	Klhl22_predicted	Rattus norvegicus similar to hypothetical protein FLJ14360 (LOC303792), mRNA [XM_221268]		FALSE
A_44_P1060064	0.041028	0.0130221	0.175535	0.265672	0.581299	0.844543	1.22088	NM_001024883	RGD1310810	Rattus norvegicus similar to RIKEN cDNA 4930444A02 (RGD1310810), mRNA [NM_001024883]	NM_001024883	FALSE
A_44_P1019245	0.00127303	0.000137946	-0.331961	-0.423825	0.0491955	0.655752	1.55415	NM_022548	Wig1	Rattus norvegicus wild-type p53-induced gene 1 (Wig1), mRNA [NM_022548]	NM_022548	FALSE
A_44_P166495	0.026689	0.00741404	0.552777	0.36708	0.997973	1.24625	0.977189	NM_001012199	Rangap1	Rattus norvegicus RAN GTPase activating protein 1 (Rangap1), mRNA [NM_001012199]	NM_001012199	FALSE
A_42_P531078	0.00499345	0.000827896	0.286626	0.179997	0.115875	-0.177539	-0.762579	ENSRNOT00000012348	ENSRNOT00000012348	Glutathione S-transferase alpha-4 (EC 2.5.1.18) (Glutathione S- transferase Yk) (GST Yk) (GST 8-8) (GST K) (GST A4-4). [Source:Uniprot/SWISSPROT;Acc:P14942] [ENSRNOT00000012348]		FALSE
A_44_P524922	0.0447872	0.0145752	1.24035	1.13404	0.812601	0.392628	-0.228028	NP072211	NP072211	GB|M35258.1|AAA41564.1 malic enzyme (EC 1.1.1.40) [NP072211]		FALSE
A_42_P836392	0.000123556	4.82685e-06	0.517435	0.457875	0.300865	0.383392	-2.72293	NM_134383	Elovl6	Rattus norvegicus ELOVL family member 6, elongation of long chain fatty acids (yeast) (Elovl6), mRNA [NM_134383]	NM_134383	FALSE
A_44_P472170	0.00680552	0.00124053	-0.0361824	-0.0997564	0.638313	0.717316	1.17458	NM_001007652	Pole3	Rattus norvegicus polymerase (DNA directed), epsilon 3 (p17 subunit) (Pole3), mRNA [NM_001007652]	NM_001007652	FALSE
A_44_P274815	0.0295853	0.0084703	-0.755982	-0.501269	-0.380406	-0.311266	0.685307	NM_001025664	Wsb1	Rattus norvegicus WD repeat and SOCS box-containing 1 (Wsb1), transcript variant 2, mRNA [NM_001025664]	NM_001025664	FALSE
A_44_P229469	0.00136337	0.000151415	0.0394268	-0.210212	0.318375	0.612143	1.52283	ENSRNOT00000025385	Bpy2ip1_predicted	PREDICTED: Rattus norvegicus BPY2 interacting protein 1 (predicted) (Bpy2ip1_predicted), mRNA [XM_214321]		FALSE
A_43_P23029	0.00869631	0.00169794	1.54628	1.46436	-1.07273	-2.23067	-2.16162	NM_001013139	Fars2	Rattus norvegicus phenylalanine-tRNA synthetase 2 (mitochondrial) (Fars2), mRNA [NM_001013139]	NM_001013139	FALSE
A_42_P702933	0.00513466	0.000862755	0.320357	0.106533	0.722296	1.06241	0.963679	ENSRNOT00000011560	Fbf1_predicted	Q99MZ9_MOUSE (Q99MZ9) Structural protein FBF1, partial (19%) [TC631638]		FALSE
A_42_P827124	0.0117199	0.0025145	0.0207354	0.155209	0.648371	0.871628	0.912672	ENSRNOT00000007351	ENSRNOT00000007351	PREDICTED: Rattus norvegicus similar to Small nuclear ribonucleoprotein F (snRNP-F) (Sm protein F) (Sm-F) (SmF) (LOC680737), mRNA [XM_001058626]		FALSE
A_43_P17738	0.0111033	0.00234638	0.376452	0.754281	0.544605	-0.146733	-0.477848	BC101897	LOC684538	Rattus norvegicus similar to enoyl Coenzyme A hydratase domain containing 3, mRNA (cDNA clone MGC:124810 IMAGE:7932594), complete cds [BC101897]	BC101897	FALSE
A_44_P699625	0.0137385	0.00311524	-0.098631	-0.00364447	0.601596	0.657765	0.790193	TC586730	TC586730			FALSE
A_44_P103278	0.0400548	0.0125769	0.790001	0.383034	0.594995	0.882807	0.179018	NM_001008360	RGD1310686	Rattus norvegicus similar to chromosome 16 open reading frame 5 (RGD1310686), mRNA [NM_001008360]	NM_001008360	FALSE
A_44_P503964	0.00058263	4.6795e-05	0.363809	0.0628573	0.518533	1.21322	1.97163	NM_001013870	Trmt1	Rattus norvegicus TRM1 tRNA methyltransferase 1 homolog (S. cerevisiae) (Trmt1), mRNA [NM_001013870]	NM_001013870	FALSE
A_44_P991472	0.00613128	0.00108669	0.560976	0.315793	0.375549	-0.362205	-0.514822	NM_134374	Rnf39	Rattus norvegicus ring finger protein 39 (Rnf39), mRNA [NM_134374]	NM_134374	FALSE
A_44_P1052817	0.0160111	0.00382125	-0.192778	-0.287504	-0.10262	-0.00367558	0.307008	BF289572	BF289572	BF289572 EST454163 Rat Gene Index, normalized rat, Rattus norvegicus cDNA Rattus norvegicus cDNA clone RGIHI61, mRNA sequence [BF289572]	BF289572	FALSE
A_43_P12727	0.0344999	0.0103773	0.643788	0.25428	0.847653	0.607586	-0.200633	NM_032612	Stat1	Rattus norvegicus signal transducer and activator of transcription 1 (Stat1), transcript variant alpha, mRNA [NM_032612]	NM_032612	FALSE
A_44_P1033388	0.0104753	0.00216573	0.443258	0.180864	0.742715	0.524162	-0.569557	ENSRNOT00000055735	Agl_predicted	Rattus norvegicus similar to amylo-1,6-glucosidase, 4-alpha-glucanotransferase isoform 1; glycogen debranching enzyme; amylo-1,6-glucosidase, 4-alpha-glucanotransferase (glycogen debranching enzyme, glycogen storage disease type III);...		FALSE
A_44_P555261	0.000142983	5.93423e-06	0.526274	0.0147192	0.00105977	-0.828972	-1.51812	NM_031057	Aldh6a1	Rattus norvegicus aldehyde dehydrogenase family 6, subfamily A1 (Aldh6a1), mRNA [NM_031057]	NM_031057	FALSE
A_44_P152329	0.00505266	0.00084127	0.409139	0.18724	0.872726	1.9221	2.02978	ENSRNOT00000030569	Chordc1_predicted	Rattus norvegicus similar to cysteine and histidine-rich domain (CHORD)-containing, zinc-binding protein 1 (LOC315447), mRNA [XM_235878]		FALSE
A_44_P313445	0.000350978	2.25951e-05	0.860248	0.445312	0.478337	0.0401742	-0.631498	NM_022198	Clcn4-2	Rattus norvegicus putative chloride channel 4-2 (Clcn4-2), mRNA [NM_022198]	NM_022198	FALSE
A_43_P12872	0.00700506	0.00129046	-0.281059	-0.130684	0.124731	0.39087	0.958854	NM_053614	Lenep	Rattus norvegicus lens epithelial protein (Lenep), mRNA [NM_053614]	NM_053614	FALSE
A_42_P685356	3.90201e-07	4.57848e-11	0.298288	0.00570726	0.288908	0.28407	-2.35202	BC099122	BC099122	Rattus norvegicus cDNA clone IMAGE:7462850 [BC099122]	BC099122	FALSE
A_44_P227905	0.00719827	0.0013391	0.267787	0.0285444	0.102598	0.303284	1.06256	NM_001013143	Terf2ip	Rattus norvegicus telomeric repeat binding factor 2, interacting protein (Terf2ip), mRNA [NM_001013143]	NM_001013143	FALSE
A_42_P675659	0.000220894	1.15987e-05	0.784396	0.508582	0.442415	-0.374235	-2.26168	NM_001004276	Commd10	Rattus norvegicus COMM domain containing 10 (Commd10), mRNA [NM_001004276]	NM_001004276	FALSE
A_44_P135829	0.0308573	0.00894309	0.356501	0.00853849	0.233412	0.547416	1.04827	XM_001069368	Srrm1_predicted	PREDICTED: Rattus norvegicus serine/arginine repetitive matrix 1 (predicted) (Srrm1_predicted), mRNA [XM_001069368]	XM_001069368	FALSE
A_43_P18374	0.000732393	6.41945e-05	-0.521349	0.00042218	0.347757	0.649278	2.20373	ENSRNOT00000014125	Plek2_predicted	PREDICTED: Rattus norvegicus pleckstrin 2 (predicted) (Plek2_predicted), mRNA [XM_234329]		FALSE
A_44_P128951	0.031262	0.0091099	0.875684	0.91556	1.17048	0.839249	0.377553	ENSRNOT00000055179	ENSRNOT00000055179	PREDICTED: Rattus norvegicus similar to Integrin alpha-IIb precursor (Platelet membrane glycoprotein IIb) (GPalpha IIb) (GPIIb) (CD41 antigen) (LOC685269), mRNA [XM_001063315]		FALSE
A_43_P14968	0.000326312	2.03885e-05	0.575417	0.54044	0.453417	0.132928	-0.559918	NM_024132	Faah	Rattus norvegicus fatty acid amide hydrolase (Faah), mRNA [NM_024132]	NM_024132	FALSE
A_43_P10488	0.0153646	0.00360728	0.138621	0.0932538	0.696462	0.538921	0.794815	ENSRNOT00000022706	R3hcc1_predicted	PREDICTED: Rattus norvegicus R3H domain and coiled-coil containing 1 (predicted) (R3hcc1_predicted), mRNA [XM_341347]		FALSE
A_44_P503996	0.0260704	0.00716917	0.100042	-0.200246	0.260597	0.387476	0.714474	ENSRNOT00000046142	Rsbn1l_predicted	PREDICTED: Rattus norvegicus round spermatid basic protein 1-like (predicted) (Rsbn1l_predicted), mRNA [XM_231305]		FALSE
A_42_P648597	0.0153164	0.00358706	0.328651	0.147622	0.391367	0.642023	1.047	NM_001005872	Htatip	Rattus norvegicus HIV-1 tat interactive protein, homolog (human) (Htatip), mRNA [NM_001005872]	NM_001005872	FALSE
A_44_P116999	0.0248364	0.00674933	0.384456	0.279035	0.446586	0.676613	1.38283	ENSRNOT00000030265	ENSRNOT00000030265	similar to Cell division cycle 34 homolog (predicted) (RGD1565047_predicted), mRNA [Source:RefSeq_dna;Acc:XR_009189] [ENSRNOT00000030265]		FALSE
A_44_P173478	0.0109428	0.00230201	0.357756	0.170917	0.506611	0.996066	1.91553	XM_343002	Cebpz_predicted	Rattus norvegicus similar to putative CCAAT binding factor 1; alternatively spliced transcript mCBF1 (LOC362686), mRNA [XM_343002]	XM_343002	FALSE
A_44_P436442	0.000404152	2.77754e-05	0.247194	0.313887	0.701895	1.47599	1.69738	XM_216766	Cpsf2_predicted	PREDICTED: Rattus norvegicus cleavage and polyadenylation specific factor 2 (predicted) (Cpsf2_predicted), mRNA [XM_216766]	XM_216766	FALSE
A_44_P235978	0.000492231	3.66393e-05	0.491961	0.338106	0.151518	-0.047682	-2.60137	NM_017332	Fasn	Rattus norvegicus fatty acid synthase (Fasn), mRNA [NM_017332]	NM_017332	FALSE
A_44_P532435	0.0161008	0.00385021	0.984039	0.505921	0.394899	0.250237	-0.241083	ENSRNOT00000060296	ENSRNOT00000060296	similar to peptidoglycan recognition protein 2 (LOC691298), mRNA [Source:RefSeq_dna;Acc:XR_007056] [ENSRNOT00000060296]		FALSE
A_44_P382138	0.00198848	0.000250353	1.09422	1.15562	0.948371	0.396555	-1.41059	ENSRNOT00000035017	ENSRNOT00000035017	IQ motif containing GTPase activating protein 2 [Source:MarkerSymbol;Acc:MGI:2449975] [ENSRNOT00000035017]		FALSE
A_43_P18915	0.0351563	0.0106552	0.611192	0.359308	0.564338	1.07975	1.36139	ENSRNOT00000027256	Stk11ip_predicted	PREDICTED: Rattus norvegicus serine/threonine kinase 11 interacting protein (predicted) (Stk11ip_predicted), mRNA [XM_001058404]		FALSE
A_44_P531752	0.0132918	0.00296872	-0.0463531	0.11403	0.596737	0.880681	0.997182	NM_022400	Bcat2	Rattus norvegicus branched chain aminotransferase 2, mitochondrial (Bcat2), mRNA [NM_022400]	NM_022400	FALSE
A_44_P252630	0.0105559	0.00219386	0.907366	-0.270472	0.62265	1.11019	1.51369	NM_001047860	RGD1306344	Rattus norvegicus similar to Ab1-133 (RGD1306344), mRNA [NM_001047860]	NM_001047860	FALSE
A_44_P838657	0.0348805	0.0105377	-0.136843	0.0537402	0.0635419	0.490348	0.797253	TC596957	TC596957	Q4ENY4_LISMO (Q4ENY4) Cobalt ABC transporter, ATP-binding protein, partial (5%) [TC596957]		FALSE
A_42_P748981	0.0161758	0.00387289	0.339695	0.490887	0.816924	1.28364	1.36691	XM_232345	Emg1_predicted	PREDICTED: Rattus norvegicus EMG1 nucleolar protein homolog (S. cerevisiae) (predicted) (Emg1_predicted), mRNA [XM_232345]	XM_232345	FALSE
A_44_P426558	0.0123343	0.0026831	0.425994	0.147506	0.858629	1.11544	1.33539	NM_022229	Hspd1	Rattus norvegicus heat shock protein 1 (chaperonin) (Hspd1), mRNA [NM_022229]	NM_022229	FALSE
A_44_P266963	0.00163422	0.000192041	0.690325	0.0454382	-0.0146101	0.0138869	-1.21868	ENSRNOT00000025534	C5	Complement C5 [Contains: C5a anaphylatoxin] (Fragment). [Source:Uniprot/SWISSPROT;Acc:P08650] [ENSRNOT00000025534]		FALSE
A_44_P415459	0.0290911	0.00830519	0.470133	-0.353044	0.412247	0.889484	0.372508	CB547990	CB547990	CB547990 AMGNNUC:CR2-00031-F2-A Colon Rat 2 (10398) Rattus norvegicus cDNA clone cr2-00031-f2 5', mRNA sequence [CB547990]	CB547990	FALSE
A_44_P269675	0.036975	0.0113597	0.167349	-0.0406768	0.693366	0.802176	0.533811	ENSRNOT00000051704	LOC685894			FALSE
A_44_P217866	0.000717398	6.26276e-05	0.0605162	0.202454	0.26365	-1.63163	-2.63232	XR_009220	LOC310902	PREDICTED: Rattus norvegicus similar to Alcohol dehydrogenase 1A (Alcohol dehydrogenase alpha subunit) (LOC310902), mRNA [XR_009220]	XR_009220	FALSE
A_44_P482512	0.00177556	0.000215213	0.81964	0.366956	0.414614	0.0759129	-0.427239	XM_343513	Aplp2	PREDICTED: Rattus norvegicus amyloid beta (A4) precursor-like protein 2 (Aplp2), mRNA [XM_343513]	XM_343513	FALSE
A_44_P538691	0.0246042	0.00666373	0.199709	0.0620545	0.0584639	0.804758	1.13606	NM_031772	Rpo1-4	Rattus norvegicus RNA polymerase 1-4 (Rpo1-4), mRNA [NM_031772]	NM_031772	FALSE
A_44_P530813	6.30567e-05	1.72393e-06	0.0248077	0.101206	0.567823	1.0323	1.85308	NM_012922	Casp3	Rattus norvegicus caspase 3, apoptosis related cysteine protease (Casp3), mRNA [NM_012922]	NM_012922	FALSE
A_44_P989647	0.000902088	8.489e-05	0.378951	0.163296	0.395731	1.00338	1.90192	A_44_P989647	A_44_P989647			FALSE
A_44_P962013	0.000441832	3.14687e-05	0.433729	0.298145	0.16368	-0.393591	-1.2849	TC603496	TC603496			FALSE
A_44_P226029	0.00460412	0.000746171	0.299861	0.0333455	0.618355	0.741981	1.44433	ENSRNOT00000016184	ENSRNOT00000016184	Heterogeneous nuclear ribonucleoprotein G (hnRNP G) (RNA-binding motif protein, X chromosome). [Source:Uniprot/SWISSPROT;Acc:P84586] [ENSRNOT00000016184]		FALSE
A_44_P185351	0.000718776	6.27901e-05	0.0882928	-0.13245	0.474014	0.909482	1.27359	ENSRNOT00000058376	RGD1565752_predicted	PREDICTED: Rattus norvegicus similar to RIKEN cDNA 1700025B16 (predicted) (RGD1565752_predicted), mRNA [XM_234351]		FALSE
A_44_P727508	0.00863264	0.00168196	0.28267	-0.0041914	0.453915	1.22232	1.05692	BF281819	BF281819	BF281819 EST446410 Rat Gene Index, normalized rat, Rattus norvegicus cDNA Rattus norvegicus cDNA clone RGIBD05, mRNA sequence [BF281819]	BF281819	FALSE
A_44_P480749	0.00202886	0.000258056	0.473261	0.58206	0.908828	1.40659	1.73737	ENSRNOT00000044449	ENSRNOT00000044449	PREDICTED: Rattus norvegicus similar to Putative methyltransferase WBSCR22 (Williams-Beuren syndrome chromosome region 22 protein homolog) (LOC368084), mRNA [XM_347254]		FALSE
A_44_P338864	0.000440013	3.12875e-05	0.420609	0.522345	0.874528	1.51382	1.9881	NM_053561	Nap1l1	Rattus norvegicus nucleosome assembly protein 1-like 1 (Nap1l1), mRNA [NM_053561]	NM_053561	FALSE
A_42_P733295	0.0453057	0.0148051	0.183137	0.0646669	0.270324	0.581147	0.582786	NM_001009455	Armc5	Rattus norvegicus armadillo repeat containing 5 (Armc5), mRNA [NM_001009455]	NM_001009455	FALSE
A_44_P320356	0.00079418	7.15205e-05	0.09492	-0.0768598	0.232702	0.456619	1.40509	AW921307	AW921307	AW921307 EST352611 Rat gene index, normalized rat, norvegicus, Bento Soares Rattus norvegicus cDNA clone RGIHQ81 5' end, mRNA sequence [AW921307]	AW921307	FALSE
A_43_P15589	0.0265221	0.00734124	-0.0335751	0.121808	-0.0413992	0.388149	1.07457	BC086999	Ppat	Rattus norvegicus phosphoribosyl pyrophosphate amidotransferase, mRNA (cDNA clone MGC:93251 IMAGE:7189259), complete cds. [BC086999]	BC086999	FALSE
A_42_P616287	0.0362343	0.0110733	0.242545	0.334114	0.325978	0.134417	-0.695823	ENSRNOT00000015897	C1r	C1r protein (Fragment). [Source:Uniprot/SPTREMBL;Acc:Q4G030] [ENSRNOT00000015897]		FALSE
A_44_P222855	0.0317696	0.00930441	-0.663785	-0.557472	-0.288966	-0.0649234	0.338455	ENSRNOT00000048196	ENSRNOT00000048196	similar to 40S ribosomal protein S9 (predicted) (RGD1564649_predicted), mRNA [Source:RefSeq_dna;Acc:XR_009081] [ENSRNOT00000048196]		FALSE
A_44_P348781	0.0138161	0.00314059	0.243064	0.0950313	0.0555527	0.0892832	-0.921865	NM_012696	Kng1	Rattus norvegicus kininogen 1 (Kng1), mRNA [NM_012696]	NM_012696	FALSE
A_44_P347270	0.000580072	4.62152e-05	1.6537	1.02021	1.46853	1.47366	-0.803547	NM_001012191	Dtnb	Rattus norvegicus dystrobrevin, beta (Dtnb), mRNA [NM_001012191]	NM_001012191	FALSE
A_44_P970110	0.0191664	0.00482239	-0.298683	-0.315351	0.0976639	0.25149	0.336656	AW253396	AW253396	AW253396 UI-R-BJ0-aen-d-08-0-UI.s1 UI-R-BJ0 Rattus norvegicus cDNA clone UI-R-BJ0-aen-d-08-0-UI 3', mRNA sequence [AW253396]	AW253396	FALSE
A_42_P759192	0.00704119	0.00129959	-0.132241	0.0488559	0.0909059	0.398707	1.15065	NM_001017494	LOC498266	Rattus norvegicus similar to Golgin 45 (Basic leucine zipper nuclear factor 1) (LOC498266), mRNA [NM_001017494]	NM_001017494	FALSE
A_44_P417051	0.0102423	0.00210314	-0.00885892	0.225168	-0.046809	0.796254	1.49458	NM_001024886	Dcun1d3	Rattus norvegicus DCN1, defective in cullin neddylation 1, domain containing 3 (S. cerevisiae) (Dcun1d3), mRNA [NM_001024886]	NM_001024886	FALSE
A_44_P320818	0.0250732	0.00683132	0.70675	0.599868	0.198701	-0.0621127	-0.894785	NM_023103	Mug1	Rattus norvegicus Murinoglobulin 1 homolog (mouse) (Mug1), mRNA [NM_023103]	NM_023103	FALSE
A_44_P336429	0.0326001	0.0096184	0.328545	0.301596	0.443197	1.03585	0.9414	NM_053707	Hdgf	Rattus norvegicus hepatoma-derived growth factor (Hdgf), mRNA [NM_053707]	NM_053707	FALSE
A_44_P410576	0.0135175	0.00303736	-0.302952	-0.409027	-0.15245	0.0370839	0.195354	BF408265	BF408265	BF408265 UI-R-BJ2-bqr-c-10-0-UI.s1 UI-R-BJ2 Rattus norvegicus cDNA clone UI-R-BJ2-bqr-c-10-0-UI 3', mRNA sequence [BF408265]	BF408265	FALSE
A_44_P313283	0.00425176	0.0006725	0.0753363	0.00726366	0.298615	0.419093	1.07805	NM_017116	Capn2	Rattus norvegicus calpain 2 (Capn2), mRNA [NM_017116]	NM_017116	FALSE
A_43_P12602	0.0368501	0.0113078	0.562889	0.32878	-0.0757897	-0.285061	-0.32835	NM_031589	Slc37a4	Rattus norvegicus solute carrier family 37 (glycerol-6-phosphate transporter), member 4 (Slc37a4), mRNA [NM_031589]	NM_031589	FALSE
A_44_P258773	0.00100269	9.82817e-05	-0.115878	-0.324135	0.323626	0.800531	1.11334	NM_152937	Fadd	Rattus norvegicus Fas (TNFRSF6)-associated via death domain (Fadd), mRNA [NM_152937]	NM_152937	FALSE
A_44_P393985	0.0403336	0.0126881	0.341774	0.135395	0.564519	1.44015	1.05232	XR_008328	RGD1560119_predicted	PREDICTED: Rattus norvegicus similar to actin alpha 1 skeletal muscle protein (predicted) (RGD1560119_predicted), mRNA [XR_008328]	XR_008328	FALSE
A_44_P681613	0.00978285	0.00197618	0.222124	-0.0214933	0.423226	0.94189	2.05832	BF287586	BF287586	BF287586 EST452177 Rat Gene Index, normalized rat, Rattus norvegicus cDNA Rattus norvegicus cDNA clone RGIGH95 5' sequence, mRNA sequence [BF287586]	BF287586	FALSE
A_44_P998638	0.0100929	0.0020624	-0.118207	0.171176	-0.0352294	0.775832	1.86583	ENSRNOT00000025221	Pprc1_predicted	PREDICTED: Rattus norvegicus peroxisome proliferative activated receptor, gamma, coactivator-related 1 (predicted) (Pprc1_predicted), mRNA [XM_215259]		FALSE
A_44_P321945	0.0153646	0.00360853	-0.175756	0.140512	0.192885	0.21712	1.28863	NM_001013126	Cyb5r1	Rattus norvegicus cytochrome b5 reductase 1 (Cyb5r1), mRNA [NM_001013126]	NM_001013126	FALSE
A_44_P960794	0.00286182	0.000406313	-0.162458	-0.0101028	0.344472	0.577737	1.66094	TC588358	TC588358	COX82_BOVIN (P14622) Cytochrome c oxidase polypeptide VIII-liver, mitochondrial precursor (Cytochrome c oxidase subunit 8-2) (IX) , partial (19%) [TC588358]		FALSE
A_42_P769969	0.030895	0.00895946	-0.0303245	-0.0157439	0.617524	0.0839343	-0.414316	ENSRNOT00000048744	ENSRNOT00000048744	PREDICTED: Rattus norvegicus similar to Nucleosome binding protein 1 (Nucleosome binding protein 45) (NBP-45) (GARP45 protein) (LOC680162), mRNA [XR_005658]		FALSE
A_44_P883933	0.023973	0.00646266	-0.0940765	-0.0114455	0.122338	0.367489	0.813036	TC587037	TC587037			FALSE
A_44_P845625	0.00570581	0.000991863	-0.150722	-0.282745	0.0170904	0.560639	0.596406	A_44_P845625	A_44_P845625			FALSE
A_42_P480108	0.000359541	2.33507e-05	-0.231849	-0.219305	0.377788	0.661643	1.15202	NM_001007637	mrpl24	Rattus norvegicus mitochondrial ribosomal protein L24 (mrpl24), mRNA [NM_001007637]	NM_001007637	FALSE
A_43_P18032	0.0320104	0.00939184	1.46975	0.665471	0.969757	0.329272	-0.218044	CB544891	CB544891	CB544891 AMGNNUC:MRPE4-00145-F4-A mrpe4 (10380) Rattus norvegicus cDNA clone mrpe4-00145-f4 5', mRNA sequence [CB544891]	CB544891	FALSE
A_42_P537501	0.00952297	0.00190739	0.468528	0.146567	0.144862	-0.1329	-0.655484	NM_012789	Dpp4	Rattus norvegicus dipeptidylpeptidase 4 (Dpp4), mRNA [NM_012789]	NM_012789	FALSE
A_44_P546267	0.0385509	0.0119486	0.611641	0.987661	1.44819	1.7183	1.33634	A_44_P546267	A_44_P546267			FALSE
A_44_P1006377	0.0199803	0.00509442	0.0505599	0.270173	0.51256	0.408898	-0.371702	ENSRNOT00000011219	Ptk2	Focal adhesion kinase 1 (EC 2.7.10.2) (FADK 1) (pp125FAK). [Source:Uniprot/SWISSPROT;Acc:O35346] [ENSRNOT00000011219]		FALSE
A_44_P288108	0.000583136	4.68914e-05	0.380434	0.171803	0.821539	0.989271	1.11422	ENSRNOT00000001049	Abcf1	ATP-binding cassette sub-family F member 1 (ATP-binding cassette 50). [Source:Uniprot/SWISSPROT;Acc:Q6MG08] [ENSRNOT00000001049]		FALSE
A_44_P300079	0.0153833	0.00361635	0.381951	0.0770334	0.571693	0.982225	1.91375	ENSRNOT00000012635	Prpf38a_predicted	PREDICTED: Rattus norvegicus PRP38 pre-mRNA processing factor 38 (yeast) domain containing A (predicted) (Prpf38a_predicted), mRNA [XM_216475]		FALSE
A_44_P271248	0.0207524	0.00535537	0.886803	0.338527	0.56713	1.30894	1.45735	ENSRNOT00000027627	Cog8_predicted	Rattus norvegicus similar to Conserved oligomeric Golgi complex component 8 (LOC291990), mRNA [XM_214673]		FALSE
A_43_P22136	0.0189548	0.00475065	0.436108	0.438128	0.271158	0.302503	-0.429544	NM_001044252	RGD1306809_predicted	Rattus norvegicus similar to hypothetical protein FLJ30596 (predicted) (RGD1306809_predicted), mRNA [NM_001044252]	NM_001044252	FALSE
A_44_P126681	0.042711	0.0136949	0.140068	0.102889	0.0706352	0.173014	0.833775	BF558289	BF558289	BF558289 UI-R-A1-eo-g-07-0-UI.r1 UI-R-A1 Rattus norvegicus cDNA clone UI-R-A1-eo-g-07-0-UI 5', mRNA sequence [BF558289]	BF558289	FALSE
A_44_P332702	0.015688	0.003711	-0.0111445	-0.12105	0.0179242	0.362801	0.69176	ENSRNOT00000003302	Inhbb	Inhibin beta B chain precursor (Activin beta-B chain). [Source:Uniprot/SWISSPROT;Acc:P17491] [ENSRNOT00000003302]		FALSE
A_42_P827677	0.00959283	0.00192701	0.367332	0.223639	0.648466	0.999255	1.28536	NM_001024783	Creld1	Rattus norvegicus cysteine-rich with EGF-like domains 1 (Creld1), mRNA [NM_001024783]	NM_001024783	FALSE
A_44_P730729	0.0398616	0.0124952	-0.107424	-0.0525574	0.33947	0.454354	1.15065	TC606738	TC606738	Q6CA39_YARLI (Q6CA39) Similarity, partial (5%) [TC606738]		FALSE
A_43_P16811	0.00346263	0.000517211	0.517792	0.0536218	0.477796	1.10928	1.65518	NM_001014073	RGD1305486	Rattus norvegicus similar to RIKEN cDNA 2810405J04 (RGD1305486), mRNA [NM_001014073]	NM_001014073	FALSE
A_44_P381420	0.0274574	0.00769762	-0.172817	0.0343977	-0.529633	-1.31671	-2.10871	AI169092	AI169092	AI169092 EST214923 Normalized rat kidney, Bento Soares Rattus sp. cDNA clone RKIBM96 3' end, mRNA sequence [AI169092]	AI169092	FALSE
A_42_P601606	0.00524624	0.000888274	0.413064	0.454122	-0.221704	-0.421857	-1.35207	NM_019369	Itih4	Rattus norvegicus inter alpha-trypsin inhibitor, heavy chain 4 (Itih4), mRNA [NM_019369]	NM_019369	FALSE
A_44_P517896	0.000539641	4.18542e-05	0.921573	0.966447	0.654395	0.0581681	-1.18087	NM_032066	Hsd17b12	Rattus norvegicus hydroxysteroid (17-beta) dehydrogenase 12 (Hsd17b12), mRNA [NM_032066]	NM_032066	FALSE
A_44_P409674	0.023394	0.00626402	0.125128	0.261346	0.518233	0.840792	1.12959	ENSRNOT00000009693	RGD1562149_predicted	Mixed-lineage kinase 1 (Fragment). [Source:Uniprot/SPTREMBL;Acc:Q80YF3] [ENSRNOT00000009693]		FALSE
A_44_P309650	7.43642e-06	4.01762e-08	-0.126887	-0.132452	0.320751	0.677913	1.78823	NM_001012747	RGD1305327	Rattus norvegicus similar to hypothetical protein MGC3731 (RGD1305327), mRNA [NM_001012747]	NM_001012747	FALSE
A_44_P850422	0.0466519	0.0154202	0.822284	0.50208	0.21988	0.0671459	-0.546646	NM_031086	Pros1	Rattus norvegicus protein S (alpha) (Pros1), mRNA [NM_031086]	NM_031086	FALSE
A_44_P209075	0.00661815	0.00119433	0.380287	0.352739	0.580261	0.942635	1.41108	ENSRNOT00000006827	RGD1310738_predicted	PREDICTED: Rattus norvegicus similar to RIKEN cDNA 0610009J22 (predicted) (RGD1310738_predicted), mRNA [XM_223565]		FALSE
A_44_P1036943	0.00105675	0.00010614	0.317287	-0.121723	-0.239669	-0.216518	-4.12944	AA900293	AA900293	AA900293 UI-R-E0-dd-b-05-0-UI.s1 UI-R-E0 Rattus norvegicus cDNA clone UI-R-E0-dd-b-05-0-UI 3' similar to gi [AA900293]	AA900293	FALSE
A_44_P285820	3.59834e-05	7.03341e-07	1.70243	1.11594	0.505987	-0.647125	-1.49155	NM_032074	Irs3	Rattus norvegicus insulin receptor substrate 3 (Irs3), mRNA [NM_032074]	NM_032074	FALSE
A_44_P271405	0.0492658	0.0165761	-0.566254	0.655645	0.86095	1.04459	1.15254	NM_172223	Pxmp4	Rattus norvegicus peroxisomal membrane protein 4 (Pxmp4), mRNA [NM_172223]	NM_172223	FALSE
A_44_P775982	0.000131093	5.27604e-06	0.0408323	-0.0431041	-0.366004	-0.598693	-1.74964	ENSRNOT00000050006	ENSRNOT00000050006	Rattus norvegicus cDNA clone MGC:156700 IMAGE:7099560, complete cds [BC128749]		FALSE
A_44_P130894	0.0371067	0.0114052	0.323065	0.297397	0.363976	0.264044	1.46287	XM_212948	XM_212948	Rattus norvegicus similar to Methionine aminopeptidase 2 (MetAP 2) (Peptidase M 2) (Initiation factor 2 associated 67 kDa glycoprotein) (p67) (p67eIF2) (LOC295497), mRNA [XM_212948]	XM_212948	FALSE
A_43_P16048	0.0299297	0.00859874	0.517958	0.768712	0.766403	0.449582	-0.828241	ENSRNOT00000055542	ENSRNOT00000055542	Sry-related transcription factor Sox5 (Fragment). [Source:Uniprot/SPTREMBL;Acc:Q91WY4] [ENSRNOT00000055542]		FALSE
A_44_P210178	0.020873	0.00539601	0.376875	0.49539	0.536012	-0.0359852	-0.556237	NM_152790	Carhsp1	Rattus norvegicus calcium regulated heat stable protein 1 (Carhsp1), mRNA [NM_152790]	NM_152790	FALSE
A_44_P1003357	0.00522048	0.00088085	0.203655	-0.00509411	0.610556	0.16415	0.226562	ENSRNOT00000006191	RGD1561045_predicted	PREDICTED: Rattus norvegicus similar to Fanconi anemia, complementation group E (predicted) (RGD1561045_predicted), mRNA [XM_228032]		FALSE
A_44_P465619	0.0373841	0.0115124	-0.0589741	0.211987	0.053771	0.779213	0.877565	AA875532	AA875532	AA875532 UI-R-E0-cv-g-01-0-UI.s1 UI-R-E0 Rattus norvegicus cDNA clone UI-R-E0-cv-g-01-0-UI 3' similar to gi [AA875532]	AA875532	FALSE
A_44_P1045515	0.00260638	0.000360548	-0.146027	0.192005	0.112262	-0.442159	-2.4287	NM_139330	Sipa1l1	Rattus norvegicus signal-induced proliferation-associated 1 like 1 (Sipa1l1), mRNA [NM_139330]	NM_139330	FALSE
A_43_P19917	0.040499	0.0127615	0.119352	0.334385	0.586181	0.781983	0.617829	XM_215942	Prkcbp1	PREDICTED: Rattus norvegicus protein kinase C binding protein 1 (Prkcbp1), mRNA [XM_215942]	XM_215942	FALSE
A_44_P927847	0.0306662	0.00887827	0.148669	-0.0804675	0.344126	0.426384	0.820257	AW920761	AW920761	AW920761 EST352065 Rat gene index, normalized rat, norvegicus, Bento Soares Rattus norvegicus cDNA clone RGIHB93 5' end, mRNA sequence [AW920761]	AW920761	FALSE
A_43_P10599	0.0228531	0.00607457	0.477934	0.368214	0.00960052	0.636059	1.49355	BF550231	BF550231	BF550231 UI-R-A1-ee-b-12-0-UI.r1 UI-R-A1 Rattus norvegicus cDNA clone UI-R-A1-ee-b-12-0-UI 5', mRNA sequence [BF550231]	BF550231	FALSE
A_44_P792628	0.0281045	0.00792764	-0.60112	-0.367334	-0.108006	0.00157553	0.464408	NM_001039024	RGD1311267	Rattus norvegicus similar to RIKEN cDNA 4931426K16 gene (RGD1311267), mRNA [NM_001039024]	NM_001039024	FALSE
A_44_P1003378	0.00831779	0.0016089	0.1581	0.00143999	0.188802	0.171068	1.08608	XM_216221	XM_216221	Rattus norvegicus similar to RIKEN cDNA C130022K22 gene (LOC297458), mRNA [XM_216221]	XM_216221	FALSE
A_43_P11370	0.000598676	4.86457e-05	0.259484	0.318928	1.01511	1.41672	2.45061	NM_207601	Plp2	Rattus norvegicus proteolipid protein 2 (Plp2), mRNA [NM_207601]	NM_207601	FALSE
A_44_P237938	0.00156231	0.00018065	-0.131968	-0.18034	0.486476	0.605799	1.09806	ENSRNOT00000016995	Vps36_predicted	Vacuolar protein sorting-associated protein 36 (ELL-associated protein of 45 kDa). [Source:Uniprot/SWISSPROT;Acc:P0C0A2] [ENSRNOT00000016995]		FALSE
A_44_P997826	0.00181636	0.00022197	0.508965	0.396829	0.385431	0.328548	-0.807395	NM_031097	Rnpep	Rattus norvegicus arginyl aminopeptidase (aminopeptidase B) (Rnpep), mRNA [NM_031097]	NM_031097	FALSE
A_44_P652161	0.0183423	0.00455411	0.242892	0.195977	0.0265788	0.489547	0.997604	ENSRNOT00000044828	RGD1562809_predicted	PREDICTED: Rattus norvegicus similar to myeloid cell leukemia sequence 1 (LOC689551), mRNA [XR_006678]		FALSE
A_42_P673212	0.000586518	4.72105e-05	0.210222	-0.10207	0.29718	1.11789	1.45175	ENSRNOT00000039709	Cad	PREDICTED: Rattus norvegicus carbamyl phosphatate synthetase 2 (mapped) (Cad_mapped), mRNA [XM_343027]		FALSE
A_44_P237739	0.00602628	0.00106277	1.3779	1.32109	1.28993	1.32499	0.532791	NM_032616	Lsr	Rattus norvegicus lipolysis stimulated lipoprotein receptor (Lsr), mRNA [NM_032616]	NM_032616	FALSE
A_43_P14162	0.0186249	0.00464611	0.289854	-0.383416	-1.14073	-1.1019	-2.44191	NM_012488	A2m	Rattus norvegicus alpha-2-macroglobulin (A2m), mRNA [NM_012488]	NM_012488	FALSE
A_44_P475840	0.000926474	8.77283e-05	0.144665	0.44128	0.79556	1.31767	1.65949	ENSRNOT00000008911	Med19_predicted	PREDICTED: Rattus norvegicus mediator of RNA polymerase II transcription, subunit 19 homolog (yeast) (predicted) (Med19_predicted), mRNA [XM_230275]		FALSE
A_44_P204134	0.013894	0.00316436	-0.05616	0.114561	0.214663	0.0944718	0.839516	XM_343280	XM_343280	Rattus norvegicus similar to RIKEN cDNA 1110038F14 (LOC362949), mRNA [XM_343280]	XM_343280	FALSE
A_44_P290582	6.443e-05	1.784e-06	0.260026	0.134725	0.657609	0.876505	1.81268	NM_001014129	Noc4l	Rattus norvegicus nucleolar complex associated 4 homolog (S. cerevisiae) (Noc4l), mRNA [NM_001014129]	NM_001014129	FALSE
A_44_P457625	0.0216535	0.00567857	0.045989	-0.504169	0.547769	0.419549	1.26676	CA513011	Cd2ap	CA513011 UI-R-FJ0-cqb-k-20-0-UI.r1 UI-R-FJ0 Rattus norvegicus cDNA clone UI-R-FJ0-cqb-k-20-0-UI 5', mRNA sequence [CA513011]	CA513011	FALSE
A_44_P299086	0.0472655	0.0156951	-0.0316851	-0.472534	-0.0198274	0.761817	1.27255	AI112947	AI112947	AI112947 UI-R-A1-et-c-01-0-UI.s1 UI-R-A1 Rattus norvegicus cDNA clone UI-R-A1-et-c-01-0-UI 3', mRNA sequence [AI112947]	AI112947	FALSE
A_44_P325744	0.000229	1.22796e-05	0.209485	0.195411	0.674632	1.2691	1.91019	NM_053561	Nap1l1	Rattus norvegicus nucleosome assembly protein 1-like 1 (Nap1l1), mRNA [NM_053561]	NM_053561	FALSE
A_44_P806690	0.0212859	0.0055422	1.05466	0.541043	0.209289	0.345967	-0.51047	ENSRNOT00000021152	RGD1562333_predicted	PREDICTED: Rattus norvegicus similar to Whn-dependent transcript 2 (predicted) (RGD1562333_predicted), mRNA [XM_576585]		FALSE
A_42_P640923	0.0183856	0.00456702	0.0136136	0.311439	-0.110945	-0.574579	-1.00126	NM_057138	Cflar	Rattus norvegicus CASP8 and FADD-like apoptosis regulator (Cflar), transcript variant 2, mRNA [NM_057138]	NM_057138	FALSE
A_44_P1037285	0.047163	0.0156391	0.0419949	0.555043	0.983071	1.15123	-0.225108	NM_212541	Slc44a4	Rattus norvegicus solute carrier family 44, member 4 (Slc44a4), mRNA [NM_212541]	NM_212541	FALSE
A_44_P817696	0.0105165	0.00217949	0.388615	0.382057	0.39964	-0.0490695	-0.482043	NM_001007734	Echdc1	Rattus norvegicus enoyl Coenzyme A hydratase domain containing 1 (Echdc1), mRNA [NM_001007734]	NM_001007734	FALSE
A_44_P288153	0.00249012	0.000339369	0.325048	0.369668	0.961125	1.39586	2.63667	NM_019170	Cbr1	Rattus norvegicus carbonyl reductase 1 (Cbr1), mRNA [NM_019170]	NM_019170	FALSE
A_44_P133697	0.0406437	0.0128459	0.515364	0.125825	0.205982	0.655915	1.36507	XM_235349	RGD1562236_predicted	PREDICTED: Rattus norvegicus similar to breast cancer membrane protein 101 (predicted) (RGD1562236_predicted), mRNA [XM_235349]	XM_235349	FALSE
A_44_P372674	0.00473016	0.000772589	0.0220765	-0.341942	-0.204684	0.368938	0.946909	ENSRNOT00000021228	Prkrir_predicted	Rattus norvegicus similar to Prkrir protein (LOC308845), mRNA [XM_218949]		FALSE
A_44_P144943	0.0164864	0.00397046	0.322781	-0.00190574	-0.0632321	0.302899	1.21807	NM_001047847	RGD1306947	Rattus norvegicus similar to RIKEN cDNA 1500041N16 (RGD1306947), mRNA [NM_001047847]	NM_001047847	FALSE
A_44_P362380	0.00246796	0.000335046	0.062283	-0.379968	0.0492198	0.29909	1.09208	AW141135	AW141135	AW141135 EST291167 Normalized rat brain, Bento Soares Rattus sp. cDNA clone RGIBD45 5' end similar to jerky gene product homolog, mRNA sequence [AW141135]	AW141135	FALSE
A_44_P771409	0.0415306	0.0132182	-0.170595	-0.301739	0.100899	0.201214	0.268136	BG667707	BG667707	BG667707 DRABJG01 Rat DRG Library Rattus norvegicus cDNA clone DRABJG01 5', mRNA sequence [BG667707]	BG667707	FALSE
A_44_P868335	0.0422749	0.0135096	0.41368	0.630374	0.469114	0.524795	-0.313606	ENSRNOT00000011219	Ptk2	Focal adhesion kinase 1 (EC 2.7.10.2) (FADK 1) (pp125FAK). [Source:Uniprot/SWISSPROT;Acc:O35346] [ENSRNOT00000011219]		FALSE
A_44_P681227	0.00555447	0.000958713	0.18449	0.371067	0.78344	1.19495	1.21098	AW143725	AW143725	AW143725 EST294021 Normalized rat embryo, Bento Soares Rattus sp. cDNA clone RGIBY81 5' end, mRNA sequence [AW143725]	AW143725	FALSE
A_44_P432109	0.0149901	0.00348922	-0.323261	0.1216	0.797602	0.84332	0.711762	NM_032614	Txnl2	Rattus norvegicus thioredoxin-like 2 (Txnl2), mRNA [NM_032614]	NM_032614	FALSE
A_42_P734384	0.0219795	0.00577824	0.28459	-0.0977962	0.46494	0.634899	0.881719	ENSRNOT00000014546	Sptlc1_predicted	PREDICTED: Rattus norvegicus serine palmitoyltransferase, long chain base subunit 1 (predicted) (Sptlc1_predicted), mRNA [XM_341495]		FALSE
A_44_P375380	0.0479201	0.0160024	0.357193	0.219168	0.383807	0.726297	0.954334	XM_001054156	LOC679713	PREDICTED: Rattus norvegicus similar to bromodomain and PHD finger-containing protein 1 isoform 1 (LOC679713), mRNA [XM_001054156]	XM_001054156	FALSE
A_44_P124717	0.000143099	5.9523e-06	0.159133	0.0665267	0.377149	0.908197	1.88952	NM_001014015	Rbm34	Rattus norvegicus RNA binding motif protein 34 (Rbm34), mRNA [NM_001014015]	NM_001014015	FALSE
A_44_P180557	0.0240174	0.00647744	0.50211	0.480364	0.614306	0.812504	0.615618	A_44_P180557	A_44_P180557			FALSE
A_44_P358151	0.00724087	0.00135088	0.560081	0.401722	0.286962	-0.127743	-0.826795	NM_199082	Sectm1b	Rattus norvegicus secreted and transmembrane 1B (Sectm1b), mRNA [NM_199082]	NM_199082	FALSE
A_44_P1020541	0.00814005	0.00156831	1.05876	0.960685	1.28257	1.49484	0.0522263	TC590058	TC590058	ERG1_RAT (P52020) Squalene monooxygenase (Squalene epoxidase) (SE) , complete [TC590058]		FALSE
A_44_P203117	0.0128963	0.00285467	-0.411404	-0.602623	-0.213251	-0.15896	0.759176	BC089201	Fnbp4	Rattus norvegicus formin binding protein 4, mRNA (cDNA clone IMAGE:7123616), complete cds. [BC089201]	BC089201	FALSE
A_44_P914452	0.000193569	9.39908e-06	0.197733	0.283572	0.344872	-0.123112	-1.50304	TC587696	TC587696	Q7TQ12_RAT (Q7TQ12) Aa1114, partial (9%) [TC587696]		FALSE
A_44_P267993	0.0348805	0.0105361	-0.301554	-0.0189651	0.443625	0.213249	0.744158	CB546126	CB546126	CB546126 AMGNNUC:NRDG1-00165-F3-A nrdg1 (10855) Rattus norvegicus cDNA clone nrdg1-00165-f3 5', mRNA sequence [CB546126]	CB546126	FALSE
A_42_P753820	0.00329977	0.000486109	-0.0608161	-0.228662	0.629209	0.519654	0.794805	NM_001013184	Hmgn1	Rattus norvegicus high mobility group nucleosomal binding domain 1 (Hmgn1), mRNA [NM_001013184]	NM_001013184	FALSE
A_44_P729514	0.000171925	7.69601e-06	0.369255	0.269104	0.227965	1.0043	1.75375	XM_573199	RGD1560049_predicted	PREDICTED: Rattus norvegicus similar to Dual specificity protein phosphatase 3 (T-DSP11) (predicted) (RGD1560049_predicted), mRNA [XM_573199]	XM_573199	FALSE
A_44_P323833	6.73936e-05	1.92949e-06	0.625434	-0.0695082	0.714971	1.52105	2.44955	ENSRNOT00000007303	ENSRNOT00000007303	cAMP-dependent protein kinase, alpha-catalytic subunit (EC 2.7.11.11) (PKA C-alpha). [Source:Uniprot/SWISSPROT;Acc:P27791] [ENSRNOT00000007303]		FALSE
A_44_P1016350	0.0283211	0.00800866	0.312911	0.129466	0.560038	0.740321	0.958644	NM_057195	Smu1	Rattus norvegicus smu-1 suppressor of mec-8 and unc-52 homolog (C. elegans) (Smu1), mRNA [NM_057195]	NM_057195	FALSE
A_43_P19059	0.000141592	5.83238e-06	0.23447	-0.396441	-0.0227442	0.899617	1.8127	ENSRNOT00000019056	RGD1560656_predicted	PREDICTED: Rattus norvegicus similar to nucleolar complex associated 3 homolog (LOC685468), mRNA [XR_006195]		FALSE
A_44_P548524	0.00790578	0.00151344	0.335431	0.157216	0.495107	0.815633	1.00972	ENSRNOT00000005270	RGD1564093_predicted	similar to CG18809-PA, isoform A (LOC690331), mRNA [Source:RefSeq_dna;Acc:XR_006858] [ENSRNOT00000005270]		FALSE
A_43_P17344	0.0219298	0.0057627	0.402507	0.456259	0.430789	0.864965	1.35189	ENSRNOT00000016561	Bcl2l13_predicted	PREDICTED: Rattus norvegicus BCL2-like 13 (apoptosis facilitator) (predicted) (Bcl2l13_predicted), mRNA [XM_232252]		FALSE
AT_ssR_PC_3	4.09799e-05	8.64643e-07	0.661889	0.701445	0.653559	0.218826	-0.934239	AT_ssR_PC_3	AT_ssR_PC_3			pos
A_44_P170062	0.00760722	0.00144066	0.309293	0.245796	-0.355295	-0.548164	-1.44825	AI029930	AI029930	AI029930 UI-R-C0-ja-c-08-0-UI.s1 UI-R-C0 Rattus norvegicus cDNA clone UI-R-C0-ja-c-08-0-UI 3', mRNA sequence [AI029930]	AI029930	FALSE
A_44_P243760	0.000222914	1.18155e-05	0.273694	-0.447466	0.25248	0.922196	1.99891	ENSRNOT00000008286	RGD1560842_predicted	PREDICTED: Rattus norvegicus similar to Brix domain containing 1 (predicted) (RGD1560842_predicted), mRNA [XM_234659]		FALSE
A_44_P885959	0.031303	0.00913291	0.301744	0.244753	1.05432	1.18322	1.17109	TC621051	TC621051			FALSE
A_42_P820829	0.000618223	5.10319e-05	0.681104	0.838149	0.553785	0.302674	-0.679415	NM_001014090	RGD1305890	Rattus norvegicus similar to RIKEN cDNA D130038B21 (RGD1305890), mRNA [NM_001014090]	NM_001014090	FALSE
A_44_P313325	0.0273435	0.00764559	-0.0656682	0.0350432	0.276969	0.378798	0.819237	AA819534	AA819534	AA819534 UI-R-A0-bf-f-05-0-UI.s1 UI-R-A0 Rattus norvegicus cDNA clone UI-R-A0-bf-f-05-0-UI 3' similar to gb [AA819534]	AA819534	FALSE
A_44_P388777	0.0449981	0.0146755	0.180541	0.329502	0.705708	0.685311	0.76078	NM_053593	Cdk4	Rattus norvegicus cyclin-dependent kinase 4 (Cdk4), mRNA [NM_053593]	NM_053593	FALSE
A_44_P671449	0.036402	0.0111381	-0.206491	0.00783062	0.32876	0.551198	0.563979	TC602060	TC602060	RM35_MOUSE (Q9CQL6) 39S ribosomal protein L35, mitochondrial precursor (L35mt) (MRP-L35), partial (32%) [TC602060]		FALSE
A_44_P296468	0.000185285	8.68841e-06	0.828397	0.45008	0.113423	-0.24766	-1.57214	AI071174	AI071174	AI071174 UI-R-C2-my-d-02-0-UI.s1 UI-R-C2 Rattus norvegicus cDNA clone UI-R-C2-my-d-02-0-UI 3', mRNA sequence [AI071174]	AI071174	FALSE
A_44_P121430	0.0304138	0.00878243	0.455514	0.385524	0.233959	0.225395	-0.569251	XM_218737	Peg12_predicted	PREDICTED: Rattus norvegicus paternally expressed 12 (predicted) (Peg12_predicted), mRNA [XM_218737]	XM_218737	FALSE
A_44_P1034107	0.0204394	0.00524035	-0.194401	-0.262308	0.204481	0.388191	0.632218	NM_001013946	Akap8l	Rattus norvegicus A kinase (PRKA) anchor protein 8-like (Akap8l), mRNA [NM_001013946]	NM_001013946	FALSE
A_44_P1050929	0.0288078	0.00819869	-0.184196	-0.462511	0.360073	0.319851	0.653715	NM_001013951	LOC300284	Rattus norvegicus similar to RIKEN cDNA 4833435D08 (LOC300284), mRNA [NM_001013951]	NM_001013951	FALSE
A_44_P216497	0.00143036	0.000161509	0.0443639	0.0862735	0.600974	1.02338	1.50938	XM_001073036	LOC686240	PREDICTED: Rattus norvegicus similar to NMDA receptor regulated 1-like, transcript variant 1 (LOC686240), mRNA [XM_001073036]	XM_001073036	FALSE
A_43_P14027	0.0206326	0.00531641	0.349129	0.424778	0.326489	0.114479	-0.528678	NM_031052	Mipep	Rattus norvegicus mitochondrial intermediate peptidase (Mipep), mRNA [NM_031052]	NM_031052	FALSE
A_44_P795512	0.0346151	0.0104262	0.142063	-0.267091	0.072205	0.583848	1.30232	TC631352	TC631352			FALSE
A_44_P409645	0.0121236	0.00262388	0.25849	0.0335705	0.236271	0.617897	0.854964	NM_001004247	Bmsc-UbP	Rattus norvegicus bone marrow stromal cell-derived ubiquitin-like protein (Bmsc-UbP), mRNA [NM_001004247]	NM_001004247	FALSE
A_43_P11343	0.00265545	0.000368787	0.218109	0.745479	0.554376	0.494798	-1.35009	AW142634	AW142634	AW142634 EST292886 Normalized rat embryo, Bento Soares Rattus sp. cDNA clone RGIAR21 5' end, mRNA sequence [AW142634]	AW142634	FALSE
A_43_P20970	0.0357026	0.0108584	0.29454	0.228766	0.559678	0.80785	0.94291	ENSRNOT00000012598	ENSRNOT00000012598	PREDICTED: Rattus norvegicus similar to RING finger protein 11 (NEDD4 WW domain-binding protein 2) (Sid 1669) (LOC689577), mRNA [XM_001071243]		FALSE
A_44_P320884	0.00216403	0.000281089	0.470832	0.201395	0.634813	1.15776	1.43462	NM_022231	Birc4	Rattus norvegicus baculoviral IAP repeat-containing 4 (Birc4), mRNA [NM_022231]	NM_022231	FALSE
A_44_P997737	0.0204371	0.00523846	-0.0295972	-0.153994	0.281127	0.0375633	0.520016	AA942848	AA942848	EST198347 Normalized rat brain, Bento Soares Rattus sp. cDNA clone RBRAB51 3' end, mRNA sequence [AA942848]	AA942848	FALSE
A_44_P362981	0.00795517	0.00152429	1.08813	0.368958	-0.141154	-0.746347	-0.672251	NM_145878	Fabp5	Rattus norvegicus fatty acid binding protein 5, epidermal (Fabp5), mRNA [NM_145878]	NM_145878	FALSE
A_44_P928928	6.81069e-05	1.99685e-06	0.648102	0.373044	0.8664	0.238277	-1.36165	ENSRNOT00000044499	ENSRNOT00000044499	farensyl diphosphate synthase (Fdps), mRNA [Source:RefSeq_dna;Acc:NM_031840] [ENSRNOT00000044499]		FALSE
A_43_P12678	0.000274879	1.62788e-05	0.0501748	-0.136535	0.11251	1.00726	2.45368	NM_031784	Pias3	Rattus norvegicus protein inhibitor of activated STAT 3 (Pias3), mRNA [NM_031784]	NM_031784	FALSE
A_44_P116449	0.0103693	0.00213692	0.134062	-0.164558	0.422752	0.805553	0.82044	NM_031093	Rala	Rattus norvegicus v-ral simian leukemia viral oncogene homolog A (ras related) (Rala), mRNA [NM_031093]	NM_031093	FALSE
A_43_P16995	0.000175374	7.90187e-06	0.459489	0.362617	0.624262	1.16488	1.89584	NM_053757	Scye1	Rattus norvegicus small inducible cytokine subfamily E, member 1 (Scye1), mRNA [NM_053757]	NM_053757	FALSE
A_43_P14432	0.0107754	0.00225687	-0.062911	-0.086158	0.172054	-0.0412138	0.811267	TC614891	TC614891	L22858 AcOrf-66 peptide {Autographa californica nucleopolyhedrovirus} (exp=-1; wgp=0; cg=1), partial (3%) [TC614891]		FALSE
A_44_P791276	0.00176655	0.00021338	0.385735	0.480316	0.466305	0.367105	-1.26995	A_44_P791276	A_44_P791276			FALSE
A_44_P144988	0.000194144	9.46517e-06	0.552616	0.872563	0.691397	0.268621	-3.24714	ENSRNOT00000010898	RGD1309807	RGD1309807 protein (Fragment). [Source:Uniprot/SPTREMBL;Acc:Q5M847] [ENSRNOT00000010898]		FALSE
A_44_P505180	0.0384111	0.011894	-0.159216	-0.607882	0.127932	0.364158	0.923067	NM_057202	Kif5b	Rattus norvegicus kinesin family member 5B (Kif5b), mRNA [NM_057202]	NM_057202	FALSE
A_44_P377355	0.00361867	0.000547949	0.298484	-0.137307	0.466035	0.883157	0.702427	A_44_P377355	A_44_P377355			FALSE
A_44_P652863	0.00202549	0.000257445	0.0697896	0.030432	0.442692	0.771148	1.25113	CF111229	CF111229	Shultzomica04480 Rat lung airway and parenchyma cDNA libraries Rattus norvegicus cDNA clone Contig3956 5', mRNA sequence [CF111229]	CF111229	FALSE
A_44_P1001735	0.00519172	0.000874171	-0.235979	-0.189137	0.219895	0.448924	0.993045	NM_001009621	Nudcd2	Rattus norvegicus NudC domain containing 2 (Nudcd2), mRNA [NM_001009621]	NM_001009621	FALSE
A_42_P788760	0.00243448	0.00032893	-0.183751	-0.183902	0.141969	0.346783	1.00419	ENSRNOT00000011378	Wdr21_predicted	PREDICTED: Rattus norvegicus WD repeat domain 21 (predicted) (Wdr21_predicted), mRNA [XM_343088]		FALSE
A_44_P105229	0.000197007	9.66854e-06	0.240716	0.230971	-0.118827	-0.436941	-2.09485	NM_001013157	Nnt	Rattus norvegicus nicotinamide nucleotide transhydrogenase (Nnt), mRNA [NM_001013157]	NM_001013157	FALSE
A_42_P745958	0.00121544	0.00012978	0.483759	0.138902	0.202786	0.183896	-0.962844	NM_031351	Atrn	Rattus norvegicus attractin (Atrn), mRNA [NM_031351]	NM_031351	FALSE
A_44_P277010	0.00375124	0.000571984	-0.0490416	-0.225084	-0.23686	0.236082	0.881601	ENSRNOT00000023456	Imp3_predicted	RVL10880 Wackym-Soares normalized rat vestibular cDNA library Rattus norvegicus cDNA 5', mRNA sequence [DV719975]		FALSE
A_44_P238257	0.0367831	0.0112798	0.323515	0.221136	0.508525	0.760942	1.12144	NM_053920	Trip10	Rattus norvegicus thyroid hormone receptor interactor 10 (Trip10), mRNA [NM_053920]	NM_053920	FALSE
A_44_P1036339	4.52034e-05	1.04754e-06	0.0321958	-0.23988	0.277897	0.55432	1.99559	ENSRNOT00000058493	ENSRNOT00000058493	Nucleolar GTP-binding protein 1 (Chronic renal failure gene protein). [Source:Uniprot/SWISSPROT;Acc:Q99P77] [ENSRNOT00000058493]		FALSE
A_44_P763087	0.0189877	0.00476448	-0.176024	-0.408125	-0.187416	-0.0124828	-0.896855	TC590469	TC590469	Q7S1S6_NEUCR (Q7S1S6) Predicted protein, partial (5%) [TC590469]		FALSE
A_44_P269241	5.97101e-05	1.5939e-06	-0.0615348	-0.0492021	0.188404	0.694998	1.8444	NM_001047954	LOC500028	Rattus norvegicus hypothetical protein LOC500028 (LOC500028), mRNA [NM_001047954]	NM_001047954	FALSE
A_44_P588645	3.27613e-05	6.0929e-07	0.258077	-0.159291	0.229437	1.0531	2.55196	XM_228076	RGD1305633_predicted	PREDICTED: Rattus norvegicus similar to RIKEN cDNA 2600005C20 (predicted) (RGD1305633_predicted), mRNA [XM_228076]	XM_228076	FALSE
A_44_P507274	0.00154468	0.000177985	0.124873	-0.0215724	0.352061	0.59535	0.889173	NM_053799	Dars	Rattus norvegicus aspartyl-tRNA synthetase (Dars), mRNA [NM_053799]	NM_053799	FALSE
A_44_P297659	0.00177546	0.000215097	0.441602	0.256385	0.735363	1.36125	1.34434	XR_007127	LOC691504	PREDICTED: Rattus norvegicus similar to Zinc finger protein ZFPM1 (Zinc finger protein multitype 1) (Friend of GATA protein 1) (Friend of GATA-1) (FOG-1) (LOC691504), mRNA [XR_007127]	XR_007127	FALSE
A_44_P513428	0.00176086	0.000212192	0.363476	0.271269	0.716382	0.95677	1.30766	NM_001012081	Polr3c	Rattus norvegicus polymerase (RNA) III (DNA directed) polypeptide C (Polr3c), mRNA [NM_001012081]	NM_001012081	FALSE
A_43_P20951	0.0310107	0.0090112	0.452508	0.0343232	0.174671	0.965667	1.04703	ENSRNOT00000055875	Anapc1_predicted	Rattus norvegicus similar to tsg24 (LOC311412), mRNA [XM_230589]		FALSE
A_44_P111489	0.00120571	0.000128317	0.429676	0.276627	-0.115227	0.392078	-3.36022	BG671456	BG671456	DRNBSA07 Rat DRG Library Rattus norvegicus cDNA clone DRNBSA07 5', mRNA sequence [BG671456]	BG671456	FALSE
A_44_P1044410	0.0186723	0.00466063	0.32667	-0.0137205	0.412174	0.947619	1.13199	ENSRNOT00000027668	Sf3b2_predicted	Rattus norvegicus similar to Splicing factor 3b, subunit 2 (LOC293671), mRNA [XM_215182]		FALSE
A_44_P176494	0.0199943	0.00509916	0.260008	-0.12339	0.162063	0.353331	0.989119	NM_001024769	Cdc73	Rattus norvegicus cell division cycle 73, Paf1/RNA polymerase II complex component, homolog (S. cerevisiae) (Cdc73), mRNA [NM_001024769]	NM_001024769	FALSE
A_44_P175461	0.00251889	0.000345359	0.141446	-0.182353	0.373196	0.591961	0.65007	ENSRNOT00000006290	RGD1565602_predicted	PREDICTED: Rattus norvegicus similar to PLU1 (predicted) (RGD1565602_predicted), mRNA [XM_239761]		FALSE
A_44_P309780	0.000817665	7.44989e-05	0.337169	0.29672	0.572436	0.85635	1.60135	ENSRNOT00000038879	Dnajb1_predicted	PREDICTED: Rattus norvegicus DnaJ (Hsp40) homolog, subfamily B, member 1 (predicted) (Dnajb1_predicted), mRNA [XM_341663]		FALSE
A_43_P11674	0.000416446	2.89521e-05	1.1222	1.00968	1.0376	-0.00739163	-2.15014	NM_013039	Abcc8	Rattus norvegicus ATP-binding cassette, sub-family C (CFTR/MRP), member 8 (Abcc8), mRNA [NM_013039]	NM_013039	FALSE
A_42_P644929	0.00576007	0.00100366	-0.189946	-0.683725	0.121785	0.438834	0.648191	NM_021579	Nxf1	Rattus norvegicus nuclear RNA export factor 1 (Nxf1), mRNA [NM_021579]	NM_021579	FALSE
A_44_P114656	0.00229532	0.000304202	0.197228	0.254124	0.609124	0.793899	1.13466	A_44_P114656	A_44_P114656			FALSE
A_44_P522682	0.0091384	0.00181315	0.616848	0.348391	0.424443	0.875098	1.35067	NM_024152	Arf6	Rattus norvegicus ADP-ribosylation factor 6 (Arf6), mRNA [NM_024152]	NM_024152	FALSE
A_44_P745579	0.00597335	0.00104924	0.131557	-0.174203	-0.020154	0.657358	0.898147	TC584984	TC584984			FALSE
A_43_P20541	0.0179059	0.00442578	0.118103	-0.181001	0.136445	0.251636	0.961791	ENSRNOT00000024082	Eed_predicted	PREDICTED: Rattus norvegicus embryonic ectoderm development (predicted) (Eed_predicted), mRNA [XM_214996]		FALSE
A_43_P19424	0.0194948	0.0049417	0.26817	0.320668	0.432043	0.5333	1.11388	XM_216295	Aebp2_predicted	PREDICTED: Rattus norvegicus AE binding protein 2 (predicted) (Aebp2_predicted), mRNA [XM_216295]	XM_216295	FALSE
A_43_P17714	0.0292957	0.00837524	0.125546	0.0740852	0.0905668	0.465213	0.548284	ENSRNOT00000010786	Usp20_predicted	PREDICTED: Rattus norvegicus ubiquitin specific protease 20 (predicted) (Usp20_predicted), mRNA [XM_001079722]		FALSE
A_44_P620356	0.0469311	0.015549	0.0471922	-0.126027	0.114535	0.629891	0.987981	AW917690	AW917690	AW917690 EST348994 Rat gene index, normalized rat, norvegicus, Bento Soares Rattus norvegicus cDNA clone RGIEG85 5' end, mRNA sequence [AW917690]	AW917690	FALSE
A_44_P915790	0.000747306	6.57606e-05	0.758199	0.574214	0.036081	-0.528394	-1.63499	TC622410	TC622410			FALSE
A_44_P230733	7.23356e-05	2.18556e-06	0.765537	0.748191	0.56293	-0.871092	-2.56037	ENSRNOT00000046879	ENSRNOT00000046879	Rattus norvegicus similar to cDNA sequence BC016265 (LOC361013), mRNA [XM_341288]		FALSE
A_44_P206550	0.010899	0.00228914	0.492357	0.129696	0.507939	0.637279	1.09656	ENSRNOT00000023379	Dullard	Dullard protein (Fragment). [Source:Uniprot/SPTREMBL;Acc:Q5M952] [ENSRNOT00000023379]		FALSE
A_44_P623770	0.0136337	0.00307627	-0.0551095	-0.166828	-0.0163043	0.299372	0.815412	TC602701	TC602701			FALSE
A_44_P995316	0.0338189	0.0101109	0.815304	0.443812	0.795918	1.14211	1.39188	ENSRNOT00000006913	Sgpp1	Sphingosine-1-phosphate phosphatase 1 (EC 3.1.3.-) (Sphingosine-1- phosphatase 1) (SPPase1) (Spp1). [Source:Uniprot/SWISSPROT;Acc:Q99P55] [ENSRNOT00000006913]		FALSE
A_43_P11873	0.00383741	0.000589626	0.115197	-0.220438	0.211308	0.819632	0.995053	NM_017234	Pxmp3	Rattus norvegicus peroxisomal membrane protein 3 (Pxmp3), mRNA [NM_017234]	NM_017234	FALSE
A_44_P137334	0.000320554	1.99535e-05	0.159073	-0.347021	0.133279	1.176	1.88232	NM_181474	Tfb1m	Rattus norvegicus transcription factor B1, mitochondrial (Tfb1m), mRNA [NM_181474]	NM_181474	FALSE
A_43_P20505	6.37564e-05	1.75732e-06	0.64117	0.281747	0.160839	-0.535037	-0.757453	NM_001079938	Bbx_predicted	Rattus norvegicus bobby sox homolog (Drosophila) (predicted) (Bbx_predicted), mRNA [NM_001079938]	NM_001079938	FALSE
A_44_P354229	0.000491861	3.65602e-05	0.244613	-0.188996	0.313224	1.32594	2.34457	XR_005779	LOC503452	PREDICTED: Rattus norvegicus similar to karyopherin (importin) alpha 2 (LOC503452), mRNA [XR_005779]	XR_005779	FALSE
A_44_P363882	0.0206269	0.00531375	0.876081	0.681512	0.987525	1.33292	0.326618	ENSRNOT00000042166	ENSRNOT00000042166	LOC360570 protein (Fragment). [Source:Uniprot/SPTREMBL;Acc:Q3B8R3] [ENSRNOT00000042166]		FALSE
A_43_P18296	0.00625391	0.00111219	0.349164	0.207534	0.373889	0.863831	0.74986	ENSRNOT00000041389	ENSRNOT00000041389	E3 ubiquitin-protein ligase rififylin (EC 6.3.2.-) (RING finger and FYVE-like domain-containing protein 1) (FYVE-RING finger protein Sakura). [Source:Uniprot/SWISSPROT;Acc:Q8CIN9] [ENSRNOT00000041389]		FALSE
A_43_P23049	0.00667265	0.0012064	0.277157	0.374555	0.325941	0.10801	-0.484911	NM_001012183	Cryz	Rattus norvegicus crystallin, zeta (Cryz), mRNA [NM_001012183]	NM_001012183	FALSE
A_44_P313272	2.81538e-05	4.93867e-07	0.734973	0.821436	0.668158	0.169497	-1.39246	NM_133623	Slc6a13	Rattus norvegicus solute carrier family 6 (neurotransmitter transporter, GABA), member 13 (Slc6a13), mRNA [NM_133623]	NM_133623	FALSE
A_44_P1057955	0.0211006	0.00547719	0.613035	0.515862	0.308054	0.0700725	-0.289517	NM_031812	Cd164	Rattus norvegicus CD164 antigen (Cd164), mRNA [NM_031812]	NM_031812	FALSE
A_44_P157690	0.00776035	0.0014774	-0.287996	-0.513477	0.537126	0.163913	0.488524	NM_031117	Snrpn	Rattus norvegicus small nuclear ribonucleoprotein N (Snrpn), mRNA [NM_031117]	NM_031117	FALSE
A_44_P434844	0.0225677	0.00598054	0.647507	0.254506	0.90054	0.796302	1.42306	NM_001009357	Rqcd1	Rattus norvegicus rcd1 (required for cell differentiation) homolog 1 (S. pombe) (Rqcd1), mRNA [NM_001009357]	NM_001009357	FALSE
A_44_P301621	0.0051071	0.000854509	0.294689	0.141057	0.50567	0.935796	1.50191	NM_172018	Pp3111	Rattus norvegicus PP3111 protein (Pp3111), mRNA [NM_172018]	NM_172018	FALSE
A_44_P315138	0.0141867	0.00325969	0.162355	0.297496	0.377347	0.746305	1.26021	ENSRNOT00000021228	Prkrir_predicted	PREDICTED: Rattus norvegicus protein-kinase, interferon-inducible double stranded RNA dependent inhibitor, repressor of (P58 repressor) (predicted) (Prkrir_predicted), mRNA [XM_218949]		FALSE
A_44_P347970	0.00218553	0.000284395	-0.0582427	-0.295345	0.23489	0.474746	0.953352	AW142620	AW142620	AW142620 EST292872 Normalized rat embryo, Bento Soares Rattus sp. cDNA clone RGIAQ91 5' end, mRNA sequence [AW142620]	AW142620	FALSE
A_44_P1039205	0.000107193	3.84835e-06	0.358603	0.691475	0.0922712	-1.28625	-2.1459	M23721	M23721	RATCPA208 Rat carboxypeptidase (CA2) gene, exon 11 [M23721]	M23721	FALSE
A_44_P515538	0.00972129	0.00196146	-0.203469	-0.198597	0.00808716	0.305912	0.967052	ENSRNOT00000001355	ENSRNOT00000001355			FALSE
A_44_P1042876	0.000705834	6.14525e-05	0.500399	0.865407	1.08678	1.39126	3.88881	NM_031971	Hspa1a	Rattus norvegicus heat shock 70kD protein 1A (Hspa1a), mRNA [NM_031971]	NM_031971	FALSE
A_44_P1051042	0.0446211	0.0145027	0.0600617	0.608458	0.449339	0.142175	-0.494787	ENSRNOT00000035745	C8g_predicted	PREDICTED: Rattus norvegicus complement component 8, gamma polypeptide (predicted) (C8g_predicted), mRNA [XM_215990]		FALSE
A_43_P20408	0.000482184	3.55309e-05	0.813998	0.488683	0.544812	-0.0181247	-0.935568	NM_001009641	Pepd	Rattus norvegicus peptidase D (Pepd), mRNA [NM_001009641]	NM_001009641	FALSE
A_44_P154049	0.0439837	0.014226	0.402063	0.202341	0.751492	0.865547	0.992329	NM_024405	Axin1	Rattus norvegicus axin 1 (Axin1), mRNA [NM_024405]	NM_024405	FALSE
A_44_P343797	0.0192641	0.00485432	0.379149	0.0238442	0.614465	0.978947	0.892124	NM_001012025	Ubxd2	Rattus norvegicus UBX domain containing 2 (Ubxd2), mRNA [NM_001012025]	NM_001012025	FALSE
A_44_P477903	0.00026134	1.50257e-05	0.437304	0.236353	0.366951	0.928432	1.72622	NM_053957	Apbb3	Rattus norvegicus amyloid beta (A4) precursor protein-binding, family B, member 3 (Apbb3), mRNA [NM_053957]	NM_053957	FALSE
A_44_P112371	2.20301e-05	3.24409e-07	0.221036	0.00271296	0.0260603	1.06127	2.55964	ENSRNOT00000016660	RGD1563950_predicted	Rattus norvegicus similar to transcription factor NRF; ITBA4 gene (LOC298316), mRNA [XM_233308]		FALSE
A_44_P1012591	0.00195445	0.000245231	0.455831	0.463512	0.765504	0.817494	-0.26023	NM_172023	Osbpl1a	Rattus norvegicus oxysterol binding protein-like 1A (Osbpl1a), mRNA [NM_172023]	NM_172023	FALSE
A_42_P739860	0.00128855	0.000140988	0.427972	0.0748219	0.296663	0.891921	1.59942	NM_133578	Dusp5	Rattus norvegicus dual specificity phosphatase 5 (Dusp5), mRNA [NM_133578]	NM_133578	FALSE
A_44_P1033595	0.00128105	0.000139341	0.351468	0.373638	0.664824	1.18256	0.874648	NM_001044241	RGD1309871_predicted	Rattus norvegicus similar to RIKEN cDNA 5730596K20 (predicted) (RGD1309871_predicted), mRNA [NM_001044241]	NM_001044241	FALSE
A_42_P646075	0.00661021	0.00119251	-0.261298	-0.190258	0.393187	0.879558	0.15921	NM_001004279	Ppid	Rattus norvegicus peptidylprolyl isomerase D (cyclophilin D) (Ppid), mRNA [NM_001004279]	NM_001004279	FALSE
A_44_P534557	0.0252961	0.0069054	0.134941	0.278197	0.842794	1.34013	1.24771	ENSRNOT00000004260	RGD1561019_predicted	RVL9406 Wackym-Soares normalized rat vestibular cDNA library Rattus norvegicus cDNA 5', mRNA sequence [DV718777]		FALSE
A_44_P525665	0.00360221	0.000544872	0.650031	0.217592	0.443176	1.04499	1.56807	ENSRNOT00000024445	Atg16l1_predicted	PREDICTED: Rattus norvegicus ATG16 autophagy related 16-like 1 (S. cerevisiae) (predicted) (Atg16l1_predicted), mRNA [XM_343619]		FALSE
A_44_P112586	0.00394581	0.000611607	0.298976	0.144704	0.791944	0.990864	1.65336	ENSRNOT00000031352	RGD1560909_predicted	PREDICTED: Rattus norvegicus similar to DNA segment, Chr 1, Brigham & Womens Genetics 0212 expressed (predicted) (RGD1560909_predicted), mRNA [XM_343560]		FALSE
A_44_P715035	0.000552938	4.33073e-05	-0.0494287	-0.259902	-0.241124	0.231769	0.966766	NM_001007702	RGD1359108	Rattus norvegicus similar to RIKEN cDNA 3110043O21 (RGD1359108), mRNA [NM_001007702]	NM_001007702	FALSE
A_44_P222946	0.000444442	3.17328e-05	0.29786	0.286048	0.579724	0.80449	1.54072	ENSRNOT00000003750	LOC360568	Rattus norvegicus similar to RIKEN cDNA 2810013M15 (LOC360568), mRNA [XM_340844]		FALSE
A_44_P337351	0.00118226	0.000124572	0.304231	0.425438	0.207072	-0.242062	-1.1657	NM_001033883	Cxcl12	Rattus norvegicus chemokine (C-X-C motif) ligand 12 (Cxcl12), transcript variant 3, mRNA [NM_001033883]	NM_001033883	FALSE
A_44_P175893	0.00576894	0.00100555	0.619412	0.681379	0.632642	-0.322249	-0.804257	XM_234277	RGD1305721_predicted	PREDICTED: Rattus norvegicus similar to RIKEN cDNA 2810055F11 (predicted) (RGD1305721_predicted), mRNA [XM_234277]	XM_234277	FALSE
A_44_P185367	0.00682023	0.00124488	0.903869	0.610253	1.30079	1.38083	1.81842	NM_001013095	Eif3s4	Rattus norvegicus eukaryotic translation initiation factor 3, subunit 4 (delta) (Eif3s4), mRNA [NM_001013095]	NM_001013095	FALSE
A_44_P203349	0.0432141	0.0139137	0.501936	0.0477983	-0.571165	-0.118352	-1.04048	NM_001047956	LOC500270	Rattus norvegicus 796 (LOC500270), mRNA [NM_001047956]	NM_001047956	FALSE
A_43_P23282	0.0175298	0.00431021	0.61708	0.267547	0.45252	-0.076754	-0.541751	ENSRNOT00000047831	Ppfibp2	Liprin beta 2 (Fragment). [Source:Uniprot/SPTREMBL;Acc:Q5UDQ9] [ENSRNOT00000047831]		FALSE
A_42_P525962	0.0121018	0.00261846	-0.329697	-0.195404	0.137245	0.299157	0.819763	ENSRNOT00000005402	RGD1561792_predicted	PREDICTED: Rattus norvegicus similar to CG14903-PA (predicted) (RGD1561792_predicted), mRNA [XM_216648]		FALSE
A_44_P624857	0.00747064	0.00140428	0.51757	-0.0771497	0.468196	0.958013	0.360293	TC622877	TC622877			FALSE
A_44_P356503	0.00233954	0.000313082	0.410663	0.472739	0.573568	1.18108	1.42351	ENSRNOT00000021562	RGD1562232_predicted	similar to microfibrillar-associated protein 1 (LOC365673), mRNA [Source:RefSeq_dna;Acc:XR_009024] [ENSRNOT00000021562]		FALSE
A_44_P496262	0.00694184	0.00127596	-0.101653	-0.0684777	0.457045	1.01296	1.3976	NM_012922	Casp3	Rattus norvegicus caspase 3, apoptosis related cysteine protease (Casp3), mRNA [NM_012922]	NM_012922	FALSE
A_43_P19812	0.0290101	0.00827157	0.261568	0.194487	0.367924	0.444339	1.35719	NM_001025652	RGD1305420	Rattus norvegicus similar to Nef associated protein 1 (RGD1305420), mRNA [NM_001025652]	NM_001025652	FALSE
A_44_P715158	0.000562018	4.43732e-05	0.17514	-0.118533	0.375321	0.233755	1.06004	A_44_P715158	A_44_P715158			FALSE
A_44_P219780	0.0461425	0.0151812	-0.856954	-1.12388	-0.887147	-0.622955	0.509336	NM_001033866	Surf2	Rattus norvegicus surfeit 2 (Surf2), mRNA [NM_001033866]	NM_001033866	FALSE
A_44_P449544	0.0137739	0.00312651	0.253533	0.235861	0.58865	0.790311	1.16562	NM_153316	Slc35e4	Rattus norvegicus solute carrier family 35, member E4 (Slc35e4), mRNA [NM_153316]	NM_153316	FALSE
A_43_P10825	0.00183892	0.000225913	-0.044613	0.0267389	0.275962	0.885115	1.21598	A_43_P10825	A_43_P10825			FALSE
A_42_P609263	0.00471055	0.000768273	-0.0737843	-0.000945091	0.47222	0.915911	0.827256	NM_001025653	Lrrc42	Rattus norvegicus leucine rich repeat containing 42 (Lrrc42), mRNA [NM_001025653]	NM_001025653	FALSE
A_42_P668042	0.00480298	0.000786455	0.346086	0.531121	0.944321	1.46298	1.59693	NM_147138	Zwint	Rattus norvegicus ZW10 interactor (Zwint), mRNA [NM_147138]	NM_147138	FALSE
A_44_P991121	0.0117778	0.00253175	0.0730599	-0.006284	0.282163	0.16855	-0.856914	ENSRNOT00000001464	ENSRNOT00000001464	Androgen-induced proliferation inhibitor (Fragment). [Source:Uniprot/SPTREMBL;Acc:Q6TRW4] [ENSRNOT00000001464]		FALSE
A_44_P561667	0.000182881	8.44395e-06	-0.374993	-0.622212	0.151637	0.366925	1.22	TC583730	TC583730	P74437_SYNY3 (P74437) Sll0354 protein, partial (10%) [TC583730]		FALSE
A_44_P130270	0.0191651	0.00482023	-0.231645	-0.333604	0.0879486	-0.265768	0.429973	NM_181363	Nudt6	Rattus norvegicus nudix (nucleoside diphosphate linked moiety X)-type motif 6 (Nudt6), mRNA [NM_181363]	NM_181363	FALSE
A_44_P790393	0.00451988	0.000727901	0.787166	0.796167	1.29508	1.99505	2.53307	CK603271	LOC681708	AGENCOURT_17895151 NIH_MGC_234 Rattus norvegicus cDNA clone IMAGE:7192830 5', mRNA sequence [CK603271]	CK603271	FALSE
A_44_P493045	0.014192	0.00326221	0.79932	0.579591	0.592236	0.373433	1.52579	AA800604	AA800604	AA800604 EST190101 Normalized rat lung, Bento Soares Rattus sp. cDNA clone RLUAB65 3' end, mRNA sequence [AA800604]	AA800604	FALSE
A_42_P515405	0.0420238	0.013417	0.103118	-0.123842	-0.337776	-0.72532	0.484353	NM_212505	Ier3	Rattus norvegicus immediate early response 3 (Ier3), mRNA [NM_212505]	NM_212505	FALSE
A_44_P358921	0.00289593	0.000413704	0.57204	0.261761	0.479376	1.09952	1.62291	NM_020075	Eif5	Rattus norvegicus eukaryotic translation initiation factor 5 (Eif5), mRNA [NM_020075]	NM_020075	FALSE
A_44_P827421	0.00671729	0.00121814	-0.00817466	-0.0726715	0.445333	0.680886	1.03403	XM_575939	RGD1560468_predicted	PREDICTED: Rattus norvegicus similar to novel protein (predicted) (RGD1560468_predicted), mRNA [XM_575939]	XM_575939	FALSE
A_44_P559041	0.0110694	0.00233674	0.154905	-0.0387747	0.358771	0.698141	0.959156	ENSRNOT00000018487	Ighmbp2	immunoglobulin mu binding protein 2 [Source:RefSeq_peptide;Acc:NP_113774] [ENSRNOT00000018487]		FALSE
A_42_P762829	0.00247335	0.000336068	0.0597624	0.219242	0.289543	0.334392	1.28612	NM_013154	Cebpd	Rattus norvegicus CCAAT/enhancer binding protein (C/EBP), delta (Cebpd), mRNA [NM_013154]	NM_013154	FALSE
A_44_P242614	0.0288542	0.00821358	0.249544	0.000897408	-0.0965223	0.118729	-0.745794	XM_342692	Znrf1_predicted	PREDICTED: Rattus norvegicus zinc and ring finger 1 (predicted) (Znrf1_predicted), mRNA [XM_342692]	XM_342692	FALSE
A_44_P135843	0.0337569	0.0100766	-0.57161	-0.304306	0.121298	0.130906	0.170093	NM_031109	Rps10	Rattus norvegicus ribosomal protein S10 (Rps10), mRNA [NM_031109]	NM_031109	FALSE
A_44_P181503	0.00019759	9.77225e-06	0.367231	0.162995	-0.366776	-0.564813	-1.61863	ENSRNOT00000007552	Suclg2	Suclg2 protein (Fragment). [Source:Uniprot/SPTREMBL;Acc:Q68FT4] [ENSRNOT00000007552]		FALSE
A_44_P330931	0.00784482	0.00149809	0.262933	0.105408	0.345827	0.750029	1.4445	ENSRNOT00000019910	Prpf4	Rattus norvegicus PRP4 pre-mRNA processing factor 4 homolog (yeast), mRNA (cDNA clone IMAGE:7135397) [BC087165]		FALSE
A_44_P852537	0.010842	0.00227589	0.0550044	-0.182717	-0.372736	0.385282	0.922691	ENSRNOT00000010672	RGD1566396_predicted	PREDICTED: Rattus norvegicus similar to RIKEN cDNA D230037D09 gene (predicted) (RGD1566396_predicted), mRNA [XM_001067433]		FALSE
A_44_P714986	6.48634e-05	1.8266e-06	0.794934	0.647401	0.268089	-1.79269	-2.32502	CK478004	CK478004	AGENCOURT_17578690 NIH_MGC_232 Rattus norvegicus cDNA clone IMAGE:7125902 5', mRNA sequence [CK478004]	CK478004	FALSE
A_43_P16469	0.00506208	0.000843136	0.654323	0.220053	0.491164	0.921027	1.46957	NM_001083313	Chmp1a	Rattus norvegicus chromatin modifying protein 1A (Chmp1a), mRNA [NM_001083313]	NM_001083313	FALSE
A_44_P1035872	0.0124573	0.00272503	0.159923	0.213229	0.501426	0.598046	1.0286	NM_001025723	LOC361473	Rattus norvegicus similar to mitochondrial translational release factor 1-like (LOC361473), mRNA [NM_001025723]	NM_001025723	FALSE
A_44_P558163	2.81118e-05	4.91482e-07	-0.0757443	0.0494776	0.341658	0.916966	2.26123	ENSRNOT00000024896	Lipt1_predicted	PREDICTED: Rattus norvegicus lipoyltransferase 1 (predicted) (Lipt1_predicted), mRNA [XM_237067]		FALSE
A_44_P792470	0.0028163	0.000397868	-0.0388352	-0.172547	0.643046	0.652748	1.505	DV722661	DV722661	RVL14306 Wackym-Soares normalized rat vestibular cDNA library Rattus norvegicus cDNA 5', mRNA sequence [DV722661]	DV722661	FALSE
A_44_P1006208	0.00079739	7.19723e-05	0.00983202	-0.105275	0.106454	0.488744	1.27018	AW915541	AW915541	AW915541 EST346845 Normalized rat embryo, Bento Soares Rattus sp. cDNA clone RGICW56 5' end, mRNA sequence [AW915541]	AW915541	FALSE
A_44_P885009	0.031281	0.00911913	0.112182	-0.280075	0.143367	0.210533	0.710255	XM_341180	Mtf2	PREDICTED: Rattus norvegicus metal response element binding transcription factor 2 (Mtf2), mRNA [XM_341180]	XM_341180	FALSE
A_43_P20118	8.24851e-05	2.65675e-06	0.380517	0.104074	-0.32376	-0.578366	-1.41128	ENSRNOT00000007552	Suclg2	Suclg2 protein (Fragment). [Source:Uniprot/SPTREMBL;Acc:Q68FT4] [ENSRNOT00000007552]		FALSE
A_44_P1044092	0.00017595	7.94845e-06	0.39245	0.149736	0.37147	0.949358	1.88841	ENSRNOT00000050814	ENSRNOT00000050814	PREDICTED: Rattus norvegicus similar to WD repeat domain 74 (LOC690229), mRNA [XM_001076401]		FALSE
A_44_P267444	0.000223516	1.18807e-05	0.476364	0.400993	0.372072	-0.411567	-0.847354	NM_001013919	Galk2	Rattus norvegicus galactokinase 2 (Galk2), mRNA [NM_001013919]	NM_001013919	FALSE
A_43_P17990	0.0154137	0.00362713	0.115853	0.204552	0.314261	0.515037	0.674676	NM_001012115	Creb3l3	Rattus norvegicus cAMP responsive element binding protein 3-like 3 (Creb3l3), mRNA [NM_001012115]	NM_001012115	FALSE
A_44_P699356	0.00126211	0.000136319	0.0481787	0.291229	0.665011	0.912488	1.68033	TC585764	TC585764	CHCH5_MOUSE (Q9CQP3) Coiled-coil-helix-coiled-coil-helix domain-containing protein 5, complete [TC585764]		FALSE
A_44_P487532	0.000212788	1.10483e-05	0.0120322	-0.0409465	0.21834	0.732166	1.46549	ENSRNOT00000032324	Tmem56_predicted	Rattus norvegicus cDNA clone IMAGE:5599715, partial cds [BC061828]		FALSE
A_43_P15665	0.0277918	0.00782637	0.478285	0.588186	0.393231	-0.182032	-0.136859	NM_012782	Bckdha	Rattus norvegicus branched chain ketoacid dehydrogenase E1, alpha polypeptide (Bckdha), mRNA [NM_012782]	NM_012782	FALSE
A_44_P116172	0.00119425	0.000126281	0.585295	0.415301	0.404697	0.820407	-0.600611	ENSRNOT00000019107	Armet_predicted	PREDICTED: Rattus norvegicus arginine-rich, mutated in early stage tumors (predicted) (Armet_predicted), mRNA [XM_236614]		FALSE
A_44_P578054	0.0068734	0.00125895	-0.105301	-0.127827	-0.0921476	0.342143	1.45673	TC627260	TC627260	Q8K0F9_MOUSE (Q8K0F9) IQ motif containing C, partial (18%) [TC627260]		FALSE
A_44_P149999	0.0175669	0.00432138	0.665652	0.408203	0.462665	0.692789	0.941721	NM_001025011	RGD1305464	Rattus norvegicus similar to DKFZP434H132 protein (RGD1305464), mRNA [NM_001025011]	NM_001025011	FALSE
A_44_P744519	0.000176648	8.00072e-06	-0.350889	-0.629077	0.0924861	0.533076	1.28015	NM_012992	Npm1	Rattus norvegicus nucleophosmin 1 (Npm1), mRNA [NM_012992]	NM_012992	FALSE
A_44_P405203	0.0123695	0.00269452	-0.134025	0.0376012	0.542463	0.565041	1.17096	ENSRNOT00000015225	Hebp2_predicted	PREDICTED: Rattus norvegicus heme binding protein 2 (predicted) (Hebp2_predicted), mRNA [XM_218664]		FALSE
A_44_P379244	0.00562804	0.00097502	0.791847	0.470549	0.76995	1.04258	-0.0978598	NM_031541	Scarb1	Rattus norvegicus scavenger receptor class B, member 1 (Scarb1), mRNA [NM_031541]	NM_031541	FALSE
A_44_P1031638	0.0161906	0.00388309	-0.0474408	-0.0167022	0.135051	0.0400583	0.765448	NM_001037189	RGD1309863	Rattus norvegicus similar to hypothetical protein DKFZp434K1421 (RGD1309863), mRNA [NM_001037189]	NM_001037189	FALSE
A_44_P992673	0.0475768	0.0158415	0.0262147	0.403445	0.549763	0.00534785	-0.623738	NM_001014162	RGD1309578	Rattus norvegicus similar to Aa2-174 (RGD1309578), mRNA [NM_001014162]	NM_001014162	FALSE
A_43_P11220	0.0153833	0.00361816	0.47382	0.164853	0.252544	-0.316271	-0.557887	TC608651	TC608651	Q3UF06_MOUSE (Q3UF06) 2 days neonate sympathetic ganglion cDNA, RIKEN full-length enriched library, clone:7120491C04 product:formin binding protein 1, full insert sequence. (Fragment), partial (11%) [TC608651]		FALSE
A_44_P988046	0.00127529	0.000138265	0.350162	-0.0202497	0.170139	0.784763	1.13055	BG668924	BG668924	BG668924 DRN03C03 Rat DRG Library Rattus norvegicus cDNA clone DRN03C03 5', mRNA sequence [BG668924]	BG668924	FALSE
A_44_P396239	0.00426382	0.000674656	0.202609	0.128684	0.320665	0.859406	1.41487	NM_001012093	Zfp64	Rattus norvegicus zinc finger protein 64 (Zfp64), mRNA [NM_001012093]	NM_001012093	FALSE
A_44_P145269	0.0227022	0.00602152	0.31116	0.300672	0.556082	0.830203	1.36268	ENSRNOT00000024543	Nkiras2_predicted	Rattus norvegicus similar to I-kappa-B-interacting Ras-like protein 2 (LOC287707), mRNA [XM_213462]		FALSE
A_42_P679004	0.021459	0.00560615	-0.0124158	-0.032176	0.073234	0.0310804	0.599849	XM_001056449	Zfp295_predicted	PREDICTED: Rattus norvegicus zinc finger protein 295 (predicted), transcript variant 4 (Zfp295_predicted), mRNA [XM_001056449]	XM_001056449	FALSE
A_44_P1025613	0.0465776	0.0153874	0.703924	0.174167	0.259163	-0.0703336	-0.610664	NM_001004086	Pon3	Rattus norvegicus paraoxonase 3 (Pon3), mRNA [NM_001004086]	NM_001004086	FALSE
A_44_P896969	0.000872157	8.12546e-05	0.222079	0.147022	0.52909	0.81509	1.72918	NM_001008278	RGD1308696	Rattus norvegicus similar to hypothetical protein D11Ertd497e (RGD1308696), mRNA [NM_001008278]	NM_001008278	FALSE
A_44_P1011664	6.443e-05	1.78416e-06	-0.0534438	-0.312199	0.0871407	0.274275	1.21398	XM_216386	Ctnnal1_predicted	PREDICTED: Rattus norvegicus catenin (cadherin associated protein), alpha-like 1 (predicted) (Ctnnal1_predicted), mRNA [XM_216386]	XM_216386	FALSE
A_44_P205928	0.000556314	4.36696e-05	0.343462	0.249092	0.449711	0.539062	1.41542	ENSRNOT00000001300	Zfp95_predicted	vav-1 interacting Kruppel-like protein [Source:RefSeq_peptide;Acc:NP_001008363] [ENSRNOT00000001300]		FALSE
A_44_P241190	0.00024364	1.36364e-05	0.612905	0.350685	0.392536	0.129233	-1.56189	NM_001013199	Sdccag10	Rattus norvegicus serologically defined colon cancer antigen 10 (Sdccag10), mRNA [NM_001013199]	NM_001013199	FALSE
A_43_P19238	0.00285813	0.000405453	-0.0229496	-0.0767241	0.318319	0.426803	1.01947	NM_001034137	Sp110	Rattus norvegicus SP110 nuclear body protein (Sp110), mRNA [NM_001034137]	NM_001034137	FALSE
A_44_P401083	0.000681319	5.86786e-05	0.933163	1.016	0.731836	0.0672137	-0.335996	NM_001007664	Abhd14b	Rattus norvegicus abhydrolase domain containing 14b (Abhd14b), mRNA [NM_001007664]	NM_001007664	FALSE
A_44_P718305	0.000600063	4.88812e-05	0.177188	-0.114513	0.347589	0.615791	1.12659	ENSRNOT00000055390	Atf1	Atf1 protein (Fragment). [Source:Uniprot/SPTREMBL;Acc:Q5BK34] [ENSRNOT00000055390]		FALSE
A_44_P327830	6.81069e-05	1.98875e-06	0.267353	-0.0680958	0.36636	1.33635	2.19096	NM_182674	Bysl	Rattus norvegicus bystin-like (Bysl), mRNA [NM_182674]	NM_182674	FALSE
A_44_P590671	0.00100897	9.90913e-05	-0.405603	-0.76912	-0.19102	0.158607	1.25162	XM_001059551	LOC680938	PREDICTED: Rattus norvegicus similar to ribosomal protein L13 (LOC680938), mRNA [XM_001059551]	XM_001059551	FALSE
A_42_P609456	0.036975	0.0113604	-0.363667	0.200632	0.219815	0.371029	0.853548	NM_001008340	Thap1	Rattus norvegicus THAP domain containing, apoptosis associated protein 1 (Thap1), mRNA [NM_001008340]	NM_001008340	FALSE
A_44_P419878	0.00553169	0.000952834	0.408133	0.243237	0.366815	0.881727	1.72244	NM_001024989	Trex1	Rattus norvegicus three prime repair exonuclease 1 (Trex1), mRNA [NM_001024989]	NM_001024989	FALSE
A_44_P960490	0.0325513	0.00959065	0.0934776	-0.203365	0.00609255	0.418935	-0.295328	ENSRNOT00000058560	ENSRNOT00000058560	PREDICTED: Rattus norvegicus similar to UDP-N-acteylglucosamine pyrophosphorylase 1 homolog (predicted) (RGD1561967_predicted), mRNA [XM_573497]		FALSE
A_44_P447957	0.0060846	0.00107627	-0.180193	-0.06967	0.406509	0.413611	1.16573	ENSRNOT00000029049	ENSRNOT00000029049	PREDICTED: Rattus norvegicus aldo-keto reductase family 1, member C12 (predicted) (Akr1c12_predicted), mRNA [XM_341549]		FALSE
A_42_P715019	0.00360221	0.000545034	0.628326	0.583693	-0.608998	-1.61487	-1.31643	XM_233144	RGD1311849_predicted	PREDICTED: Rattus norvegicus similar to mKIAA1797 protein (predicted) (RGD1311849_predicted), mRNA [XM_233144]	XM_233144	FALSE
A_44_P981926	0.00722831	0.00134643	0.297832	0.36843	0.67986	-0.191485	-0.950768	TC604303	TC604303	Q22Q27_TETTH (Q22Q27) Ras family protein, partial (8%) [TC604303]		FALSE
A_42_P608780	0.0175197	0.00430552	0.799038	1.34007	1.11341	0.202699	1.75346	NM_019216	Gdf15	Rattus norvegicus growth differentiation factor 15 (Gdf15), mRNA [NM_019216]	NM_019216	FALSE
A_43_P15022	0.0257763	0.00706674	0.39403	0.156478	0.493081	0.648906	-0.573243	CB315872	CB315872	AGENCOURT_11525354 NICHD_Rr_Pit1 Rattus norvegicus cDNA clone IMAGE:6887974 5', mRNA sequence [CB315872]	CB315872	FALSE
A_44_P487112	0.000184604	8.59521e-06	-0.17021	-0.0316215	0.590475	0.484075	2.07004	NM_001012742	Wee1	Rattus norvegicus wee 1 homolog (S. pombe) (Wee1), mRNA [NM_001012742]	NM_001012742	FALSE
A_44_P405183	0.0281781	0.00795334	0.306392	-0.00336069	0.600855	0.742726	0.763565	ENSRNOT00000048838	ENSRNOT00000048838	ubiquitin specific peptidase 15 [Source:MarkerSymbol;Acc:MGI:101857] [ENSRNOT00000048838]		FALSE
A_42_P775698	0.00208463	0.000266984	-0.000596166	-0.551877	0.171848	0.66362	1.10708	NM_024363	Hrmt1l2	Rattus norvegicus heterogeneous nuclear ribonucleoproteins methyltransferase-like 2 (S. cerevisiae) (Hrmt1l2), mRNA [NM_024363]	NM_024363	FALSE
A_44_P437532	0.0189877	0.00476403	0.101118	-0.418891	0.45279	0.631095	1.23036	ENSRNOT00000044255	RGD1308695_predicted	PREDICTED: Rattus norvegicus similar to RIKEN cDNA 1200016B10 (predicted) (RGD1308695_predicted), mRNA [XM_213894]		FALSE
A_44_P370175	0.000750489	6.62209e-05	0.38213	-0.264833	0.106541	1.0486	1.81882	NM_031773	Rpo1-2	Rattus norvegicus RNA polymerase 1-2 (Rpo1-2), mRNA [NM_031773]	NM_031773	FALSE
A_44_P355480	0.00667945	0.00120932	-0.194862	-0.205643	-0.102937	0.352723	1.05823	ENSRNOT00000054682	LOC682679	PREDICTED: Rattus norvegicus hypothetical protein LOC682679 (LOC682679), mRNA [XM_001062593]		FALSE
A_44_P636641	0.0194776	0.00493197	0.361405	0.261366	0.0554233	0.188113	-0.695994	ENSRNOT00000059511	ENSRNOT00000059511	PREDICTED: Rattus norvegicus similar to signal peptidase complex subunit 3 homolog (LOC681460), mRNA [XM_001056922]		FALSE
A_44_P988240	0.029597	0.00847538	-0.0554082	-0.276683	0.125656	0.236162	0.722641	NM_001025667	Rnf2	Rattus norvegicus ring finger protein 2 (Rnf2), mRNA [NM_001025667]	NM_001025667	FALSE
A_44_P884080	0.0128879	0.00285206	0.0318426	-0.229076	0.156647	0.763112	1.13628	ENSRNOT00000061235	ENSRNOT00000061235	RIKEN cDNA 1190017O12 gene [Source:MarkerSymbol;Acc:MGI:1916186] [ENSRNOT00000061235]		FALSE
A_43_P15033	0.00019656	9.62908e-06	0.222656	-0.073087	0.163974	0.164744	-1.61514	TC586420	TC586420	Q21J39_9ALTE (Q21J39) Oligopeptide ABC transporter permease protein, partial (8%) [TC586420]		FALSE
A_44_P1056788	0.00148378	0.000168966	-0.066232	0.0220243	-0.155877	-0.230271	-1.5233	ENSRNOT00000002540	ENSRNOT00000002540	PREDICTED: Rattus norvegicus similar to stromal cell-derived factor 2-like 1 (LOC680945), mRNA [XM_001059596]		FALSE
A_44_P155816	0.000211109	1.09363e-05	0.666851	0.54374	0.71225	-0.0969795	-0.764535	NM_012947	Eef2k	Rattus norvegicus eukaryotic elongation factor-2 kinase (Eef2k), mRNA [NM_012947]	NM_012947	FALSE
A_44_P245563	3.91345e-05	8.03567e-07	0.303209	0.122983	0.462399	0.891838	1.49113	NM_001008757	RGD1306249	Rattus norvegicus similar to RIKEN cDNA 2310015J09 (RGD1306249), mRNA [NM_001008757]	NM_001008757	FALSE
A_43_P11444	0.00456806	0.00073741	0.479323	0.116841	-0.463722	-0.836635	-1.30884	NM_012521	S100g	Rattus norvegicus S100 calcium binding protein G (S100g), mRNA [NM_012521]	NM_012521	FALSE
A_44_P1019324	0.0131543	0.0029316	0.0350175	-0.0401981	0.171484	0.949248	1.23486	NM_199372	Eif4a1	Rattus norvegicus eukaryotic translation initiation factor 4A1 (Eif4a1), mRNA [NM_199372]	NM_199372	FALSE
A_44_P332472	0.00026737	1.54855e-05	-0.191962	-0.50289	0.0749792	0.650099	1.3138	NM_133535	Cbwd1	Rattus norvegicus COBW domain containing 1 (Cbwd1), mRNA [NM_133535]	NM_133535	FALSE
A_44_P151933	0.0128131	0.00282874	-0.295955	-0.634185	-0.243173	0.171136	0.516216	ENSRNOT00000041062	RGD1562784_predicted	PREDICTED: Rattus norvegicus similar to hypothetical protein (predicted) (RGD1562784_predicted), mRNA [XM_219560]		FALSE
A_42_P543226	0.00081129	7.36757e-05	0.107068	0.0379014	0.129945	0.391521	1.59142	ENSRNOT00000011511	RGD1563365_predicted	AGENCOURT_27552711 NIH_MGC_254 Rattus norvegicus cDNA clone IMAGE:7314137 5', mRNA sequence [CO399392]		FALSE
A_43_P16639	0.0110619	0.00233439	0.292751	0.176336	0.0625217	0.149765	-1.02851	AY724480	LOC680782	Rattus norvegicus clone UI-R-FJ0-cpu-m-15-0-UI unknown mRNA [AY724480]	AY724480	FALSE
A_44_P1024890	0.00742312	0.00139186	0.0322138	-0.279028	-0.221291	-0.293842	0.997727	XM_232316	RGD1563660_predicted	PREDICTED: Rattus norvegicus similar to chondroitin sulfate GalNAcT-2 (predicted) (RGD1563660_predicted), mRNA [XM_232316]	XM_232316	FALSE
A_42_P635258	0.0112047	0.00237372	0.26424	-0.140316	0.172823	0.337853	0.851384	ENSRNOT00000016233	RGD1306064_predicted	PREDICTED: Rattus norvegicus similar to RIKEN cDNA A630054L15; hypothetical protein MGC38041 (predicted) (RGD1306064_predicted), mRNA [XM_224581]		FALSE
A_44_P913386	0.0301118	0.00865637	0.132173	-0.203428	0.397774	0.584036	0.142046	ENSRNOT00000005939	RGD1561062_predicted	AL662875 likely ortholog of H. sapiens C\/EBP-induced protein {Mus musculus} (exp=0; wgp=1; cg=0), partial (73%) [TC616724]		FALSE
A_44_P501365	0.0119408	0.00257451	0.37915	-0.12154	0.285513	0.659717	1.20197	NM_001013991	RGD1309712	Rattus norvegicus similar to RIKEN cDNA 3010001K23 gene (RGD1309712), mRNA [NM_001013991]	NM_001013991	FALSE
A_44_P1031390	0.00128231	0.000139722	-0.320997	-0.208568	0.0784879	0.4229	0.97511	NM_001003708	Trappc4	Rattus norvegicus trafficking protein particle complex 4 (Trappc4), mRNA [NM_001003708]	NM_001003708	FALSE
A_44_P222030	0.0361022	0.011016	0.681758	0.739256	0.709839	0.904476	-0.118176	NM_181638	Tbx3	Rattus norvegicus T-box 3 (Tbx3), mRNA [NM_181638]	NM_181638	FALSE
A_44_P576902	3.7737e-07	2.21396e-11	0.471438	0.583634	0.0913599	-2.03534	-4.06607	TC591531	TC591531			FALSE
A_44_P313215	0.0140853	0.0032294	-0.468907	-0.35915	-0.188603	-0.0730156	1.79348	AI010816	AI010816	EST205267 Normalized rat muscle, Bento Soares Rattus sp. cDNA clone RMUAS84 3' end, mRNA sequence [AI010816]	AI010816	FALSE
A_44_P945404	0.000490593	3.63232e-05	0.0617875	-0.0485472	0.238959	0.268042	1.6701	TC594748	TC594748	Q3N6I0_9DELT (Q3N6I0) Pyruvate kinase , partial (4%) [TC594748]		FALSE
A_43_P17246	0.00362443	0.000549304	0.740515	0.309596	1.12171	1.42357	1.75956	ENSRNOT00000026552	Ipo4_predicted	PREDICTED: Rattus norvegicus importin 4 (predicted) (Ipo4_predicted), mRNA [XM_214199]		FALSE
A_44_P143886	0.00101073	9.94425e-05	0.720371	0.614928	0.67509	0.123734	-2.34249	NM_022392	Insig1	Rattus norvegicus insulin induced gene 1 (Insig1), mRNA [NM_022392]	NM_022392	FALSE
A_44_P621723	8.50137e-05	2.77311e-06	0.20323	0.0479589	0.194146	1.01179	2.04096	ENSRNOT00000029566	ENSRNOT00000029566			FALSE
A_44_P326124	0.000206268	1.04677e-05	0.866508	0.371016	0.958689	1.58458	1.79118	XM_001056105	LOC679385	PREDICTED: Rattus norvegicus similar to heat shock protein 8 (LOC679385), mRNA [XM_001056105]	XM_001056105	FALSE
A_42_P770458	0.000659343	5.58575e-05	0.480698	0.449742	0.411481	0.0362905	-1.24857	NM_134414	Exoc2	Rattus norvegicus exocyst complex component 2 (Exoc2), mRNA [NM_134414]	NM_134414	FALSE
A_44_P356027	0.00196459	0.000246769	1.06692	0.810148	0.706781	0.180306	-0.448397	NM_053642	Sc5d	Rattus norvegicus sterol-C5-desaturase (fungal ERG3, delta-5-desaturase) homolog (S. cerevisae) (Sc5d), mRNA [NM_053642]	NM_053642	FALSE
A_42_P478500	0.00250205	0.000342023	0.54507	0.196137	-0.0397218	-0.560665	-1.20995	NM_177421	Slc22a17	Rattus norvegicus solute carrier family 22 (organic cation transporter), member 17 (Slc22a17), mRNA [NM_177421]	NM_177421	FALSE
A_44_P1037523	0.0017005	0.000202523	0.0910927	-0.0855214	0.269747	0.749006	1.19776	ENSRNOT00000027579	Msto1_predicted	PREDICTED: Rattus norvegicus misato homolog 1 (Drosophila) (predicted) (Msto1_predicted), mRNA [XM_215631]		FALSE
A_44_P531145	0.0424935	0.0136041	-0.536614	-0.424485	-0.80799	-0.915419	-1.55159	AI113265	AI113265	AI113265 UI-R-C2p-nt-e-12-0-UI.s1 UI-R-C2p Rattus norvegicus cDNA clone UI-R-C2p-nt-e-12-0-UI 3', mRNA sequence [AI113265]	AI113265	FALSE
A_42_P704383	0.0032484	0.000476826	0.844127	0.77049	-0.0731332	-0.687416	-1.42236	NM_199270	Bre	Rattus norvegicus brain and reproductive organ-expressed protein (Bre), mRNA [NM_199270]	NM_199270	FALSE
A_44_P440923	0.00348933	0.000522632	-0.36551	-0.158271	0.232276	0.246028	0.684236	NM_031102	Rpl18	Rattus norvegicus ribosomal protein L18 (Rpl18), mRNA [NM_031102]	NM_031102	FALSE
A_44_P165692	0.00212129	0.000274183	0.922218	0.511142	0.295161	-0.420735	-0.457482	NM_001034003	RGD1308874	Rattus norvegicus similar to RIKEN cDNA 2310001A20 (RGD1308874), mRNA [NM_001034003]	NM_001034003	FALSE
A_44_P1011953	8.42923e-05	2.73777e-06	-0.0351698	-0.475166	-0.123165	0.13774	0.847495	NM_198779	RGD735140	Rattus norvegicus hypothetical protein LK44 (RGD735140), mRNA [NM_198779]	NM_198779	FALSE
A_44_P870123	0.0311491	0.00905873	0.685193	0.330547	1.01033	1.43058	1.92276	CO400046	CO400046	AGENCOURT_27851921 NIH_MGC_252 Rattus norvegicus cDNA clone IMAGE:7309840 5', mRNA sequence [CO400046]	CO400046	FALSE
A_44_P177106	0.00130729	0.000143678	0.0224664	-0.361891	0.0889484	0.787079	1.58787	ENSRNOT00000048933	RGD1564456_predicted	PREDICTED: Rattus norvegicus similar to chromosome 10 open reading frame 18 (predicted) (RGD1564456_predicted), mRNA [XM_341552]		FALSE
A_43_P20684	0.000899488	8.45192e-05	0.345976	0.295038	0.490318	0.974894	1.55167	NM_001014260	LOC366431	Rattus norvegicus similar to RIKEN cDNA 2210012G02 (LOC366431), mRNA [NM_001014260]	NM_001014260	FALSE
A_44_P373076	0.0238602	0.00642525	0.480908	0.0405778	0.228832	1.13614	1.43185	NM_001014076	Nol10	Rattus norvegicus nucleolar protein 10 (Nol10), mRNA [NM_001014076]	NM_001014076	FALSE
A_43_P14774	0.00691464	0.00126934	0.341881	0.288532	0.420794	0.727879	1.00957	ENSRNOT00000008057	ENSRNOT00000008057	PREDICTED: Rattus norvegicus similar to small unique nuclear receptor co-repressor (predicted) (RGD1560600_predicted), mRNA [XM_214099]		FALSE
A_44_P364678	0.044149	0.014295	0.0151173	-0.341388	0.220124	0.49219	0.623191	BF550568	BF550568	BF550568 UI-R-C0-jl-b-08-0-UI.r1 UI-R-C0 Rattus norvegicus cDNA clone UI-R-C0-jl-b-08-0-UI 5', mRNA sequence [BF550568]	BF550568	FALSE
A_44_P853991	0.0226156	0.00599721	0.186888	-0.492818	0.338371	0.452857	1.05365	TC609168	TC609168			FALSE
A_44_P507829	0.0157742	0.00373951	0.605375	0.750625	0.646003	0.208654	-0.4896	AI176590	AI176590	AI176590 EST220178 Normalized rat ovary, Bento Soares Rattus sp. cDNA clone ROVBU25 3' end, mRNA sequence [AI176590]	AI176590	FALSE
A_44_P930234	0.0153278	0.00359163	0.0616123	-0.196001	0.119279	0.371057	1.06223	XM_234156	Baz1a_predicted	PREDICTED: Rattus norvegicus bromodomain adjacent to zinc finger domain, 1A (predicted) (Baz1a_predicted), mRNA [XM_234156]	XM_234156	FALSE
A_44_P266519	2.20655e-05	3.28814e-07	0.250146	0.0328428	0.420176	0.778279	2.03034	NM_001047104	LOC361128	Rattus norvegicus similar to TR4 orphan receptor associated protein TRA16 (LOC361128), mRNA [NM_001047104]	NM_001047104	FALSE
A_44_P515768	0.000187707	8.93247e-06	0.280038	0.0216849	0.397695	1.12089	2.29055	NM_001047095	RGD1305727_predicted	Rattus norvegicus similar to Protein CGI-117 (Protein HSPC111) (predicted) (RGD1305727_predicted), mRNA [NM_001047095]	NM_001047095	FALSE
A_44_P300183	0.0451239	0.0147298	0.873143	0.76794	0.851207	1.23517	1.70724	BC105856	LOC300191	Rattus norvegicus similar to RIKEN cDNA 4930570C03, mRNA (cDNA clone IMAGE:7455733), complete cds. [BC105856]	BC105856	FALSE
A_44_P377635	0.00101892	0.000100947	0.0218352	0.0392988	0.194845	0.550838	1.23968	ENSRNOT00000047719	ENSRNOT00000047719	Bcl6 interacting corepressor (predicted) (Bcor_predicted), mRNA [Source:RefSeq_dna;Acc:XR_009547] [ENSRNOT00000047719]		FALSE
A_44_P123622	0.0306809	0.00888478	0.844448	0.216663	0.818079	1.45655	1.68258	ENSRNOT00000027484	ENSRNOT00000027484	ZW10 interactor [Source:MarkerSymbol;Acc:MGI:1289227] [ENSRNOT00000027484]		FALSE
A_44_P139291	0.001166	0.000122106	1.66458	1.29002	0.728457	0.435172	0.0386601	ENSRNOT00000002576	ENSRNOT00000002576	BE113304 UI-R-BJ1-awe-c-07-0-UI.s1 UI-R-BJ1 Rattus norvegicus cDNA clone UI-R-BJ1-awe-c-07-0-UI 3', mRNA sequence [BE113304]		FALSE
A_44_P978083	0.00190165	0.000236351	-0.268737	-0.344096	0.0785396	0.39959	0.767801	TC599671	TC599671	PP25_HUMAN (Q9Y547) Placental protein 25 (PP25), partial (95%) [TC599671]		FALSE
A_44_P110445	0.0211019	0.00547944	0.232201	0.180977	0.075314	0.450436	0.984525	ENSRNOT00000007362	Sap30bp_predicted	Rattus norvegicus similar to transcriptional regulator protein (LOC360662), mRNA [XM_340938]		FALSE
A_43_P12665	0.0478887	0.0159835	-0.442767	-0.0914481	0.00257277	-0.185564	0.934036	NM_031757	Mmp24	Rattus norvegicus matrix metallopeptidase 24 (Mmp24), mRNA [NM_031757]	NM_031757	FALSE
A_44_P423365	5.4126e-05	1.37816e-06	0.623897	0.372445	0.488105	-0.33706	-3.92921	AW143634	AW143634	AW143634 EST293930 Normalized rat embryo, Bento Soares Rattus sp. cDNA clone RGIBX04 5' end, mRNA sequence [AW143634]	AW143634	FALSE
A_44_P809374	0.0144712	0.00334337	-0.584618	-0.450554	-0.267408	-0.181063	1.59742	NM_207615	Clcf1	Rattus norvegicus cardiotrophin-like cytokine factor 1 (Clcf1), mRNA [NM_207615]	NM_207615	FALSE
A_44_P1020467	0.00119793	0.000127067	0.184647	0.255175	0.649948	0.884928	1.15792	ENSRNOT00000005879	RGD1309385_predicted	PREDICTED: Rattus norvegicus similar to RIKEN cDNA E030034P13 (predicted) (RGD1309385_predicted), mRNA [XM_340760]		FALSE
A_44_P575605	0.042774	0.0137268	0.0546886	0.107808	0.0677925	0.420684	1.30934	A_44_P575605	A_44_P575605			FALSE
A_44_P374390	0.0233177	0.00624086	0.743189	0.0688518	0.381562	0.466074	-3.14217	AW143132	AW143132	AW143132 EST293428 Normalized rat brain, Bento Soares Rattus sp. cDNA clone RGIBE25 5' end, mRNA sequence [AW143132]	AW143132	FALSE
A_43_P16759	0.0239209	0.0064444	0.328021	-0.12828	0.458508	0.577853	0.749129	XM_214197	XM_214197	Rattus norvegicus similar to gamma2-adaptin (LOC290215), mRNA [XM_214197]	XM_214197	FALSE
A_44_P920712	0.00272443	0.000381852	0.176689	-0.226007	0.258508	0.313185	-0.844919	BC099233	LOC499337	Rattus norvegicus similar to dedicator of cytokinesis 8, mRNA (cDNA clone IMAGE:7444701), complete cds. [BC099233]	BC099233	FALSE
A_44_P668293	0.00106564	0.000107158	-0.0747839	-0.281363	0.36641	0.416988	-1.01475	TC606021	TC606021			FALSE
A_42_P706831	0.00212758	0.000275481	0.184443	0.32515	0.297017	0.888526	1.66	XM_579917	RGD1562079_predicted	PREDICTED: Rattus norvegicus RGD1562079 (predicted) (RGD1562079_predicted), mRNA [XM_579917]	XM_579917	FALSE
A_44_P187408	0.0247744	0.0067252	0.16702	-0.119702	0.409457	0.628468	0.980579	XR_009021	RGD1307041_predicted	PREDICTED: Rattus norvegicus similar to hypothetical protein FLJ11305 (predicted) (RGD1307041_predicted), mRNA [XR_009021]	XR_009021	FALSE
A_42_P747877	0.00486134	0.000800004	0.359779	-0.0916538	0.296125	0.642231	1.41052	NM_172029	Eif2b1	Rattus norvegicus eukaryotic translation initiation factor 2B, subunit 1 alpha (Eif2b1), mRNA [NM_172029]	NM_172029	FALSE
A_44_P775866	0.000178079	8.07596e-06	0.958974	0.86362	0.522439	0.345573	-1.12472	NM_001079709	RGD1565917_predicted	Rattus norvegicus similar to peroxisomal acyl-CoA thioesterase Ic (predicted) (RGD1565917_predicted), mRNA [NM_001079709]	NM_001079709	FALSE
A_44_P854339	0.0265567	0.00735996	1.81889	1.13521	0.623409	0.25254	-0.176496	TC608617	TC608617	Q70US4_DIRIM (Q70US4) NADH dehydrogenase 6, partial (8%) [TC608617]		FALSE
A_44_P495260	0.0378321	0.0116792	0.178719	0.287423	0.41453	0.671015	1.23389	DN931209	DN931209	AGENCOURT_50138996 NCI_CGAP_Pr50 Rattus norvegicus cDNA clone IMAGE:7936282 5', mRNA sequence [DN931209]	DN931209	FALSE
A_44_P558641	0.00113235	0.000117321	0.103199	-0.105667	-0.275387	-0.248868	-0.887064	NM_012559	Fgg	Rattus norvegicus fibrinogen, gamma polypeptide (Fgg), mRNA [NM_012559]	NM_012559	FALSE
A_42_P477732	0.007902	0.00151225	0.404816	0.27969	0.31594	-0.116077	-1.45753	NM_017047	Slc10a1	Rattus norvegicus solute carrier family 10 (sodium/bile acid cotransporter family), member 1 (Slc10a1), mRNA [NM_017047]	NM_017047	FALSE
A_44_P531511	0.0438419	0.014169	0.0324978	-0.00157571	0.556421	0.851017	1.18224	ENSRNOT00000010252	Rars_predicted	PREDICTED: Rattus norvegicus arginyl-tRNA synthetase (predicted) (Rars_predicted), mRNA [XM_213276]		FALSE
A_42_P773816	0.00489751	0.000807896	0.785207	0.658961	0.750483	-0.0972849	-0.589117	NM_017079	Cd1d1	Rattus norvegicus CD1d1 antigen (Cd1d1), mRNA [NM_017079]	NM_017079	FALSE
A_44_P1019710	0.00143649	0.000162317	0.218583	-0.526635	-0.158626	0.565643	1.20148	NM_001024745	Slc39a6	Rattus norvegicus solute carrier family 39 (metal ion transporter), member 6 (Slc39a6), mRNA [NM_001024745]	NM_001024745	FALSE
A_44_P208532	0.0495478	0.0166992	0.568975	0.534638	0.380704	0.494842	-0.955776	ENSRNOT00000032116	ENSRNOT00000032116	PREDICTED: Rattus norvegicus similar to Indoleamine 2,3-dioxygenase (IDO) (Indoleamine-pyrrole 2,3-dioxygenase) (LOC681319), mRNA [XM_001061228]		FALSE
A_44_P250203	0.00499345	0.000827615	0.331901	-0.121008	-0.334227	0.439869	1.3534	NM_001037657	Rbm12	Rattus norvegicus RNA-binding protein 12 (Rbm12), mRNA [NM_001037657]	NM_001037657	FALSE
A_44_P338137	0.000825245	7.53832e-05	0.25353	0.403024	0.75194	1.5976	1.77401	NM_001033684	Cct6a	Rattus norvegicus chaperonin subunit 6a (zeta) (Cct6a), mRNA [NM_001033684]	NM_001033684	FALSE
A_44_P529905	0.0137806	0.00312884	0.336444	0.006984	0.464355	0.81862	0.837353	XM_214614	RGD1309102_predicted	PREDICTED: Rattus norvegicus similar to TRS85 homolog (predicted) (RGD1309102_predicted), mRNA [XM_214614]	XM_214614	FALSE
A_44_P373483	0.0286158	0.00812645	0.876438	0.597038	0.638202	0.62706	-0.0133219	NM_022667	Slco2a1	Rattus norvegicus solute carrier organic anion transporter family, member 2a1 (Slco2a1), mRNA [NM_022667]	NM_022667	FALSE
A_44_P971371	0.0165694	0.00399726	0.344553	0.23663	-0.523474	-1.18297	-0.360875	CR755980	CR755980	CR755980 Rattus norvegicus muscle Sprague-Dawley Rattus norvegicus cDNA clone GP0AAA13ZE05, mRNA sequence [CR755980]	CR755980	FALSE
A_44_P420640	6.81069e-05	1.99566e-06	-0.198618	-0.281702	0.0692438	0.460284	1.53089	XM_001068349	LOC683983	PREDICTED: Rattus norvegicus similar to Nucleoporin Nup43 (LOC683983), mRNA [XM_001068349]	XM_001068349	FALSE
A_44_P1049055	0.00189719	0.00023541	0.668088	0.932832	1.32661	0.676004	-0.499062	ENSRNOT00000015474	Hspa4l_predicted	PREDICTED: Rattus norvegicus heat shock 70kDa protein 4-like (predicted) (Hspa4l_predicted), mRNA [XM_215549]		FALSE
A_44_P222878	0.0274397	0.00768536	0.210029	0.106954	0.456988	0.624961	0.689659	NM_001034134	Eif3s6ip	Rattus norvegicus eukaryotic translation initiation factor 3, subunit 6 interacting protein (Eif3s6ip), mRNA [NM_001034134]	NM_001034134	FALSE
A_44_P146465	0.0340665	0.0102077	-0.608246	-0.498198	-0.268031	-0.401267	-0.0747427	BM986219	BM986219	BM986219 EST531673 Rat gene index, normalized rat, norvegicus Rattus norvegicus cDNA clone RGIAA26 3' end similar to ribosomal phosphoprotein P0, mRNA sequence [BM986219]	BM986219	FALSE
A_44_P354255	0.017718	0.00436791	0.296617	0.504575	1.09677	1.91464	1.77087	XR_007019	LOC691091	PREDICTED: Rattus norvegicus similar to heat shock protein 1, alpha (LOC691091), mRNA [XR_007019]	XR_007019	FALSE
A_44_P448717	6.81069e-05	1.98793e-06	1.08196	1.3518	2.3084	0.138679	-1.40836	NM_021751	Prom1	Rattus norvegicus prominin 1 (Prom1), mRNA [NM_021751]	NM_021751	FALSE
A_44_P531460	0.0039281	0.00060794	0.896452	0.23777	0.407686	1.18881	3.21688	NM_001007706	RGD1359191	Rattus norvegicus GCD14/PCMT domain containing protein RGD1359191 (RGD1359191), mRNA [NM_001007706]	NM_001007706	FALSE
A_42_P685368	0.00148595	0.000169387	0.174848	0.143135	0.275184	-0.431649	-0.503283	NM_001013109	Dapk2	Rattus norvegicus death-associated kinase 2 (Dapk2), mRNA [NM_001013109]	NM_001013109	FALSE
A_43_P13622	0.0409488	0.0129705	0.511493	0.428807	0.538261	0.849503	1.53704	ENSRNOT00000029521	Pddc1_predicted	PREDICTED: Rattus norvegicus Parkinson disease 7 domain containing 1 (predicted) (Pddc1_predicted), mRNA [XM_219483]		FALSE
A_44_P564260	0.0133685	0.00299605	0.446138	-0.132144	0.186975	0.672094	1.09615	ENSRNOT00000004784	Fem1c_predicted	PREDICTED: Rattus norvegicus fem-1 homolog c (C.elegans) (predicted) (Fem1c_predicted), mRNA [XM_228396]		FALSE
A_44_P180294	0.026829	0.00746238	0.703043	-0.127789	0.567002	0.494647	-0.54622	XM_344235	XM_344235	Rattus norvegicus similar to 2510002A14Rik protein (LOC364144), mRNA [XM_344235]	XM_344235	FALSE
A_44_P229710	0.02047	0.00525411	0.576729	0.418109	0.38599	0.632869	1.16815	ENSRNOT00000009394	Gpatc3_predicted	PREDICTED: Rattus norvegicus G patch domain containing 3 (predicted) (Gpatc3_predicted), mRNA [XM_342933]		FALSE
A_44_P478570	0.000146944	6.17259e-06	0.559113	0.205055	0.714822	1.32573	2.26019	ENSRNOT00000055250	Gcn5l2_predicted	PREDICTED: Rattus norvegicus GCN5 general control of amino acid synthesis-like 2 (yeast) (predicted) (Gcn5l2_predicted), mRNA [XM_239340]		FALSE
A_44_P1030747	0.000232061	1.25527e-05	0.170109	0.394197	1.27095	1.7838	2.84178	BC062051	Bspry	Rattus norvegicus B-box and SPRY domain containing, mRNA (cDNA clone IMAGE:5598845), partial cds [BC062051]	BC062051	FALSE
A_44_P363909	0.00232532	0.000309421	0.792681	0.31913	0.726101	1.45495	1.70151	ENSRNOT00000005942	Caskin2_predicted	Rattus norvegicus similar to Cask-interacting protein 2 (LOC303678), mRNA [XM_221120]		FALSE
A_42_P679946	0.00365847	0.000555907	-0.241794	-0.119978	0.297137	-0.100756	0.547644	NM_145771	Miox	Rattus norvegicus myo-inositol oxygenase (Miox), mRNA [NM_145771]	NM_145771	FALSE
A_43_P10466	0.0451003	0.0147141	0.540172	0.362926	0.546307	1.17111	0.991138	ENSRNOT00000006605	LOC311078	Similar to T-Brain-1. [Source:Uniprot/SPTREMBL;Acc:Q4V8E2] [ENSRNOT00000006605]		FALSE
A_44_P433942	0.0295254	0.00845141	0.372449	0.0930546	0.773075	0.903478	0.936204	XR_006182	LOC313386	PREDICTED: Rattus norvegicus similar to ubiquitin specific protease 15 (LOC313386), mRNA [XR_006182]	XR_006182	FALSE
A_44_P472011	0.0312189	0.00909186	-0.10338	-0.606683	0.276451	0.292584	0.762678	NM_194461	Pigw	Rattus norvegicus phosphatidylinositol glycan, class W (Pigw), mRNA [NM_194461]	NM_194461	FALSE
A_44_P372529	0.0441148	0.0142764	0.249594	0.100444	-0.0997844	0.0742096	0.751131	NM_017334	Crem	Rattus norvegicus cAMP responsive element modulator (Crem), transcript variant 2, mRNA [NM_017334]	NM_017334	FALSE
A_44_P423691	0.00888092	0.00174596	0.77405	0.214942	0.646022	0.771885	0.333932	NM_012976	Lgals5	Rattus norvegicus lectin, galactose binding, soluble 5 (Lgals5), mRNA [NM_012976]	NM_012976	FALSE
A_44_P163552	0.0145226	0.00335694	0.239343	0.0904312	0.385649	0.431036	0.797345	ENSRNOT00000001745	RGD1311660_predicted	PREDICTED: Rattus norvegicus similar to RIKEN cDNA 1110007L15 (predicted) (RGD1311660_predicted), mRNA [XM_213726]		FALSE
A_44_P1039213	0.000211356	1.09615e-05	0.539999	0.77561	0.28676	-1.00522	-2.10083	NM_001013083	Cpa2_predicted	Rattus norvegicus carboxypeptidase A2 (pancreatic) (predicted) (Cpa2_predicted), mRNA [NM_001013083]	NM_001013083	FALSE
A_43_P13177	0.00344162	0.000513063	0.462764	0.317215	0.816037	1.01132	1.14569	NM_133409	Ilk	Rattus norvegicus integrin linked kinase (Ilk), mRNA [NM_133409]	NM_133409	FALSE
A_44_P403084	0.000234004	1.26715e-05	0.41476	0.0478591	0.381085	1.14958	1.92755	NM_001039044	Cdc42se1	Rattus norvegicus CDC42 small effector 1 (Cdc42se1), mRNA [NM_001039044]	NM_001039044	FALSE
A_44_P543559	0.000828411	7.58254e-05	0.0551223	0.605994	0.687706	0.171956	-1.33317	ENSRNOT00000014800	RGD1311340_predicted	Da1-12. [Source:Uniprot/SPTREMBL;Acc:Q7TP07] [ENSRNOT00000014800]		FALSE
A_43_P14565	0.0117082	0.00250923	-0.188012	0.00922441	0.367246	0.44213	0.753992	ENSRNOT00000004939	RGD1559740_predicted	PREDICTED: Rattus norvegicus similar to Protein HSPC163 (predicted) (RGD1559740_predicted), mRNA [XM_213960]		FALSE
A_42_P640277	0.00020849	1.06661e-05	-0.4216	-0.0638118	0.529819	0.796308	2.22935	NM_001003401	Enc1	Rattus norvegicus ectodermal-neural cortex 1 (Enc1), mRNA [NM_001003401]	NM_001003401	FALSE
A_44_P417648	0.0345548	0.0103999	0.377375	-0.640997	0.147054	0.538237	1.01626	AA900771	AA900771	AA900771 UI-R-E0-dn-e-11-0-UI.s1 UI-R-E0 Rattus norvegicus cDNA clone UI-R-E0-dn-e-11-0-UI 3', mRNA sequence [AA900771]	AA900771	FALSE
A_44_P506282	0.0138455	0.00314843	-0.944427	-0.3022	0.123739	-0.209745	-0.148557	A_44_P506282	A_44_P506282			FALSE
A_44_P208624	0.000676362	5.79739e-05	-0.0770663	-0.17314	0.203163	0.213637	0.958562	XM_001059141	RGD1308612	PREDICTED: Rattus norvegicus similar to Protein C20orf20 (RGD1308612), mRNA [XM_001059141]	XM_001059141	FALSE
A_44_P174721	0.000184604	8.61014e-06	0.325822	0.406966	0.696493	1.18248	1.8045	ENSRNOT00000011609	RGD1307882_predicted	similar to RIKEN cDNA 2610101N10 (predicted) (RGD1566227_predicted), mRNA [Source:RefSeq_dna;Acc:XR_007733] [ENSRNOT00000011609]		FALSE
A_44_P292437	0.0010261	0.000102098	-0.133072	-0.542462	-0.258266	0.382371	1.29351	NM_153309	Mina	Rattus norvegicus myc induced nuclear antigen (Mina), mRNA [NM_153309]	NM_153309	FALSE
A_44_P119226	3.59556e-06	1.03903e-08	-0.0746795	0.095057	0.266066	0.420023	1.26642	XM_215553	Ankrd50_predicted	Rattus norvegicus similar to Hypothetical protein KIAA1223 (LOC294988), mRNA [XM_215553]	XM_215553	FALSE
A_43_P18712	0.00185794	0.000229231	0.264261	0.309379	0.593655	0.859116	1.62115	NM_001014246	RGD1309482	Rattus norvegicus similar to chromosome 10 open reading frame 4; similar to putative acid phosphatase F26C11.1 (RGD1309482), mRNA [NM_001014246]	NM_001014246	FALSE
A_44_P239300	8.08086e-07	4.7409e-10	1.2919	1.25322	1.31438	0.491982	-0.886906	XM_221198	XM_221198	Rattus norvegicus hypothetical LOC303743 (LOC303743), mRNA [XM_221198]	XM_221198	FALSE
A_44_P1002280	0.000224823	1.20161e-05	-0.131872	0.0897737	0.55948	1.05461	1.18031	NM_213610	RGD1302996	Rattus norvegicus hypothetical protein MGC:15854 (RGD1302996), mRNA [NM_213610]	NM_213610	FALSE
A_44_P665075	0.00036204	2.36404e-05	0.554169	0.116819	0.0487447	-0.720447	-1.84707	NM_001025720	Dhtkd1	Rattus norvegicus dehydrogenase E1 and transketolase domain containing 1 (Dhtkd1), mRNA [NM_001025720]	NM_001025720	FALSE
A_44_P147285	0.000529873	4.07236e-05	-0.0787237	-0.235819	-0.0132325	0.651181	2.33225	A_44_P147285	A_44_P147285			FALSE
A_44_P358492	0.0394291	0.0123134	1.08808	0.641095	0.729574	0.543577	-1.11616	NM_019238	Fdft1	Rattus norvegicus farnesyl diphosphate farnesyl transferase 1 (Fdft1), mRNA [NM_019238]	NM_019238	FALSE
A_44_P883826	0.0209251	0.00541389	-0.0111839	-0.230374	-0.0656612	-0.215962	1.04049	TC586481	TC586481			FALSE
A_44_P246030	3.08723e-05	5.65101e-07	0.102063	-0.287031	0.0320494	0.893202	2.06319	ENSRNOT00000023607	RGD1562686_predicted			FALSE
A_43_P20085	0.00269623	0.000375711	0.183992	0.00352651	0.259031	1.0214	1.21415	ENSRNOT00000028176	Snrp70_predicted	PREDICTED: Rattus norvegicus U1 small nuclear ribonucleoprotein polypeptide A (predicted) (Snrp70_predicted), mRNA [XM_341857]		FALSE
A_44_P701209	2.54012e-05	4.18758e-07	0.389485	0.442774	-0.0367737	-0.366949	-4.2921	DV728455	DV728455	RVL21095 Wackym-Soares normalized rat vestibular cDNA library Rattus norvegicus cDNA 5', mRNA sequence [DV728455]	DV728455	FALSE
A_44_P285507	0.0268416	0.00746903	-0.139846	-0.23002	0.151025	0.21538	0.344405	NM_052804	Fmr1	Rattus norvegicus fragile X mental retardation syndrome 1 homolog (Fmr1), mRNA [NM_052804]	NM_052804	FALSE
A_44_P913245	0.0446069	0.0144878	0.282814	0.100463	0.547065	0.744314	0.909304	ENSRNOT00000041406	ENSRNOT00000041406	similar to Mob4B protein (MGC124888), mRNA [Source:RefSeq_dna;Acc:NM_001033891] [ENSRNOT00000041406]		FALSE
A_44_P475218	0.0058953	0.00103138	0.683149	0.291158	0.726456	0.992532	1.4556	NM_080480	Pip5k2c	Rattus norvegicus phosphatidylinositol-4-phosphate 5-kinase, type II, gamma (Pip5k2c), mRNA [NM_080480]	NM_080480	FALSE
A_44_P384404	0.00090955	8.5859e-05	0.932247	-0.236346	0.49875	-0.45789	-0.399782	ENSRNOT00000033795	Ms4a11_predicted	PREDICTED: Rattus norvegicus membrane-spanning 4-domains, subfamily A, member 11 (predicted) (Ms4a11_predicted), mRNA [XM_342028]		FALSE
A_44_P154793	0.00265281	0.000368235	0.127178	0.355714	0.333553	-0.0361387	-1.55445	NM_001014230	Iqcg	Rattus norvegicus IQ motif containing G (Iqcg), mRNA [NM_001014230]	NM_001014230	FALSE
A_43_P17140	0.0159086	0.00378035	0.643834	0.238953	0.554848	0.945346	1.07564	NM_001008279	Fliih	Rattus norvegicus flightless I homolog (Drosophila) (Fliih), mRNA [NM_001008279]	NM_001008279	FALSE
A_44_P1028918	0.0237924	0.00640279	-0.0908521	-0.182722	-0.000409245	-0.0348335	0.738791	AA996422	AA996422	AA996422 UI-R-C0-he-g-03-0-UI.s1 UI-R-C0 Rattus norvegicus cDNA clone UI-R-C0-he-g-03-0-UI 3', mRNA sequence [AA996422]	AA996422	FALSE
A_44_P608475	0.0392346	0.0122388	0.277581	-0.149274	0.314761	0.697279	0.869539	TC633776	TC633776			FALSE
A_43_P11651	0.00520874	0.000877648	0.551641	0.764228	0.655988	0.263864	-0.233375	NM_013003	Pemt	Rattus norvegicus phosphatidylethanolamine N-methyltransferase (Pemt), mRNA [NM_013003]	NM_013003	FALSE
A_42_P675672	0.000500918	3.75872e-05	0.295432	0.176069	0.474681	0.4876	1.2044	NM_001037094	LOC292069	Rattus norvegicus similar to RIKEN cDNA 2310061F22 (LOC292069), mRNA [NM_001037094]	NM_001037094	FALSE
A_44_P592238	0.0177385	0.004374	0.21413	-0.0537307	0.196818	0.549017	0.930808	TC605923	TC605923			FALSE
A_44_P478278	0.00300908	0.000433753	0.460377	0.318574	0.0574871	0.812235	1.79139	ENSRNOT00000027695	Terf2_predicted	PREDICTED: Rattus norvegicus telomeric repeat binding factor 2 (predicted) (Terf2_predicted), mRNA [XM_341683]		FALSE
A_44_P500820	0.00011529	4.32211e-06	0.305267	0.242497	0.621538	0.943481	1.44477	BG666773	BG666773	BG666773 DRABWC12 Rat DRG Library Rattus norvegicus cDNA clone DRABWC12 5', mRNA sequence [BG666773]	BG666773	FALSE
A_43_P23040	0.0162664	0.00390795	0.24066	0.486825	0.487552	0.716967	1.1866	ENSRNOT00000023896	Pqlc2_predicted	PREDICTED: Rattus norvegicus PQ loop repeat containing 2 (predicted) (Pqlc2_predicted), mRNA [XM_342958]		FALSE
A_44_P757948	0.0258673	0.00709777	0.507824	0.16373	0.527557	0.828771	0.740252	XM_219860	LOC309362	PREDICTED: Rattus norvegicus similar to Dynamin-binding protein (Scaffold protein Tuba) (LOC309362), mRNA [XM_219860]	XM_219860	FALSE
A_44_P128396	0.00522266	0.000882751	0.418366	0.329574	0.536298	0.0088917	-0.991225	ENSRNOT00000002728	Ugt2b10_predicted	PREDICTED: Rattus norvegicus UDP glycosyltransferase 2 family, polypeptide B10 (predicted) (Ugt2b10_predicted), mRNA [XM_223299]		FALSE
A_44_P900178	0.0160448	0.00383238	-0.616423	-0.61276	-0.146891	-0.311607	0.619152	TC584409	TC584409	Q3TEL0_MOUSE (Q3TEL0) 2 days neonate thymus thymic cells cDNA, RIKEN full-length enriched library, clone:C920018O12 product:palmitoyl-protein thioesterase 1, full insert sequence, partial (8%) [TC584409]		FALSE
A_44_P1052868	0.00761078	0.00144178	0.63722	0.876822	0.741596	-0.215908	-1.64885	AF452647	CPG2	AF452647 Rattus norvegicus nesprin-1 mRNA, complete cds [AF452647]	AF452647	FALSE
A_44_P869351	0.00274085	0.000384647	0.270897	0.169695	0.478458	0.697255	2.24918	XM_230548	RGD1308877_predicted	PREDICTED: Rattus norvegicus similar to CGI-09 protein (predicted) (RGD1308877_predicted), mRNA [XM_230548]	XM_230548	FALSE
A_43_P19909	0.00130031	0.00014258	0.606826	0.213774	0.538177	0.899756	1.72665	ENSRNOT00000010187	RGD1563715_predicted	PREDICTED: Rattus norvegicus similar to Gem (nuclear organelle) associated protein 4 (predicted) (RGD1563715_predicted), mRNA [XM_573146]		FALSE
A_44_P444343	0.00044475	3.17964e-05	0.264866	0.153709	0.475487	0.700519	1.44497	AW142434	AW142434	AW142434 EST292686 Normalized rat embryo, Bento Soares Rattus sp. cDNA clone RGIAL65 5' end, mRNA sequence [AW142434]	AW142434	FALSE
A_44_P1018622	0.00749656	0.00141047	0.0820006	0.254796	0.175315	0.264587	0.985905	NM_001007611	RGD1359691	Rattus norvegicus hypothetical LOC287534 (RGD1359691), mRNA [NM_001007611]	NM_001007611	FALSE
A_43_P22401	0.00336448	0.000498602	0.139087	0.4653	-0.0183183	0.706169	1.72645	ENSRNOT00000027261	RGD1565856_predicted	PREDICTED: Rattus norvegicus similar to Hypothetical 55.1 kDa protein F09G8.5 in chromosome III (predicted) (RGD1565856_predicted), mRNA [XM_215012]		FALSE
A_44_P372656	0.00978285	0.00197728	0.802644	0.666692	0.772994	1.30166	1.87392	NM_001012067	Grwd1	Rattus norvegicus glutamate-rich WD repeat containing 1 (Grwd1), mRNA [NM_001012067]	NM_001012067	FALSE
A_44_P288826	0.000482141	3.54207e-05	-0.0721701	0.145139	0.467524	0.652217	1.38048	ENSRNOT00000025491	RGD1308134_predicted	PREDICTED: Rattus norvegicus similar to RIKEN cDNA 1110020A23 (predicted) (RGD1308134_predicted), mRNA [XM_213357]		FALSE
A_44_P545727	0.00252223	0.000346516	0.88136	0.228484	0.834635	1.40993	1.86008	ENSRNOT00000033984	Fln29	Fln29 protein. [Source:Uniprot/SPTREMBL;Acc:Q5M806] [ENSRNOT00000033984]		FALSE
A_43_P15212	0.000990935	9.68106e-05	0.343514	0.390296	0.832382	1.28098	1.56502	NM_001007652	Pole3	Rattus norvegicus polymerase (DNA directed), epsilon 3 (p17 subunit) (Pole3), mRNA [NM_001007652]	NM_001007652	FALSE
A_44_P145235	0.000198282	9.82976e-06	0.232877	0.0106176	0.278921	0.667685	1.81107	NM_001007669	Zfp672	Rattus norvegicus zinc finger protein 672 (Zfp672), mRNA [NM_001007669]	NM_001007669	FALSE
A_44_P149958	0.0088965	0.00175059	-0.154322	-0.0523153	0.175172	0.156371	0.872212	ENSRNOT00000006604	Ches1_predicted	PREDICTED: Rattus norvegicus checkpoint suppressor 1 (predicted) (Ches1_predicted), mRNA [XM_234377]		FALSE
A_44_P321544	0.029229	0.00835115	0.262871	0.248908	0.581572	0.923069	0.73216	ENSRNOT00000011572	Slc41a2_predicted	PREDICTED: Rattus norvegicus solute carrier family 41, member 2 (predicted) (Slc41a2_predicted), mRNA [XM_343191]		FALSE
A_44_P229540	0.0108185	0.00226843	0.0186191	0.140126	0.260931	0.138202	0.894908	ENSRNOT00000028215	RGD1561337_predicted	PREDICTED: Rattus norvegicus similar to enhancer of polycomb homolog 2 (predicted) (RGD1561337_predicted), mRNA [XM_574397]		FALSE
A_44_P1007449	8.42923e-05	2.74463e-06	1.14237	0.991604	0.27662	-0.267912	-1.0428	XM_222190	RGD1310159_predicted	Rattus norvegicus similar to acetyl-coA dehydrogenase -related (111.6 kD) (5G231) (LOC304500), mRNA [XM_222190]	XM_222190	FALSE
A_44_P115293	0.0185474	0.00462082	0.232806	0.813154	0.741285	-0.128904	-0.418297	XM_001081315	Copz2_predicted	PREDICTED: Rattus norvegicus coatomer protein complex, subunit zeta 2 (predicted) (Copz2_predicted), mRNA [XM_001081315]	XM_001081315	FALSE
A_43_P12764	0.0418322	0.0133338	0.355801	0.0424738	0.271062	0.312638	0.8356	NM_053323	Degs1	Rattus norvegicus degenerative spermatocyte homolog 1 (Drosophila) (Degs1), mRNA [NM_053323]	NM_053323	FALSE
A_43_P23404	0.0315915	0.00923744	0.659273	0.242725	-0.0900124	0.129191	-0.605436	NM_001024899	Sufu	Rattus norvegicus suppressor of fused (Sufu), mRNA [NM_001024899]	NM_001024899	FALSE
A_44_P104652	0.0201667	0.0051585	-0.0122365	0.377577	0.1412	0.252577	1.30095	NM_181090	Slc38a2	Rattus norvegicus solute carrier family 38, member 2 (Slc38a2), mRNA [NM_181090]	NM_181090	FALSE
A_44_P363494	0.0391923	0.0122164	0.205812	0.326838	0.69172	1.09598	1.64277	XR_007323	RGD1563847_predicted	PREDICTED: Rattus norvegicus similar to karyopherin (importin) alpha 2 (predicted) (RGD1563847_predicted), mRNA [XR_007323]	XR_007323	FALSE
A_43_P16896	0.000133535	5.41894e-06	0.11173	0.0529514	0.259309	0.441787	1.17768	AW507178	AW507178	AW507178 EST00605 Plasmid Subtractive Library of Rat Cerebrum (stroke) Rattus norvegicus cDNA clone 1stB1, mRNA sequence [AW507178]	AW507178	FALSE
A_44_P401284	0.00554546	0.000956799	0.420155	-0.155036	0.208455	0.503949	1.19752	ENSRNOT00000013344	Rnf19_predicted	PREDICTED: Rattus norvegicus ring finger protein (C3HC4 type) 19 (predicted) (Rnf19_predicted), mRNA [XM_343228]		FALSE
A_44_P623083	0.0350603	0.0106055	0.139245	-0.157996	-0.183952	-0.0493717	0.735597	NM_001009292	Giyd2	Rattus norvegicus GIY-YIG domain containing 2 (Giyd2), mRNA [NM_001009292]	NM_001009292	FALSE
A_44_P120669	0.000199225	9.89988e-06	0.322362	-0.112675	0.541796	1.27054	1.61437	AI511097	AI511097	UI-R-C2p-oi-d-02-0-UI.s1 UI-R-C2p Rattus norvegicus cDNA clone UI-R-C2p-oi-d-02-0-UI 3', mRNA sequence [AI511097]	AI511097	FALSE
A_44_P233916	0.0111588	0.00236204	0.197123	-0.0382408	0.273148	0.429868	1.04324	NM_001012178	Mynn	Rattus norvegicus myoneurin (Mynn), mRNA [NM_001012178]	NM_001012178	FALSE
A_44_P256457	0.0232744	0.00622049	0.404639	0.447224	0.341622	0.151464	-0.413258	NM_001008862	Usp52	Rattus norvegicus ubiquitin specific protease 52 (Usp52), mRNA [NM_001008862]	NM_001008862	FALSE
A_44_P438641	0.000159427	6.98693e-06	-0.135735	-0.0998623	0.314863	0.786451	1.39434	XM_213108	LOC300303	PREDICTED: Rattus norvegicus similar to Nucleophosmin (NPM) (Nucleolar phosphoprotein B23) (Numatrin) (Nucleolar protein NO38) (LOC300303), mRNA [XM_213108]	XM_213108	FALSE
A_43_P14884	0.000904193	8.51941e-05	-0.112815	-0.343165	-0.011807	0.0103939	1.0086	U01914	Akap8	Rattus norvegicus AKAP95 mRNA, partial cds. [U01914]	U01914	FALSE
A_44_P341093	0.0031551	0.000459613	0.943464	0.254751	0.188948	0.906998	1.41751	AI008687	AI008687	AI008687 EST203138 Normalized rat embryo, Bento Soares Rattus sp. cDNA clone REMBB65 3' end, mRNA sequence [AI008687]	AI008687	FALSE
A_42_P625181	0.00902107	0.0017841	0.103001	-0.00141239	0.277509	0.68121	0.687812	NM_153629	Hspa4	Rattus norvegicus heat shock protein 4 (Hspa4), mRNA [NM_153629]	NM_153629	FALSE
A_44_P304825	0.000573001	4.55173e-05	0.666033	0.667639	1.23359	1.73414	1.65778	XR_006212	LOC302786	PREDICTED: Rattus norvegicus similar to Heat shock protein HSP 90-beta (HSP 84) (LOC302786), mRNA [XR_006212]	XR_006212	FALSE
A_44_P368723	0.00203254	0.000258643	0.0908276	-0.100162	0.621275	1.14829	1.55528	BF553091	BF553091	BF553091 UI-R-C2-mv-c-12-0-UI.r1 UI-R-C2 Rattus norvegicus cDNA clone UI-R-C2-mv-c-12-0-UI 5', mRNA sequence [BF553091]	BF553091	FALSE
A_44_P300965	0.0477724	0.0159251	-0.277854	-0.190593	0.165202	0.145718	1.03442	ENSRNOT00000021228	Prkrir_predicted	PREDICTED: Rattus norvegicus protein-kinase, interferon-inducible double stranded RNA dependent inhibitor, repressor of (P58 repressor) (predicted) (Prkrir_predicted), mRNA [XM_218949]		FALSE
A_44_P215056	4.27616e-05	9.44085e-07	0.944093	0.777601	0.0540943	-1.13345	-2.01907	NM_001007235	Itpr1	Rattus norvegicus inositol 1,4,5-triphosphate receptor 1 (Itpr1), mRNA [NM_001007235]	NM_001007235	FALSE
A_44_P165820	0.0260717	0.00717374	0.205155	0.421977	0.125868	-0.670142	-0.837246	NM_130428	Sdha	Rattus norvegicus succinate dehydrogenase complex, subunit A, flavoprotein (Fp) (Sdha), mRNA [NM_130428]	NM_130428	FALSE
A_42_P676860	0.000152568	6.56994e-06	-0.22368	-0.163806	0.302173	0.501401	1.70972	ENSRNOT00000003974	ENSRNOT00000003974	PREDICTED: Rattus norvegicus hypothetical LOC287388 (predicted) (RGD1310324_predicted), mRNA [XR_009188]		FALSE
A_44_P868863	0.000508565	3.86086e-05	0.193189	-0.1109	0.160098	0.365347	1.19948	TC587169	TC587169			FALSE
A_44_P759334	0.00232019	0.000308451	0.254214	-0.142369	0.255785	0.466255	1.1475	NM_001011914	Dr1	Rattus norvegicus down-regulator of transcription 1 (Dr1), mRNA [NM_001011914]	NM_001011914	FALSE
A_44_P147702	0.00176927	0.000214036	0.600228	-0.0484588	0.362281	1.29283	1.49318	ENSRNOT00000019044	RGD1311017_predicted	PREDICTED: Rattus norvegicus similar to multiple hat domains (predicted) (RGD1311017_predicted), mRNA [XM_340853]		FALSE
A_44_P974063	0.0306436	0.00886498	0.147666	0.240438	-0.0282321	-0.248392	-0.623282	BF284864	BF284864	BF284864 EST449455 Rat Gene Index, normalized rat, Rattus norvegicus cDNA Rattus norvegicus cDNA clone RGIEX25, mRNA sequence [BF284864]	BF284864	FALSE
A_44_P905275	0.0394291	0.0123132	0.839095	0.220885	0.577983	1.32494	1.09924	BG381647	BG381647	UI-R-CT0-bud-g-05-0-UI.s1 UI-R-CT0 Rattus norvegicus cDNA clone UI-R-CT0-bud-g-05-0-UI 3', mRNA sequence [BG381647]	BG381647	FALSE
A_44_P176416	0.00349103	0.000523091	-0.291558	-0.588203	0.365312	0.541857	0.999386	XM_001053680	RGD1564300_predicted	PREDICTED: Rattus norvegicus similar to phosphoseryl-tRNA kinase (predicted) (RGD1564300_predicted), mRNA [XM_001053680]	XM_001053680	FALSE
A_44_P298934	0.00883758	0.00173226	0.0290233	0.228712	-0.0804718	-0.458481	-1.14854	BE116552	BE116552	BE116552 UI-R-BS1-ayj-e-12-0-UI.s1 UI-R-BS1 Rattus norvegicus cDNA clone UI-R-BS1-ayj-e-12-0-UI 3', mRNA sequence [BE116552]	BE116552	FALSE
A_44_P287560	0.00403054	0.00062876	0.42513	0.613165	0.151935	0.0284247	-0.932542	H33491	H33491	H33491 EST109547 Rat PC-12 cells, NGF-treated (9 days) Rattus sp. cDNA clone RPNAS68 3' end, mRNA sequence [H33491]	H33491	FALSE
A_44_P972866	0.00250205	0.000341815	0.115028	0.221795	0.523301	0.870345	1.18569	XM_341118	Plekha6_predicted	PREDICTED: Rattus norvegicus pleckstrin homology domain containing, family A member 6 (predicted) (Plekha6_predicted), mRNA [XM_341118]	XM_341118	FALSE
A_44_P876363	0.0356793	0.0108493	0.0321175	0.147698	0.308296	0.269005	-0.447547	XM_216030	Vav2_predicted	PREDICTED: Rattus norvegicus Vav2 oncogene (predicted) (Vav2_predicted), mRNA [XM_216030]	XM_216030	FALSE
A_44_P233425	0.0103559	0.00213132	0.471431	-0.0322694	0.276475	0.420053	1.34375	NM_001011922	Nedd9	Rattus norvegicus neural precursor cell expressed, developmentally down-regulated gene 9 (Nedd9), mRNA [NM_001011922]	NM_001011922	FALSE
A_42_P759427	0.015568	0.0036749	0.411493	0.240825	0.593895	0.846276	1.31005	ENSRNOT00000021976	Strn4_predicted	PREDICTED: Rattus norvegicus striatin, calmodulin binding protein 4 (predicted) (Strn4_predicted), mRNA [XM_218432]		FALSE
A_44_P717610	0.00702864	0.00129604	-0.154386	-0.340072	0.0571687	0.31717	1.56124	TC611311	TC611311	Q8R1V1_MOUSE (Q8R1V1) Ldoc1l protein, partial (48%) [TC611311]		FALSE
[truncated: 3,880 more rows]
