# Supplementary material for: Analysis of Common and Specific Mechanisms of Liver Function Affected by Nitrotoluene Compounds
Source: PLoS One. 2011 Feb 8;6(2):e14662. doi: 10.1371/journal.pone.0014662 (PMC3035612; doi:10.1371/journal.pone.0014662)
Supplement: Table S6 — A table (supplementary table 6) providing a list of genes that were significantly regulated by 2ADNT at 48 h. (0.02 MB XLSX) [file pone.0014662.s006.xlsx]

## Sheet: 2ADNT48h
Supplementary table 6 Significantly regulated genes by 2ADNT at 48h
ProbeName	Corrected p-value	p-value	[RatL2ADNT48h_C](normalized)	[RatL2ADNT48h_4.4](normalized)	[RatL2ADNT48h_44](normalized)	[RatL2ADNT48h_87](normalized)	[RatL2ADNT48h_174](normalized)	Common name	GeneSymbol	Description	GenbankAccession	ControlType
A_42_P456939	0.0327194	0.000102611	0.557257	0.176621	0.397251	0.29098	0.720746	XM_216122	Slc35b4_predicted	PREDICTED: Rattus norvegicus solute carrier family 35, member B4 (predicted) (Slc35b4_predicted), mRNA [XM_216122]	XM_216122	FALSE
A_42_P544898	0.0488418	0.000559507	1.00928	0.875393	0.851352	0.959343	0.11539	XM_340830	RGD1563179_predicted	Rattus norvegicus similar to BAZF (LOC360551), mRNA [XM_340830]	XM_340830	FALSE
A_42_P603700	0.0304212	2.29594e-05	0.984173	0.52112	0.443682	0.606197	0.126531	NM_144750	LOC246266	Rattus norvegicus lysophospholipase (LOC246266), mRNA [NM_144750]	NM_144750	FALSE
A_42_P711139	0.0304212	1.54555e-05	0.285488	-0.0782855	-0.272215	-0.327187	0.705966	NM_012541	Cyp1a2	Rattus norvegicus cytochrome P450, family 1, subfamily a, polypeptide 2 (Cyp1a2), mRNA [NM_012541]	NM_012541	FALSE
A_43_P11678	0.044266	0.000358553	-0.572301	-1.04249	-0.714507	-0.652241	-1.18941	NM_013045	Tnr	Rattus norvegicus tenascin R (Tnr), mRNA [NM_013045]	NM_013045	FALSE
A_43_P12236	0.0406505	0.000277332	0.917864	0.892011	0.460226	0.352178	0.00365376	NM_022521	Oat	Rattus norvegicus ornithine aminotransferase (Oat), mRNA [NM_022521]	NM_022521	FALSE
A_43_P21313	0.0488418	0.00065086	-0.18914	0.225642	0.048475	-0.15316	0.414282	NM_001011922	Nedd9	Rattus norvegicus neural precursor cell expressed, developmentally down-regulated gene 9 (Nedd9), mRNA [NM_001011922]	NM_001011922	FALSE
A_43_P23463	0.0497468	0.000852234	0.29666	0.584458	0.429013	0.191808	-0.087622	XM_343611	XM_343611	Rattus norvegicus similar to Nuclear autoantigen Sp-100 (Speckled 100 kDa) (Nuclear dot-associated Sp100 protein) (LOC363269), mRNA [XM_343611]	XM_343611	FALSE
A_44_P1000935	0.0378631	0.000219806	0.339797	0.0103921	0.053719	-0.0138712	0.498591	NM_017052	Sord	Rattus norvegicus sorbitol dehydrogenase (Sord), mRNA [NM_017052]	NM_017052	FALSE
A_44_P100565	0.0495094	0.000747311	0.603218	0.14669	-0.0343783	0.091311	0.233904	A_44_P100565	A_44_P100565			FALSE
A_44_P101338	0.0327194	0.000109643	0.803569	0.838772	0.737216	-0.0775996	0.813163	DV727231	DV727231	RVL19689 Wackym-Soares normalized rat vestibular cDNA library Rattus norvegicus cDNA 5', mRNA sequence [DV727231]	DV727231	FALSE
A_44_P1015804	0.0497468	0.00089078	0.808952	0.304617	0.465989	0.510279	-0.0720836	ENSRNOT00000026384	RGD1310693_predicted	PREDICTED: Rattus norvegicus similar to RIKEN cDNA 1700027N10 (predicted) (RGD1310693_predicted), mRNA [XM_236938]		FALSE
A_44_P1030747	0.0327194	9.89015e-05	0.085517	-0.298104	-0.166178	-0.201208	1.0642	BC062051	Bspry	Rattus norvegicus B-box and SPRY domain containing, mRNA (cDNA clone IMAGE:5598845), partial cds [BC062051]	BC062051	FALSE
A_44_P1043181	0.0396649	0.000254454	0.00613946	0.251526	0.499266	0.0790776	-0.208724	XM_238442	RGD1311019_predicted	PREDICTED: Rattus norvegicus similar to hypothetical protein DKFZp434H2010 (predicted) (RGD1311019_predicted), mRNA [XM_238442]	XM_238442	FALSE
A_44_P128820	0.0495094	0.000736938	0.116124	0.724213	0.47056	0.737603	-0.121369	A_44_P128820	A_44_P128820			FALSE
A_44_P138811	0.0488418	0.00069653	0.875847	0.217813	0.806064	0.7453	0.523989	AI410941	AI410941	EST239234 Normalized rat heart, Bento Soares Rattus sp. cDNA clone RHECV70 3' end, mRNA sequence [AI410941]	AI410941	FALSE
A_44_P142025	0.0327194	0.000165647	-0.154824	-0.384888	-0.899466	-0.841391	0.751879	NM_012541	Cyp1a2	Rattus norvegicus cytochrome P450, family 1, subfamily a, polypeptide 2 (Cyp1a2), mRNA [NM_012541]	NM_012541	FALSE
A_44_P175041	0.0488418	0.000678092	-0.19918	1.33408	0.530553	-0.0518701	0.5799	NM_145775	Nr1d1	Rattus norvegicus nuclear receptor subfamily 1, group D, member 1 (Nr1d1), mRNA [NM_145775]	NM_145775	FALSE
A_44_P187167	0.0488418	0.000700374	0.465673	-0.789493	-0.676824	-0.328528	0.417531	NM_001013886	Tubb2b	Rattus norvegicus tubulin, beta 2b (Tubb2b), mRNA [NM_001013886]	NM_001013886	FALSE
A_44_P207625	0.0327194	0.00012794	0.899115	0.227675	0.160633	-0.157145	-0.259283	AA893219	AA893219	AA893219 EST197022 Normalized rat kidney, Bento Soares Rattus sp. cDNA clone RKIBD67 3' end, mRNA sequence [AA893219]	AA893219	FALSE
A_44_P231667	0.0327194	0.000152997	-0.197296	-0.270518	0.314459	0.176148	0.646986	XM_218428	XM_218428	Rattus norvegicus similar to carcinoembryonic antigen-related cell adhesion molecule 1 (biliary glycoprotein) (LOC308418), mRNA [XM_218428]	XM_218428	FALSE
A_44_P321532	0.0488418	0.000639536	0.387492	0.193048	0.21245	0.170484	0.830584	NM_001009385	RGD1311384	Rattus norvegicus similar to apolipoprotein F-like (RGD1311384), mRNA [NM_001009385]	NM_001009385	FALSE
A_44_P321716	0.0406505	0.000291457	0.530397	0.982245	0.315451	0.725601	0.314729	AA955932	AA955932	UI-R-E1-ff-a-04-0-UI.s1 UI-R-E1 Rattus norvegicus cDNA clone UI-R-E1-ff-a-04-0-UI 3', mRNA sequence [AA955932]	AA955932	FALSE
A_44_P355073	0.0497468	0.000938516	0.951792	0.430486	0.18936	0.560889	0.419314	XM_001072835	LOC684425	PREDICTED: Rattus norvegicus similar to Adenylosuccinate synthetase isozyme 1 (Adenylosuccinate synthetase, muscle isozyme) (IMP--aspartate ligase 1) (AdSS 1) (AMPSase 1), transcript variant 1 (LOC684425), mRNA [XM_001072835]	XM_001072835	FALSE
A_44_P372501	0.0497468	0.000828521	0.526748	0.127898	0.0860627	-0.123021	-0.308816	NM_031834	Sult1a1	Rattus norvegicus sulfotransferase family 1A, phenol-preferring, member 1 (Sult1a1), mRNA [NM_031834]	NM_031834	FALSE
A_44_P374638	0.0428746	0.000323582	-0.083066	1.80554	0.799116	0.0061934	0.13667	NM_024391	Hsd17b2	Rattus norvegicus hydroxysteroid (17-beta) dehydrogenase 2 (Hsd17b2), mRNA [NM_024391]	NM_024391	FALSE
A_44_P383360	0.0327194	8.86071e-05	0.41792	0.212211	-0.0758833	0.179813	0.793139	XM_342268	Trim2	PREDICTED: Rattus norvegicus tripartite motif protein 2 (Trim2), mRNA [XM_342268]	XM_342268	FALSE
A_44_P411771	0.0497468	0.000870323	0.0629117	0.55501	0.574096	1.12009	0.262281	XM_001056376	LOC680262	PREDICTED: Rattus norvegicus hypothetical protein LOC680262 (LOC680262), mRNA [XM_001056376]	XM_001056376	FALSE
A_44_P422080	0.0378631	0.000228607	-0.0926201	0.534637	0.534184	0.463427	0.37802	ENSRNOT00000033545	Alms1_predicted	PREDICTED: Rattus norvegicus Alstrom syndrome 1 (predicted) (Alms1_predicted), mRNA [XM_216189]		FALSE
A_44_P426512	0.0466249	0.000457452	0.735668	0.0525098	0.149251	0.157484	1.20143	XM_222578	XM_222578	Rattus norvegicus similar to Putative G protein-coupled receptor GPR39 (LOC288995), mRNA [XM_222578]	XM_222578	FALSE
A_44_P432355	0.0471929	0.000499304	0.284621	0.0514091	-0.0995053	0.269117	0.915967	NM_201423	Ugt1a2	Rattus norvegicus UDP glycosyltransferase 1 family polypeptide A2 (Ugt1a2), mRNA [NM_201423]	NM_201423	FALSE
A_44_P432358	0.0327194	0.000137878	-0.142003	-0.257299	-0.38967	1.09673	2.33184	NM_057105	Ugt1a6	Rattus norvegicus UDP glycosyltransferase 1 family, polypeptide A6 (Ugt1a6), transcript variant 2, mRNA [NM_057105]	NM_057105	FALSE
A_44_P433992	0.0488418	0.000600313	0.593538	-0.0809755	0.0152507	-0.112824	0.523382	NM_001079709	RGD1565917_predicted	Rattus norvegicus similar to peroxisomal acyl-CoA thioesterase Ic (predicted) (RGD1565917_predicted), mRNA [NM_001079709]	NM_001079709	FALSE
A_44_P452860	0.0497468	0.000994936	0.160898	-0.0856342	-0.251202	-0.129504	0.442565	A_44_P452860	A_44_P452860			FALSE
A_44_P458704	0.0488418	0.000665372	0.179176	0.548388	0.283262	-0.0674733	0.694297	NM_017073	Glul	Rattus norvegicus glutamate-ammonia ligase (glutamine synthase) (Glul), mRNA [NM_017073]	NM_017073	FALSE
A_44_P468746	0.044266	0.000367491	0.529942	-0.693945	-0.486896	-0.208364	0.397846	NM_001025675	Tubb6	Rattus norvegicus tubulin, beta 6 (Tubb6), mRNA [NM_001025675]	NM_001025675	FALSE
A_44_P477827	0.0497468	0.000963611	0.227792	-0.0494989	-0.000162721	-0.206338	0.997418	ENSRNOT00000041688	Sgk2	Serine/threonine-protein kinase Sgk2 (EC 2.7.11.1) (Serum/glucocorticoid-regulated kinase 2). [Source:Uniprot/SWISSPROT;Acc:Q8R4U9] [ENSRNOT00000041688]		FALSE
A_44_P501277	0.0327194	5.89109e-05	-0.117655	-0.560754	-0.569304	-0.860563	-0.151262	ENSRNOT00000008614	Pvrl1	Nectin-1 (Fragment). [Source:Uniprot/SPTREMBL;Acc:Q9WTY6] [ENSRNOT00000008614]		FALSE
A_44_P506538	0.0497468	0.000911741	0.557328	0.549115	0.148793	0.194721	0.434562	NM_001037200	LOC313840	Rattus norvegicus similar to hypothetical protein FLJ32954 (LOC313840), mRNA [NM_001037200]	NM_001037200	FALSE
A_44_P524190	0.0327194	0.000165548	0.0635101	0.484078	0.419249	0.309643	0.579717	AW143108	AW143108	AW143108 EST293404 Normalized rat brain, Bento Soares Rattus sp. cDNA clone RGIBD50 5' end, mRNA sequence [AW143108]	AW143108	FALSE
A_44_P552072	0.0497468	0.000843707	0.74524	-0.00980872	1.08614	0.308262	-0.0832707	BI281621	BI281621	BI281621 UI-R-CT0s-cau-e-07-0-UI.s1 UI-R-CT0s Rattus norvegicus cDNA clone UI-R-CT0s-cau-e-07-0-UI 3', mRNA sequence [BI281621]	BI281621	FALSE
A_44_P579382	0.0488418	0.000578619	0.517084	0.301105	0.951943	0.549392	0.797515	ENSRNOT00000032838	Zcwpw1_predicted	PREDICTED: Rattus norvegicus zinc finger, CW-type with PWWP domain 1 (predicted) (Zcwpw1_predicted), mRNA [XM_222057]		FALSE
A_44_P593331	0.0466249	0.000445194	0.567975	0.743144	0.504162	0.0481979	0.700306	TC608415	TC608415			FALSE
A_44_P595126	0.0466249	0.00041701	0.0676596	0.700633	0.560457	0.271617	0.527186	TC601187	TC601187			FALSE
A_44_P652429	0.0466249	0.000425457	0.843851	0.522655	0.139251	0.149538	1.24523	ENSRNOT00000013014	ENSRNOT00000013014			FALSE
A_44_P653813	0.0327194	0.000172857	0.0570346	-0.167745	0.240591	0.194305	1.32568	ENSRNOT00000004347	ENSRNOT00000004347	Rattus norvegicus cDNA clone IMAGE:7300848 [BC086330]		FALSE
A_44_P664735	0.0497468	0.000967449	-0.207855	1.0087	0.661334	0.70079	0.545944	AW919386	AW919386	AW919386 EST350690 Rat gene index, normalized rat, norvegicus, Bento Soares Rattus norvegicus cDNA clone RGIFU03 5' end, mRNA sequence [AW919386]	AW919386	FALSE
A_44_P734459	0.0471929	0.00051645	-0.09257	0.15841	0.150946	0.099403	0.571396	DV718231	DV718231	RVL8823 Wackym-Soares normalized rat vestibular cDNA library Rattus norvegicus cDNA 5', mRNA sequence [DV718231]	DV718231	FALSE
A_44_P786613	0.0498468	0.000792054	0.125735	0.06745	0.0955923	-0.0707029	0.431216	AW920454	AW920454	AW920454 EST351758 Rat gene index, normalized rat, norvegicus, Bento Soares Rattus norvegicus cDNA clone RGIGW44 5' end, mRNA sequence [AW920454]	AW920454	FALSE
A_44_P914438	0.0471929	0.000498725	1.60889	-0.610854	0.101879	0.610617	0.534053	NM_080782	Cdkn1a	Rattus norvegicus cyclin-dependent kinase inhibitor 1A (Cdkn1a), mRNA [NM_080782]	NM_080782	FALSE
A_44_P945781	0.0497468	0.000976424	0.579182	0.617162	0.076091	-0.112865	0.0998243	NM_001047116	MGC124740	Rattus norvegicus similar to Rap2-binding protein 9 (MGC124740), mRNA [NM_001047116]	NM_001047116	FALSE
A_44_P987888	0.0497468	0.000843374	0.350758	0.28723	0.141292	0.224422	0.683851	AW914294	AW914294	AW914294 EST345598 Normalized rat brain, Bento Soares Rattus sp. cDNA clone RGIAD11 5' end, mRNA sequence [AW914294]	AW914294	FALSE
A_44_P998312	0.0327194	0.000116637	0.146431	0.099462	0.158252	-0.0552734	0.601762	NM_001037652	Zdhhc6	Rattus norvegicus zinc finger, DHHC domain containing 6 (Zdhhc6), mRNA [NM_001037652]	NM_001037652	FALSE
