# Supplementary material for: Analysis of Common and Specific Mechanisms of Liver Function Affected by Nitrotoluene Compounds
Source: PLoS One. 2011 Feb 8;6(2):e14662. doi: 10.1371/journal.pone.0014662 (PMC3035612; doi:10.1371/journal.pone.0014662)
Supplement: Table S8 — A table (supplementary table 8) providing a list of genes that were significantly regulated by 4ADNT at 48 h. (0.02 MB XLSX) [file pone.0014662.s008.xlsx]

## Sheet: 4ADNT48h
Supplementary table 8 Significantly regulated genes by 4ADNT at 48h
ProbeName	Corrected p-value	p-value	[RatL4ADNT48h_ C](normalized)	[RatL4ADNT48h_ 4.7](normalized)	[RatL4ADNT48h_ 47](normalized)	[RatL4ADNT48h_ 94](normalized)	[RatL4ADNT48h_ 187](normalized)	Common name	GeneSymbol	Description	GenbankAccession	ControlType
A_42_P467037	0.00534485	9.86741e-06	0.33605	0.560814	0.794422	0.0445676	-0.710088	NM_019335	Prkr	Rattus norvegicus Protein kinase, interferon-inducible double stranded RNA dependent (Prkr), mRNA [NM_019335]	NM_019335	FALSE
A_42_P475681	0.0489065	0.000929719	-0.0945141	0.0231584	0.194562	-0.126619	-0.790608	ENSRNOT00000038476	Nol8_predicted	PREDICTED: Rattus norvegicus nucleolar protein 8 (predicted) (Nol8_predicted), mRNA [XM_341503]		FALSE
A_42_P562617	0.0336653	0.000346798	1.06259	0.432277	1.16543	0.692903	0.0361434	ENSRNOT00000010001	Irf5_predicted	Rattus norvegicus similar to interferon regulatory factor 5 (LOC296953), mRNA [XM_216105]		FALSE
A_42_P572725	0.0389251	0.000596257	-0.958072	-0.180598	-0.947916	-0.368677	1.51062	NM_080581	Abcc3	Rattus norvegicus ATP-binding cassette, sub-family C (CFTR/MRP), member 3 (Abcc3), mRNA [NM_080581]	NM_080581	FALSE
A_42_P621642	0.0446676	0.000825742	0.898898	0.67695	0.85122	0.324559	-0.204416	BC097966	Lsp1	Rattus norvegicus lymphocyte specific 1, mRNA (cDNA clone MGC:116094 IMAGE:7388019), complete cds. [BC097966]	BC097966	FALSE
A_42_P679371	0.0173941	8.92973e-05	0.646428	0.675046	0.617039	0.21653	-0.319392	NM_130411	Coro1a	Rattus norvegicus coronin, actin binding protein 1A (Coro1a), mRNA [NM_130411]	NM_130411	FALSE
A_42_P736315	0.0446676	0.00085212	0.923615	0.803446	1.29178	0.50397	-0.174667	ENSRNOT00000043660	Rtp4_predicted	PREDICTED: Rattus norvegicus receptor transporter protein 4 (predicted) (Rtp4_predicted), mRNA [XM_001056345]		FALSE
A_42_P768024	0.0331424	0.000315598	1.20508	1.1459	1.10212	0.60681	0.0229458	Y00090	Spn	Rat mRNA for leukosialin [Y00090]	Y00090	FALSE
A_43_P11749	0.0331424	0.000306091	1.52892	0.700728	1.6612	0.708749	0.0233055	NM_013185	Hck	Rattus norvegicus hemopoietic cell kinase (Hck), mRNA [NM_013185]	NM_013185	FALSE
A_43_P11754	0.00689666	1.90985e-05	-0.545328	-0.25138	-0.55963	-0.461337	1.15541	NM_013215	Akr7a3	Rattus norvegicus aldo-keto reductase family 7, member A3 (aflatoxin aldehyde reductase) (Akr7a3), mRNA [NM_013215]	NM_013215	FALSE
A_43_P11776	0.0173941	8.64806e-05	-1.0661	-0.962224	-0.654421	-0.22208	0.976324	NM_017014	Gstm1	Rattus norvegicus glutathione S-transferase, mu 1 (Gstm1), mRNA [NM_017014]	NM_017014	FALSE
A_43_P13342	2.4913e-05	7.66553e-10	-0.417582	-0.325989	-0.0307044	1.11835	3.30484	NM_138974	Gstp2	Rattus norvegicus glutathione S-transferase, pi 2 (Gstp2), mRNA [NM_138974]	NM_138974	FALSE
A_43_P14911	0.0398193	0.000650371	1.657	0.902762	1.76036	1.00073	-0.130394	NM_031512	Il1b	Rattus norvegicus interleukin 1 beta (Il1b), mRNA [NM_031512]	NM_031512	FALSE
A_43_P16707	0.038396	0.000496955	1.36182	0.385044	1.74012	1.10256	0.0669829	NM_001004202	Ccl6	Rattus norvegicus chemokine (C-C motif) ligand 6 (Ccl6), mRNA [NM_001004202]	NM_001004202	FALSE
A_43_P17697	0.0415296	0.000710552	1.22591	0.189669	1.43173	0.555681	-0.626924	NM_001006975	Ms4a6b	Rattus norvegicus membrane-spanning 4-domains, subfamily A, member 6B (Ms4a6b), mRNA [NM_001006975]	NM_001006975	FALSE
A_43_P18226	0.0336653	0.000403081	1.52372	0.933416	1.42822	0.841614	0.145765	XM_234942	Myo1f_predicted	PREDICTED: Rattus norvegicus myosin IF (predicted) (Myo1f_predicted), mRNA [XM_234942]	XM_234942	FALSE
A_43_P23014	0.0415296	0.000715587	0.166349	-0.0397795	0.397103	-0.0473024	-0.22003	NM_001009649	Lpxn	Rattus norvegicus leupaxin (Lpxn), mRNA [NM_001009649]	NM_001009649	FALSE
A_44_P1008950	0.0039586	6.09015e-06	-1.07313	-0.748609	-0.586846	0.402024	0.866061	NM_001013880	LOC290651	Rattus norvegicus similar to myo-inositol 1-phosphate synthase A1 (LOC290651), mRNA [NM_001013880]	NM_001013880	FALSE
A_44_P1012870	0.0389251	0.000622802	0.249153	0.289482	0.770262	0.824205	-0.166963	XM_217391	RGD1309095_predicted	PREDICTED: Rattus norvegicus similar to hypothetical protein BC015148 (predicted) (RGD1309095_predicted), mRNA [XM_217391]	XM_217391	FALSE
A_44_P1053321	0.0119368	4.08442e-05	2.20282	1.29072	2.35824	1.04246	-0.0349624	NM_133624	Gbp2	Rattus norvegicus guanylate nucleotide binding protein 2 (Gbp2), mRNA [NM_133624]	NM_133624	FALSE
A_44_P113974	0.038396	0.000528952	0.75195	0.181903	1.02194	0.449881	-0.526763	NM_053960	Ccr5	Rattus norvegicus chemokine (C-C motif) receptor 5 (Ccr5), mRNA [NM_053960]	NM_053960	FALSE
A_44_P114207	0.0336653	0.000403984	1.17703	0.689019	1.51936	0.183192	-0.142944	NM_022179	Hk3	Rattus norvegicus hexokinase 3 (Hk3), mRNA [NM_022179]	NM_022179	FALSE
A_44_P127278	0.00230784	2.84042e-06	0.0244402	-0.0277798	-0.100481	0.416541	2.8744	AA955668	AA955668	AA955668 UI-R-E1-fc-g-07-0-UI.s1 UI-R-E1 Rattus norvegicus cDNA clone UI-R-E1-fc-g-07-0-UI 3' similar to gi [AA955668]	AA955668	FALSE
A_44_P130898	0.0336653	0.000398338	1.18298	0.165798	1.3582	0.616314	-0.563515	XM_225636	Ly86_predicted	PREDICTED: Rattus norvegicus lymphocyte antigen 86 (predicted) (Ly86_predicted), mRNA [XM_225636]	XM_225636	FALSE
A_44_P161052	0.0443472	0.000777782	-0.561888	-0.416256	-0.207876	0.485469	1.32224	NM_001040019	RGD1562373_predicted	Rattus norvegicus similar to 3-ketoacyl-CoA thiolase B, peroxisomal precursor (Beta-ketothiolase B) (predicted) (RGD1562373_predicted), mRNA [NM_001040019]	NM_001040019	FALSE
A_44_P182221	0.000100783	9.30307e-08	-0.7304	-0.855916	-0.413921	0.798591	3.20656	NM_012577	Gstp1	Rattus norvegicus glutathione-S-transferase, pi 1 (Gstp1), mRNA [NM_012577]	NM_012577	FALSE
A_44_P190568	0.0314229	0.000214181	0.922292	0.14485	1.01248	0.328287	-0.441034	ENSRNOT00000024458	Cd83_predicted	PREDICTED: Rattus norvegicus CD83 antigen (predicted) (Cd83_predicted), mRNA [XM_341509]		FALSE
A_44_P194939	0.038396	0.000543451	-0.080601	-0.552087	-0.627886	1.31264	0.932551	BF548548	BF548548	UI-R-A0-at-g-04-0-UI.r1 UI-R-A0 Rattus norvegicus cDNA clone UI-R-A0-at-g-04-0-UI 5', mRNA sequence [BF548548]	BF548548	FALSE
A_44_P199096	0.0446676	0.000831831	0.939597	0.537564	0.971607	0.700455	-0.0148677	NM_001014790	Rarres1	Rattus norvegicus retinoic acid receptor responder (tazarotene induced) 1 (Rarres1), mRNA [NM_001014790]	NM_001014790	FALSE
A_44_P199187	0.0128812	5.15246e-05	0.399004	0.551328	1.32299	0.487128	-0.836335	NM_001012353	MGC108823	Rattus norvegicus similar to interferon-inducible GTPase (MGC108823), mRNA [NM_001012353]	NM_001012353	FALSE
A_44_P206611	0.0389251	0.00059838	0.266634	0.50113	-0.508494	0.28517	0.769319	BI277629	BI277629	BI277629 UI-R-CY0-bxt-e-06-0-UI.s1 UI-R-CY0 Rattus norvegicus cDNA clone UI-R-CY0-bxt-e-06-0-UI 3', mRNA sequence [BI277629]	BI277629	FALSE
A_44_P212964	0.0389251	0.00061749	0.842223	0.677191	1.20526	0.634048	-0.311228	ENSRNOT00000003012	Plac8_predicted	AGENCOURT_28539023 NIH_MGC_249 Rattus norvegicus cDNA clone IMAGE:7376935 5', mRNA sequence [CO562290]		FALSE
A_44_P226597	0.016449	7.0857e-05	1.22043	0.779015	1.47207	0.787893	0.0489151	NM_172322	Pycard	Rattus norvegicus PYD and CARD domain containing (Pycard), mRNA [NM_172322]	NM_172322	FALSE
A_44_P230320	0.0336653	0.000397589	1.13634	0.44283	1.26725	0.405207	-0.754821	NM_031512	Il1b	Rattus norvegicus interleukin 1 beta (Il1b), mRNA [NM_031512]	NM_031512	FALSE
A_44_P231667	0.00581684	1.43184e-05	-0.341768	-0.259287	-0.214954	0.495133	0.610629	XM_218428	XM_218428	Rattus norvegicus similar to carcinoembryonic antigen-related cell adhesion molecule 1 (biliary glycoprotein) (LOC308418), mRNA [XM_218428]	XM_218428	FALSE
A_44_P286788	0.0398193	0.000661612	0.727065	0.203081	0.879467	0.338124	-0.310444	ENSRNOT00000009544	LOC500904	PREDICTED: Rattus norvegicus similar to neutrophil cytosolic factor 4 (LOC500904), mRNA [XM_576306]		FALSE
A_44_P295133	0.0331424	0.000296955	-0.516889	-0.319753	-0.306588	-0.112789	0.2339	XR_007429	RGD1563029_predicted	PREDICTED: Rattus norvegicus similar to RIKEN cDNA 1110007C05 (predicted) (RGD1563029_predicted), mRNA [XR_007429]	XR_007429	FALSE
A_44_P306439	0.026125	0.000168808	1.42243	0.290085	1.67786	0.670561	-0.221414	NM_207603	Fcgr3a	Rattus norvegicus Fc fragment of IgG, low affinity IIIa, receptor (Fcgr3a), mRNA [NM_207603]	NM_207603	FALSE
A_44_P312089	0.0119368	4.40742e-05	0.69542	0.168081	0.653613	0.316511	-0.271246	NM_001014100	LOC316326	Rattus norvegicus similar to lung inducible neuralized-related C3HC4 RING finger protein (LOC316326), mRNA [NM_001014100]	NM_001014100	FALSE
A_44_P327492	0.0331424	0.000252054	0.867338	0.353102	1.05384	0.399421	0.0812539	AW917621	AW917621	AW917621 EST348925 Rat gene index, normalized rat, norvegicus, Bento Soares Rattus norvegicus cDNA clone RGIEG12 5' end, mRNA sequence [AW917621]	AW917621	FALSE
A_44_P346959	0.0314229	0.000222378	0.287217	0.197218	0.460127	-0.216209	-0.825346	NM_001012041	Isgf3g	Rattus norvegicus interferon dependent positive acting transcription factor 3 gamma (Isgf3g), mRNA [NM_001012041]	NM_001012041	FALSE
A_44_P358384	0.0389251	0.000600576	-0.12935	0.0854529	0.139684	0.85044	0.180804	NM_031025	Dlat	Rattus norvegicus dihydrolipoamide S-acetyltransferase (E2 component of pyruvate dehydrogenase complex) (Dlat), mRNA [NM_031025]	NM_031025	FALSE
A_44_P367688	0.0339359	0.000417673	1.92953	0.807287	1.97415	0.859223	-0.382792	NM_001008847	RT1-Da	Rattus norvegicus RT1 class II, locus Da (RT1-Da), mRNA [NM_001008847]	NM_001008847	FALSE
A_44_P372254	0.0242387	0.000149161	0.7637	0.498978	0.811149	0.0935742	-0.943717	NM_053372	Slpi	Rattus norvegicus secretory leukocyte peptidase inhibitor (Slpi), mRNA [NM_053372]	NM_053372	FALSE
A_44_P372261	0.0237706	0.000138966	0.879649	0.628655	1.2891	0.2859	-0.68664	NM_053372	Slpi	Rattus norvegicus secretory leukocyte peptidase inhibitor (Slpi), mRNA [NM_053372]	NM_053372	FALSE
A_44_P384404	0.0336653	0.000386812	1.44829	0.0594611	1.62093	0.643104	-0.573336	ENSRNOT00000033795	Ms4a11_predicted	PREDICTED: Rattus norvegicus membrane-spanning 4-domains, subfamily A, member 11 (predicted) (Ms4a11_predicted), mRNA [XM_342028]		FALSE
A_44_P393696	0.0446676	0.000846043	1.19071	1.07885	0.996426	0.650486	0.0743737	NM_001025001	LOC308990	Rattus norvegicus hypothetical protein LOC308990 (LOC308990), mRNA [NM_001025001]	NM_001025001	FALSE
A_44_P404064	0.0331424	0.000280898	-1.23147	-0.680111	0.56675	0.228974	-0.920702	ENSRNOT00000015387	Tiparp_predicted	PREDICTED: Rattus norvegicus TCDD-inducible poly(ADP-ribose) polymerase (predicted) (Tiparp_predicted), mRNA [XM_227217]		FALSE
A_44_P404591	0.0389251	0.00058737	1.14774	0.744239	0.95197	0.483839	-0.324421	NM_133621	Hod	Rattus norvegicus homeobox only domain (Hod), mRNA [NM_133621]	NM_133621	FALSE
A_44_P417083	4.7361e-05	2.91453e-09	-1.63811	-1.70077	-1.36714	-0.272608	2.18064	AY325215	Atad1	Rattus norvegicus Ab2-088 mRNA, complete cds. [AY325215]	AY325215	FALSE
A_44_P432358	0.00581684	1.32873e-05	-0.811303	-1.06755	-0.477031	1.03303	2.21641	NM_057105	Ugt1a6	Rattus norvegicus UDP glycosyltransferase 1 family, polypeptide A6 (Ugt1a6), transcript variant 2, mRNA [NM_057105]	NM_057105	FALSE
A_44_P432747	0.0336653	0.000403179	0.0512902	-0.22934	0.355725	-0.140815	0.437655	BI295828	BI295828	UI-R-DK0-cfb-b-05-0-UI.s1 UI-R-DK0 Rattus norvegicus cDNA clone UI-R-DK0-cfb-b-05-0-UI 3', mRNA sequence [BI295828]	BI295828	FALSE
A_44_P454420	0.0237706	0.000138133	0.551829	0.633791	0.870755	0.438203	-0.695036	AF029241	RT1-S3	Rattus norvegicus MHC class Ib RT1.S3 (RT1.S3) mRNA, partial cds [AF029241]	AF029241	FALSE
A_44_P487910	0.0465921	0.000903171	0.520897	-0.0648845	0.697597	0.326078	-0.00564837	NM_001024995	Lrrc33	Rattus norvegicus leucine rich repeat containing 33 (Lrrc33), mRNA [NM_001024995]	NM_001024995	FALSE
A_44_P500660	0.038396	0.000521087	0.68492	0.439204	0.3326	0.445445	-0.826331	NM_001007645	MGC95152	Rattus norvegicus similar to B230212L03Rik protein (MGC95152), mRNA [NM_001007645]	NM_001007645	FALSE
A_44_P502793	0.0116045	3.57062e-05	0.90085	0.859241	1.00658	0.449311	-0.539188	NM_001009714	RGD1307700	Rattus norvegicus similar to hypothetical protein BC018453 (RGD1307700), mRNA [NM_001009714]	NM_001009714	FALSE
A_44_P508307	0.0331424	0.000316127	-0.192376	-0.31742	-0.118855	-0.0166068	0.574893	ENSRNOT00000027763	Rgs11	Regulator of G-protein signaling 11 (RGS11) (Fragment). [Source:Uniprot/SWISSPROT;Acc:P49807] [ENSRNOT00000027763]		FALSE
A_44_P544063	0.0331424	0.000305375	0.774998	0.971207	1.21277	0.445053	-0.055414	NM_001012007	Irgm	Rattus norvegicus immunity-related GTPase family, M (Irgm), mRNA [NM_001012007]	NM_001012007	FALSE
A_44_P591224	0.0331424	0.000286852	-0.304864	0.0278431	-0.285063	0.153254	0.416934	TC601898	TC601898	Q7TQ12_RAT (Q7TQ12) Aa1114, partial (9%) [TC601898]		FALSE
A_44_P787598	0.038396	0.000505949	1.55538	0.430306	1.65436	0.893065	-0.0810796	AW915403	AW915403	AW915403 EST346707 Normalized rat embryo, Bento Soares Rattus sp. cDNA clone RGICV05 5' end, mRNA sequence [AW915403]	AW915403	FALSE
A_44_P901471	0.0446658	0.000797112	0.655554	0.372578	0.956407	0.349213	-0.384425	TC594336	TC594336			FALSE
A_44_P986952	0.0173941	9.09843e-05	0.59893	0.406031	0.732566	0.248805	-0.160882	AW916350	AW916350	AW916350 EST347641 Rat gene index, normalized rat, norvegicus, Bento Soares Rattus norvegicus cDNA clone RGIDN56 5' end, mRNA sequence [AW916350]	AW916350	FALSE
A_44_P991532	0.0336653	0.000403278	1.14093	0.501063	1.35924	0.246541	-0.763989	NM_001008847	RT1-Da	Rattus norvegicus RT1 class II, locus Da (RT1-Da), mRNA [NM_001008847]	NM_001008847	FALSE
A_44_P993328	0.038396	0.00053176	1.65538	0.195732	1.94292	0.907824	-0.451485	ENSRNOT00000033795	Ms4a11_predicted	PREDICTED: Rattus norvegicus membrane-spanning 4-domains, subfamily A, member 11 (predicted) (Ms4a11_predicted), mRNA [XM_342028]		FALSE
