# Supplementary material for: Analysis of Common and Specific Mechanisms of Liver Function Affected by Nitrotoluene Compounds
Source: PLoS One. 2011 Feb 8;6(2):e14662. doi: 10.1371/journal.pone.0014662 (PMC3035612; doi:10.1371/journal.pone.0014662)
Supplement: Table S10 — A table (supplementary table 10) providing a list of genes that were significantly regulated by TNT at 48 h. (0.10 MB XLSX) [file pone.0014662.s010.xlsx]

## Sheet: TNT48h
Supplementary table 10 Significantly regulated genes by TNT at 48h
ProbeName	Corrected p-value	p-value	[RatLTNT48h_C](normalized)	[RatLTNT48h_4.8](normalized)	[RatLTNT48h_48](normalized)	[RatLTNT48h_96](normalized)	[RatLTNT48h_192](normalized)	Common name	GeneSymbol	Description	GenbankAccession	ControlType
A_44_P152335	0.000748158	0.000305506	0.123086	-0.019109	0.112752	0.633514	0.681519	XR_009148	RGD1564023_predicted	PREDICTED: Rattus norvegicus similar to ribosomal protein S19 (predicted) (RGD1564023_predicted), mRNA [XR_009148]	XR_009148	FALSE
A_42_P733671	3.18727e-05	1.33286e-06	1.37246	1.40777	0.567228	0.024541	0.0509334	NM_145681	Tnfsf10	Rattus norvegicus tumor necrosis factor (ligand) superfamily, member 10 (Tnfsf10), mRNA [NM_145681]	NM_145681	FALSE
A_44_P591224	0.000293384	4.90255e-05	-0.133298	-0.228302	-0.0961184	0.339044	0.584107	TC601898	TC601898	Q7TQ12_RAT (Q7TQ12) Aa1114, partial (9%) [TC601898]		FALSE
A_44_P199077	0.000673462	0.000252242	-0.13735	-0.368378	-0.184789	0.219083	0.393742	NM_001034937	Phgdhl1	Rattus norvegicus phosphoglycerate dehydrogenase like 1 (Phgdhl1), mRNA [NM_001034937]	NM_001034937	FALSE
A_44_P1045354	0.000297237	5.02601e-05	-0.475804	-0.732249	-0.574963	0.169805	0.736776	NM_199081	Slc35b1	Rattus norvegicus solute carrier family 35, member B1 (Slc35b1), mRNA [NM_199081]	NM_199081	FALSE
A_44_P220410	0.000245647	3.64612e-05	0.0454805	-0.0261996	0.152033	0.594056	0.840943	XR_008875	LOC317279	PREDICTED: Rattus norvegicus hypothetical LOC317279 (LOC317279), mRNA [XR_008875]	XR_008875	FALSE
A_44_P438143	0.00142969	0.00109125	-0.689178	-0.423708	-0.609113	-0.23459	0.456312	NM_031588	Nrg1	Rattus norvegicus neuregulin 1 (Nrg1), mRNA [NM_031588]	NM_031588	FALSE
A_44_P452466	0.00104436	0.000603521	-0.107858	-0.299884	-0.387577	0.198581	0.360461	NM_001011917	Cab39l	Rattus norvegicus calcium binding protein 39-like (Cab39l), mRNA [NM_001011917]	NM_001011917	FALSE
A_44_P316504	0.00158913	0.00145047	-0.0359039	0.0740204	0.291451	0.884513	0.823923	NM_001009703	Tmed9	Rattus norvegicus transmembrane emp24 protein transport domain containing 9 (Tmed9), mRNA [NM_001009703]	NM_001009703	FALSE
A_44_P1054213	0.000748158	0.000318533	-0.058764	0.0853512	0.0726359	0.230003	0.884084	NM_013083	Hspa5	Rattus norvegicus heat shock 70kDa protein 5 (glucose-regulated protein) (Hspa5), mRNA [NM_013083]	NM_013083	FALSE
A_44_P995058	0.00090409	0.000452045	0.0816414	0.00857353	0.231148	0.629263	0.690393	ENSRNOT00000027381	Cope_predicted	PREDICTED: Rattus norvegicus coatomer protein complex, subunit epsilon (predicted) (Cope_predicted), mRNA [XM_214309]		FALSE
A_44_P399992	0.00130127	0.000922716	0.119596	0.0137064	0.103815	0.468417	0.453715	NM_013181	Prkar1a	Rattus norvegicus protein kinase, cAMP dependent regulatory, type I, alpha (Prkar1a), mRNA [NM_013181]	NM_013181	FALSE
A_44_P409146	0.00088046	0.000431028	0.107008	0.138162	0.279136	0.7201	0.669698	NM_022518	Arf1	Rattus norvegicus ADP-ribosylation factor 1 (Arf1), mRNA [NM_022518]	NM_022518	FALSE
A_44_P506328	0.000342914	7.17002e-05	-0.66718	-0.650439	-0.386969	0.0520447	0.524289	A_44_P506328	A_44_P506328			FALSE
A_44_P193181	0.00173682	0.00173682	-0.188528	-0.213546	-0.309023	0.152864	0.816661	NM_017008	Gapdh	Rattus norvegicus glyceraldehyde-3-phosphate dehydrogenase (Gapdh), mRNA [NM_017008]	NM_017008	FALSE
A_44_P433739	0.000406436	0.0001005	-0.125511	0.144938	0.143571	0.512274	0.69306	NM_001005542	Wdr34	Rattus norvegicus WD repeat domain 34 (Wdr34), mRNA [NM_001005542]	NM_001005542	FALSE
A_44_P361001	0.00162927	0.00154928	-0.254465	-0.341631	-0.442385	0.284813	0.28201	NM_001078648	RGD1305824_predicted	Rattus norvegicus similar to 2410001H17Rik protein (predicted) (RGD1305824_predicted), transcript variant 2, mRNA [NM_001078648]	NM_001078648	FALSE
A_44_P974665	0.000308138	5.8266e-05	-0.0197521	-0.175972	0.154295	0.60602	0.784866	ENSRNOT00000045403	ENSRNOT00000045403	ES cells cDNA, RIKEN full-length enriched library, clone:2400007N24 product:unclassifiable, full insert sequence. [Source:Uniprot/SPTREMBL;Acc:Q3V2B9] [ENSRNOT00000045403]		FALSE
A_44_P405704	0.00150194	0.00123305	-0.277025	-0.131452	-0.0198053	0.542239	0.829934	XR_006771	LOC299254	PREDICTED: Rattus norvegicus similar to laminin receptor 1 (ribosomal protein SA) (LOC299254), mRNA [XR_006771]	XR_006771	FALSE
A_44_P482894	7.59248e-05	5.58413e-06	-0.116994	-0.210675	-0.0824914	0.55348	0.910295	ENSRNOT00000040909	RGD1564469_predicted	PREDICTED: Rattus norvegicus similar to Acidic ribosomal phosphoprotein P0 (predicted) (RGD1564469_predicted), mRNA [XM_227546]		FALSE
A_43_P10641	0.000718847	0.000281004	-0.307462	-0.386405	-0.481127	0.136701	0.577067	XM_215562	Mgst2_predicted	PREDICTED: Rattus norvegicus microsomal glutathione S-transferase 2 (predicted) (Mgst2_predicted), mRNA [XM_215562]	XM_215562	FALSE
A_44_P591001	0.00130127	0.000919038	0.0408658	-0.0874449	0.14192	0.661136	0.639375	A_44_P591001	A_44_P591001			FALSE
A_44_P886161	0.00111643	0.000690154	0.784772	0.743895	0.482538	0.112562	0.0855465	TC602138	TC602138			FALSE
A_44_P1053055	0.00168671	0.00167287	-0.332893	-0.36146	-0.193096	0.111754	0.401117	NM_001013164	Ccbl1	Rattus norvegicus cysteine conjugate-beta lyase 1 (Ccbl1), mRNA [NM_001013164]	NM_001013164	FALSE
A_44_P421363	0.00049293	0.000149305	-0.0538316	-0.309021	-0.0672024	0.280807	0.500086	NM_013168	Hmbs	Rattus norvegicus hydroxymethylbilane synthase (Hmbs), mRNA [NM_013168]	NM_013168	FALSE
A_44_P959751	0.00151536	0.00130872	-0.767176	-0.887162	-0.333887	-0.194999	0.0282569	A_44_P959751	A_44_P959751			FALSE
A_44_P129053	0.000269916	4.36773e-05	0.704527	0.815351	-0.537411	-0.605866	-0.08818	AA848383	AA848383	AA848383 EST191143 Normalized rat kidney, Bento Soares Rattus sp. cDNA clone RKIAB83 5' end, mRNA sequence [AA848383]	AA848383	FALSE
A_44_P242321	5.1909e-05	3.19531e-06	-1.03375	-0.981125	-0.912165	0.112984	0.86854	NM_130433	Acaa2	Rattus norvegicus acetyl-Coenzyme A acyltransferase 2 (mitochondrial 3-oxoacyl-Coenzyme A thiolase) (Acaa2), mRNA [NM_130433]	NM_130433	FALSE
A_44_P473443	0.000335261	6.94904e-05	-0.0307026	0.0297918	0.0755243	0.568639	0.629905	ENSRNOT00000019331	ENSRNOT00000019331	similar to Rpl7a protein (predicted) (RGD1561297_predicted), mRNA [Source:RefSeq_dna;Acc:XR_008501] [ENSRNOT00000019331]		FALSE
A_42_P794562	0.00167666	0.00165532	-0.844401	-0.182938	0.187203	-3.19619	-2.09128	NM_012942	Cyp7a1	Rattus norvegicus cytochrome P450, family 7, subfamily a, polypeptide 1 (Cyp7a1), mRNA [NM_012942]	NM_012942	FALSE
A_44_P1018181	0.000753956	0.000323516	0.191531	0.212266	0.480171	0.880785	1.01219	BC079139	Mmaa_predicted	Rattus norvegicus cDNA clone IMAGE:7127801, with apparent retained intron [BC079139]	BC079139	FALSE
A_44_P669215	0.000784618	0.000348345	0.882565	0.787949	0.601048	0.398772	-0.248256	TC598511	TC598511			FALSE
A_44_P500803	0.00111643	0.000689926	0.78604	0.727525	-0.486861	-0.246463	-0.669423	NM_001004084	RT1-Bb	Rattus norvegicus RT1 class II, locus Bb (RT1-Bb), mRNA [NM_001004084]	NM_001004084	FALSE
A_42_P748948	0.000427734	0.0001081	-0.355882	-0.788569	0.161356	1.33077	1.15426	NM_012565	Gck	Rattus norvegicus glucokinase (Gck), mRNA [NM_012565]	NM_012565	FALSE
A_44_P713474	0.000180307	2.06534e-05	-0.0206447	-0.133987	-0.020716	0.447898	0.532853	A_44_P713474	A_44_P713474			FALSE
A_43_P12580	0.00126117	0.000853009	-0.305492	-0.375291	-0.290951	-0.22186	0.176548	NM_031548	Scnn1a	Rattus norvegicus sodium channel, nonvoltage-gated 1 alpha (Scnn1a), mRNA [NM_031548]	NM_031548	FALSE
A_43_P11860	0.000853974	0.000404529	-0.0812836	-0.256799	0.0288523	0.267617	0.621898	NM_017209	Mecr	Rattus norvegicus mitochondrial trans-2-enoyl-CoA reductase (Mecr), mRNA [NM_017209]	NM_017209	FALSE
A_42_P746029	0.000118173	1.03463e-05	-0.588715	-0.982729	-0.117347	0.49746	0.809038	NM_144748	LOC246263	Rattus norvegicus kidney-specific protein (KS) (LOC246263), mRNA [NM_144748]	NM_144748	FALSE
A_44_P548334	0.000359826	7.98158e-05	0.05584	-0.0649965	0.186931	0.633951	0.648127	XM_223646	XM_223646	Rattus norvegicus similar to 40S ribosomal protein S2 (LOC289818), mRNA [XM_223646]	XM_223646	FALSE
A_44_P417083	8.61854e-10	3.13402e-12	-1.24295	-0.980001	-0.535727	0.625606	3.44912	AY325215	Atad1	Rattus norvegicus Ab2-088 mRNA, complete cds. [AY325215]	AY325215	FALSE
A_44_P378090	0.00117272	0.000752673	0.00206602	-0.110169	0.0276027	0.319242	0.443287	ENSRNOT00000001716	RGD1305593_predicted	AGENCOURT_12606475 NICHD_Rr_Pit1 Rattus norvegicus cDNA clone IMAGE:6920511 5', mRNA sequence [CB567136]		FALSE
A_44_P868963	0.000733445	0.000289377	1.02196	0.865238	-0.0204877	-0.520427	-0.751988	NM_001015034	Tnfrsf14	Rattus norvegicus tumor necrosis factor receptor superfamily, member 14 (herpesvirus entry mediator) (Tnfrsf14), mRNA [NM_001015034]	NM_001015034	FALSE
A_42_P695401	0.00161444	0.00149403	2.08314	1.90293	0.67872	1.35418	0.254446	NM_031530	Ccl2	Rattus norvegicus chemokine (C-C motif) ligand 2 (Ccl2), mRNA [NM_031530]	NM_031530	FALSE
A_42_P532458	0.0005028	0.000155411	0.196433	0.116617	0.0988481	0.469965	0.92912	XM_215701	Papss1_predicted	PREDICTED: Rattus norvegicus 3'-phosphoadenosine 5'-phosphosulfate synthase 1 (predicted) (Papss1_predicted), mRNA [XM_215701]	XM_215701	FALSE
A_44_P268787	0.00101434	0.000569281	0.130569	0.0489233	0.180858	0.877051	0.770436	XM_001065904	LOC683428	PREDICTED: Rattus norvegicus similar to Male-enhanced antigen 1 (Mea-1) (LOC683428), mRNA [XM_001065904]	XM_001065904	FALSE
A_44_P231409	0.00130127	0.000916158	0.131624	-0.0237703	0.139804	0.804008	0.775143	NM_001047854	RGD1308955	Rattus norvegicus similar to Cc1-9 (RGD1308955), mRNA [NM_001047854]	NM_001047854	FALSE
A_44_P365703	0.00156535	0.00138036	0.103587	0.00388336	0.14783	0.280471	0.519443	ENSRNOT00000011158	Nipsnap1	Nipsnap1 protein (Fragment). [Source:Uniprot/SPTREMBL;Acc:Q5EBA4] [ENSRNOT00000011158]		FALSE
A_44_P959608	0.00146585	0.00113803	-0.0796323	-0.10317	0.0129442	0.393858	0.408776	ENSRNOT00000036540	ENSRNOT00000036540			FALSE
A_44_P260709	0.00088046	0.000430883	0.0176363	-0.0278049	0.178068	0.462	0.92281	XR_007234	LOC287416	PREDICTED: Rattus norvegicus similar to peroxiredoxin 6 (LOC287416), mRNA [XR_007234]	XR_007234	FALSE
A_44_P433713	0.00103078	0.000580984	-0.0331347	0.0353651	0.32885	0.768366	0.786803	ENSRNOT00000026666	Proz_predicted	PREDICTED: Rattus norvegicus protein Z, vitamin K-dependent plasma glycoprotein (predicted) (Proz_predicted), mRNA [XM_225018]		FALSE
A_44_P852862	3.14492e-05	1.25797e-06	-0.744088	-0.722332	-0.385519	0.508657	1.2332	TC589435	TC589435	Q6P6I4_MOUSE (Q6P6I4) Glutathione S-transferase, theta 3, complete [TC589435]		FALSE
A_44_P976960	0.00139871	0.00103822	1.50444	1.36465	0.579584	-0.0383164	0.29096	XM_576397	RGD1559807_predicted	PREDICTED: Rattus norvegicus similar to PDZ domain containing 2 (predicted) (RGD1559807_predicted), mRNA [XM_576397]	XM_576397	FALSE
A_44_P853677	0.00162254	0.00153556	0.102447	-0.1775	0.0347912	0.445385	0.543499	NM_001014249	LOC365592	Rattus norvegicus similar to CG10585-PA (LOC365592), mRNA [NM_001014249]	NM_001014249	FALSE
A_42_P842580	0.000748158	0.000312172	0.00830388	-0.140511	0.56535	1.02732	1.18856	ENSRNOT00000027126	RGD1566239_predicted	PREDICTED: Rattus norvegicus similar to RIKEN cDNA 2810428I15 (predicted) (RGD1566239_predicted), mRNA [XM_224728]		FALSE
A_44_P913644	0.000784618	0.000349512	0.0163655	-0.110867	0.0368561	0.447977	0.696757	ENSRNOT00000029207	ENSRNOT00000029207	similar to 60S ribosomal protein L7a (LOC365659), mRNA [Source:RefSeq_dna;Acc:XR_008752] [ENSRNOT00000029207]		FALSE
A_44_P867828	0.000853974	0.000406229	-0.0917916	-0.169203	-0.0879962	0.278102	0.480964	A_44_P867828	A_44_P867828			FALSE
A_43_P16552	0.000748158	0.000303955	0.339746	0.411419	0.318457	0.147236	-0.278691	NM_001005553	Git2	Rattus norvegicus G protein-coupled receptor kinase-interactor 2 (Git2), mRNA [NM_001005553]	NM_001005553	FALSE
A_42_P643349	0.00152747	0.00132691	-0.143818	-0.17021	-0.158073	0.454791	0.494902	XM_001081553	LOC688228	PREDICTED: Rattus norvegicus similar to Myosin light polypeptide 4 (Myosin light chain 1, atrial isoform) (LOC688228), mRNA [XM_001081553]	XM_001081553	FALSE
A_44_P236025	0.00157921	0.0014222	-0.104451	-0.331923	-0.214534	-0.110332	0.25024	NM_001002278	Pofut1	Rattus norvegicus protein O-fucosyltransferase 1 (Pofut1), mRNA [NM_001002278]	NM_001002278	FALSE
A_44_P1017913	0.00161682	0.0015059	0.31366	0.123814	0.222467	0.481442	0.620113	NM_001034143	Dars2	Rattus norvegicus aspartyl-tRNA synthetase 2 (mitochondrial) (Dars2), mRNA [NM_001034143]	NM_001034143	FALSE
A_44_P267103	0.00162254	0.00153699	0.0561111	-0.056772	0.0796382	0.536373	0.487214	ENSRNOT00000021725	LOC296165	60S ribosomal protein L12. [Source:Uniprot/SWISSPROT;Acc:P23358] [ENSRNOT00000042736]		FALSE
A_42_P780097	0.00149695	0.00121679	-0.0400717	-0.0208726	0.24761	0.587283	1.09046	NM_001008280	Lrrc59	Rattus norvegicus leucine rich repeat containing 59 (Lrrc59), mRNA [NM_001008280]	NM_001008280	FALSE
A_44_P468665	0.000961634	0.000524527	-0.117919	-0.10681	0.00611269	0.309833	0.560026	ENSRNOT00000027680	ENSRNOT00000027680	PREDICTED: Rattus norvegicus similar to K11B4.2 (LOC688966), mRNA [XM_001067949]		FALSE
A_44_P623578	0.000694707	0.000262725	-0.277117	-0.679909	0.00762975	0.539832	1.1988	TC600277	TC600277			FALSE
A_42_P701582	0.000118173	1.02678e-05	-0.0101378	-0.196982	-0.0759512	0.593427	1.21162	NM_053293	Gstt1	Rattus norvegicus glutathione S-transferase theta 1 (Gstt1), mRNA [NM_053293]	NM_053293	FALSE
A_44_P274785	0.00149455	0.00120149	0.0567083	0.0051353	0.299251	0.841005	0.679852	ENSRNOT00000027989	RGD1310922_predicted	PREDICTED: Rattus norvegicus similar to chromosome 16 open reading frame 33; minus -99 protein (predicted) (RGD1310922_predicted), mRNA [XM_213260]		FALSE
A_44_P314231	0.0015077	0.00126119	0.00358844	-0.047544	-0.049456	0.47095	0.573457	A_44_P314231	A_44_P314231			FALSE
A_43_P15154	0.00163836	0.00159194	0.0444958	-0.112038	0.807273	0.640579	0.438705	XM_576589	Ihh	PREDICTED: Rattus norvegicus Indian hedgehog homolog, (Drosophila) (Ihh), mRNA [XM_576589]	XM_576589	FALSE
A_44_P1001301	0.00147549	0.00117234	0.204869	0.0506642	0.263466	0.657058	0.686486	NM_001004223	Eef1g	Rattus norvegicus eukaryotic translation elongation factor 1 gamma (Eef1g), mRNA [NM_001004223]	NM_001004223	FALSE
A_44_P1036685	0.000302302	5.54666e-05	-0.218386	-0.303289	-0.0316553	0.265642	0.57131	NM_001029900	Mrpl12	Rattus norvegicus ribosomal protein, mitochondrial, L12 (Mrpl12), mRNA [NM_001029900]	NM_001029900	FALSE
A_42_P828757	0.00168671	0.00167445	0.212688	0.00701618	0.247565	0.624056	0.561465	NM_053785	Tm4sf4	Rattus norvegicus transmembrane 4 superfamily member 4 (Tm4sf4), mRNA [NM_053785]	NM_053785	FALSE
A_44_P166482	0.00106101	0.000636609	0.129227	-0.16759	0.21945	0.411275	0.376995	NM_001013426	Mrpl41	Rattus norvegicus mitochondrial ribosomal protein L41 (Mrpl41), mRNA [NM_001013426]	NM_001013426	FALSE
A_44_P233080	0.00147549	0.00117011	0.296868	0.234795	-0.295668	-0.51804	1.34244	NM_012551	Egr1	Rattus norvegicus early growth response 1 (Egr1), mRNA [NM_012551]	NM_012551	FALSE
A_43_P10314	0.0015077	0.00128566	-0.256975	-0.170758	-0.135962	0.187358	0.646672	ENSRNOT00000032627	LOC499076	PREDICTED: Rattus norvegicus similar to protein phosphatase 1, regulatory subunit 12C (LOC499076), mRNA [XM_574359]		FALSE
A_44_P836900	0.000111088	9.29101e-06	-0.270375	-0.262588	-0.0438399	0.643636	0.742518	XR_006334	LOC364524	PREDICTED: Rattus norvegicus similar to 40S ribosomal protein SA (p40) (34/67 kDa laminin receptor) (LOC364524), mRNA [XR_006334]	XR_006334	FALSE
A_44_P110063	0.00158026	0.00143086	-0.199542	-0.293583	-0.297659	0.151682	0.688848	A_44_P110063	A_44_P110063			FALSE
A_42_P814235	0.00151536	0.00130209	1.07012	0.746544	-0.238218	0.284539	-0.636093	NM_057124	P2ry6	Rattus norvegicus pyrimidinergic receptor P2Y, G-protein coupled, 6 (P2ry6), mRNA [NM_057124]	NM_057124	FALSE
A_44_P529240	0.000335261	6.94801e-05	-0.404031	-0.292852	-0.430298	0.253465	0.901414	NM_183054	Rhbg	Rattus norvegicus Rhesus blood group-associated B glycoprotein (Rhbg), mRNA [NM_183054]	NM_183054	FALSE
A_44_P349452	0.000132138	1.41748e-05	0.0175085	-0.209078	0.062644	0.718416	0.693152	XM_344588	RGD1565509_predicted	Rattus norvegicus similar to ribosomal protein S2 (LOC364699), mRNA [XM_344588]	XM_344588	FALSE
A_44_P655449	0.0015746	0.00139996	0.483631	0.48008	0.0790277	-0.459688	-0.590696	TC621043	TC621043	Q75T81_RAT (Q75T81) System asc amino acid transporter Asc-1, partial (10%) [TC621043]		FALSE
A_42_P671800	0.000395546	9.57003e-05	0.121602	0.0836325	-0.3018	0.402088	0.553954	NM_019293	Ca5a	Rattus norvegicus carbonic anhydrase 5a, mitochondrial (Ca5a), mRNA [NM_019293]	NM_019293	FALSE
A_44_P266776	0.00129667	0.000902954	0.139612	0.124936	0.243876	0.705762	0.805673	NM_199388	H2afx	Rattus norvegicus dolichyl-phosphate (UDP-N-acetylglucosamine) N-acetylglucosaminephosphotransferase 1 (GlcNAc-1-P transferase) (H2afx), mRNA [NM_199388]	NM_199388	FALSE
A_44_P117107	0.000466816	0.000124678	-0.0712972	-0.101752	0.172614	0.716195	0.712486	NM_017138	Rpsa	Rattus norvegicus ribosomal protein SA (Rpsa), mRNA [NM_017138]	NM_017138	FALSE
A_42_P548067	0.00079123	0.000362467	-0.182085	-0.431876	0.00986099	0.549093	0.826184	ENSRNOT00000031026	ENSRNOT00000031026	PREDICTED: Rattus norvegicus biliverdin reductase B (flavin reductase (NADPH)) (predicted) (Blvrb_predicted), mRNA [XM_214823]		FALSE
A_43_P11122	0.00148274	0.0011835	0.124589	0.347834	0.605159	0.195946	-0.496156	TC622035	TC622035	Q92GV3_RICCN (Q92GV3) AmpG protein, partial (6%) [TC622035]		FALSE
A_44_P198620	0.00142969	0.00109066	-0.424178	-0.346493	-0.248648	0.254019	0.473252	NM_021838	Nos3	Rattus norvegicus nitric oxide synthase 3, endothelial cell (Nos3), mRNA [NM_021838]	NM_021838	FALSE
A_44_P285803	0.00140245	0.00105056	0.15101	0.0219724	0.412071	0.988444	0.880592	NM_138892	Rs21c6	Rattus norvegicus RS21-C6 protein (Rs21c6), mRNA [NM_138892]	NM_138892	FALSE
A_44_P158709	0.000661148	0.000244024	0.182167	0.0424561	0.47524	0.804055	0.666636	NM_212497	Dom3z	Rattus norvegicus DOM-3 homolog Z (C. elegans) (Dom3z), mRNA [NM_212497]	NM_212497	FALSE
A_44_P1054280	0.000991598	0.000551962	0.164391	0.111789	0.477768	0.960002	1.0267	XM_341319	Pck2_predicted	PREDICTED: Rattus norvegicus phosphoenolpyruvate carboxykinase 2 (mitochondrial) (predicted) (Pck2_predicted), mRNA [XM_341319]	XM_341319	FALSE
A_44_P1008950	0.000208878	2.62047e-05	-0.57001	-0.61999	0.250222	1.02494	1.72024	NM_001013880	LOC290651	Rattus norvegicus similar to myo-inositol 1-phosphate synthase A1 (LOC290651), mRNA [NM_001013880]	NM_001013880	FALSE
A_44_P283688	0.00142969	0.00108965	-0.214096	-0.303384	-0.212546	0.369927	0.439339	XM_219309	RGD1560936_predicted	PREDICTED: Rattus norvegicus similar to 60S ribosomal protein L13 (predicted) (RGD1560936_predicted), mRNA [XM_219309]	XM_219309	FALSE
A_42_P557394	2.94041e-05	1.1227e-06	-0.112465	-0.281045	-0.668921	0.393322	1.13108	NM_001008510	Isg20	Rattus norvegicus interferon stimulated exonuclease 20 (Isg20), mRNA [NM_001008510]	NM_001008510	FALSE
A_44_P533560	0.000389839	9.14349e-05	-0.0237353	-0.183484	0.138511	0.596848	0.570952	ENSRNOT00000020412	Fxn_predicted	PREDICTED: Rattus norvegicus similar to frataxin (predicted) (RGD1565754_predicted), mRNA [XM_574642]		FALSE
A_44_P461863	0.000512768	0.000159424	-0.0484714	-0.0698431	0.131183	0.721628	0.707479	TC621961	TC621961	O55212_RAT (O55212) Ribosomal protein S2, partial (56%) [TC621961]		FALSE
A_44_P536442	0.000118173	1.1182e-05	-0.0436473	-0.074796	0.320974	0.657015	0.904732	NM_031851	Phb	Rattus norvegicus prohibitin (Phb), mRNA [NM_031851]	NM_031851	FALSE
A_44_P158994	0.000448652	0.000115834	1.73514	1.1948	-1.11932	0.10035	-0.147175	TC641315	TC641315	RATDBP2 vitamin D-binding protein precursor {Rattus norvegicus} (exp=-1; wgp=0; cg=0), partial (11%) [TC641315]		FALSE
A_44_P718340	0.000748158	0.000314835	0.120429	-0.081939	0.0952162	0.550049	0.644358	TC632099	TC632099	RNU03390 protein kinase C receptor {Rattus norvegicus} (exp=-1; wgp=0; cg=0), partial (20%) [TC632099]		FALSE
A_44_P173144	0.00139871	0.00104267	-0.0358915	-0.324238	-0.104704	0.610498	0.634716	XM_219574	XM_219574	Rattus norvegicus similar to Protein C11orf10 (HSPC005) (LOC309206), mRNA [XM_219574]	XM_219574	FALSE
A_42_P756652	0.00141916	0.00107082	-0.0356336	-0.0156071	-0.169191	0.237166	0.420396	NM_133525	RGD620382	Rattus norvegicus Nucleoside 2-deoxyribosyltransferase domain containing protein RGD620382 (RGD620382), mRNA [NM_133525]	NM_133525	FALSE
A_44_P231817	0.00107562	0.000647325	-0.050416	-0.0605896	-0.0178409	0.534676	0.572711	ENSRNOT00000047713	RGD1562409_predicted	60S ribosomal protein L7a. [Source:Uniprot/SWISSPROT;Acc:P62425] [ENSRNOT00000006754]		FALSE
A_42_P641234	0.00110209	0.000671275	-0.458707	-0.580111	-0.22526	0.0428286	0.412171	NM_001008303	Snrpa	Rattus norvegicus small nuclear ribonucleoprotein polypeptide A (Snrpa), mRNA [NM_001008303]	NM_001008303	FALSE
A_43_P12232	0.00167666	0.00165367	0.101377	0.0399649	0.436689	0.808278	0.705172	NM_022512	Acads	Rattus norvegicus acetyl-Coenzyme A dehydrogenase, short chain (Acads), mRNA [NM_022512]	NM_022512	FALSE
A_44_P959263	0.00123365	0.000811968	0.113973	0.0842252	0.10457	0.647081	0.810312	A_44_P959263	A_44_P959263			FALSE
A_43_P12811	3.84665e-05	1.67854e-06	-0.614603	-0.785689	-0.424704	0.178086	0.699957	NM_053464	Srm	Rattus norvegicus spermidine synthase (Srm), mRNA [NM_053464]	NM_053464	FALSE
A_44_P1037110	0.00125536	0.00084314	0.18242	0.112438	0.340763	0.72363	0.99299	NM_001025414	Dnd1	Rattus norvegicus dead end homolog 1 (zebrafish) (Dnd1), mRNA [NM_001025414]	NM_001025414	FALSE
A_44_P274823	0.00135503	0.000985479	-0.0147989	-0.0931361	0.223611	0.544521	0.545018	ENSRNOT00000004947	Mrpl27_predicted	PREDICTED: Rattus norvegicus mitochondrial ribosomal protein L27 (predicted) (Mrpl27_predicted), mRNA [XM_213439]		FALSE
A_44_P380527	7.82528e-05	6.06699e-06	-0.0450819	-0.285802	0.0397016	0.514517	0.490776	NM_001039378	Trappc1	Rattus norvegicus trafficking protein particle complex 1 (Trappc1), mRNA [NM_001039378]	NM_001039378	FALSE
A_43_P11754	1.32563e-07	9.64098e-10	-0.268516	-0.550514	-0.598791	0.205609	3.00728	NM_013215	Akr7a3	Rattus norvegicus aldo-keto reductase family 7, member A3 (aflatoxin aldehyde reductase) (Akr7a3), mRNA [NM_013215]	NM_013215	FALSE
A_44_P899810	0.000876842	0.000424073	0.230552	-0.00446606	0.024618	0.697795	0.71215	XM_341853	Prrg2_predicted	PREDICTED: Rattus norvegicus proline-rich Gla (G-carboxyglutamic acid) polypeptide 2 (predicted) (Prrg2_predicted), mRNA [XM_341853]	XM_341853	FALSE
A_44_P944540	0.00123012	0.000805168	0.0920975	-0.0784364	-0.00972021	0.337729	0.656096	A_44_P944540	A_44_P944540			FALSE
A_44_P996997	0.00163243	0.00158011	0.0615757	0.143949	0.0439347	0.641069	0.515587	NM_033351	Fcgrt	Rattus norvegicus Fc receptor, IgG, alpha chain transporter (Fcgrt), mRNA [NM_033351]	NM_033351	FALSE
A_42_P541784	0.000947889	0.000507425	0.272002	0.18423	0.310148	0.845743	0.752478	CB569740	RGD1566099_predicted	AGENCOURT_12597117 NICHD_Rr_Pit1 Rattus norvegicus cDNA clone IMAGE:6919449 5', mRNA sequence [CB569740]	CB569740	FALSE
A_44_P303818	0.00119925	0.000780601	0.375813	1.08647	1.7234	1.24755	0.816716	DV726713	DV726713	RVL19073 Wackym-Soares normalized rat vestibular cDNA library Rattus norvegicus cDNA 5', mRNA sequence [DV726713]	DV726713	FALSE
A_42_P570919	0.00161682	0.00150805	-0.242548	-0.213993	-0.0453032	0.549087	0.985069	NM_031000	Akr1a1	Rattus norvegicus aldo-keto reductase family 1, member A1 (Akr1a1), mRNA [NM_031000]	NM_031000	FALSE
A_44_P541213	0.00110209	0.000667848	0.358557	0.256941	0.246886	0.462451	-0.661334	XM_001059639	LOC681383	PREDICTED: Rattus norvegicus similar to Protein C10orf11 homolog (LOC681383), mRNA [XM_001059639]	XM_001059639	FALSE
A_43_P16800	0.000748158	0.000303496	0.0615883	0.0590892	0.219032	0.732195	0.564867	XM_214428	XM_214428	Rattus norvegicus similar to Vesicular integral-membrane protein VIP36 precursor (LOC290994), mRNA [XM_214428]	XM_214428	FALSE
A_42_P571955	0.000302344	5.66208e-05	-0.122974	-0.315228	0.0966717	0.639827	0.56699	NM_138888	Phf5a	Rattus norvegicus PHD finger protein 5A (Phf5a), mRNA [NM_138888]	NM_138888	FALSE
A_44_P822051	0.000407408	0.000101482	-0.0645793	-0.057164	0.0928522	0.596991	1.59418	A_44_P822051	A_44_P822051			FALSE
A_43_P13421	0.00117675	0.000759541	-0.0213735	-0.096916	0.0521184	0.396821	0.441646	NM_172327	Aip	Rattus norvegicus aryl-hydrocarbon receptor-interacting protein (Aip), mRNA [NM_172327]	NM_172327	FALSE
A_44_P159400	4.34536e-05	2.09391e-06	-0.565807	-0.42858	-0.578924	0.210867	1.12936	XM_234370	XM_234370	Rattus norvegicus similar to Ab2-162 (LOC299244), mRNA [XM_234370]	XM_234370	FALSE
A_43_P14163	0.000224473	3.10181e-05	0.00623608	-0.291529	-0.0347475	0.527224	0.936368	NM_012615	Odc1	Rattus norvegicus ornithine decarboxylase 1 (Odc1), mRNA [NM_012615]	NM_012615	FALSE
A_44_P477827	0.000748158	0.000304699	-0.532386	-1.2529	-0.473587	0.262114	0.624781	ENSRNOT00000041688	Sgk2	Serine/threonine-protein kinase Sgk2 (EC 2.7.11.1) (Serum/glucocorticoid-regulated kinase 2). [Source:Uniprot/SWISSPROT;Acc:Q8R4U9] [ENSRNOT00000041688]		FALSE
A_43_P14655	0.00112312	0.000702462	-0.00905442	-0.0996327	0.172505	0.580841	0.461311	NM_001006986	MGC94704	Rattus norvegicus evolutionarily conserved signaling intermediate in Toll pathway (MGC94704), mRNA [NM_001006986]	NM_001006986	FALSE
A_44_P370015	0.000183518	2.13548e-05	-0.105015	0.0510502	0.104209	0.468618	1.04469	NM_021766	Pgrmc1	Rattus norvegicus progesterone receptor membrane component 1 (Pgrmc1), mRNA [NM_021766]	NM_021766	FALSE
A_44_P257804	0.000371518	8.4921e-05	0.0581412	0.0161853	0.0312781	0.590325	0.669954	XR_005805	LOC316866	PREDICTED: Rattus norvegicus similar to 60S ribosomal protein L7a (LOC316866), mRNA [XR_005805]	XR_005805	FALSE
A_44_P165989	0.0002209	2.95249e-05	0.079289	-0.0265269	0.217947	0.82208	0.997743	NM_001014161	LOC361596	Rattus norvegicus similar to NADP+-specific isocitrate dehydrogenase (LOC361596), mRNA [NM_001014161]	NM_001014161	FALSE
A_44_P123677	0.00165769	0.00162152	-0.348035	-0.0984246	0.0402125	0.670031	0.769027	NM_019166	Syngr1	Rattus norvegicus synaptogyrin 1 (Syngr1), mRNA [NM_019166]	NM_019166	FALSE
A_44_P283339	0.000211474	2.72993e-05	0.0119603	-0.040333	0.229393	0.864408	1.75793	NM_001004249	Tmed3	Rattus norvegicus transmembrane emp24 domain containing 3 (Tmed3), mRNA [NM_001004249]	NM_001004249	FALSE
A_44_P103028	0.00150194	0.00124218	-0.173096	-0.113842	-0.0144746	0.379938	0.540001	XR_006742	LOC311687	PREDICTED: Rattus norvegicus similar to 60S ribosomal protein L7a (LOC311687), mRNA [XR_006742]	XR_006742	FALSE
A_44_P234270	0.00025931	4.14896e-05	0.16	-0.189903	-0.0621315	0.478669	0.535441	ENSRNOT00000056935	RGD1309730_predicted	PREDICTED: Rattus norvegicus similar to RIKEN cDNA B230118H07 (predicted) (RGD1309730_predicted), mRNA [XM_215788]		FALSE
A_44_P1027244	0.00078953	0.000356896	-0.02522	-0.145697	-0.0307126	0.503736	0.540119	NM_001013976	RGD1305007	Rattus norvegicus similar to RIKEN cDNA 1110031I02 (RGD1305007), mRNA [NM_001013976]	NM_001013976	FALSE
A_44_P467591	0.00163243	0.00156487	-0.287245	-0.0165946	0.365974	0.479482	1.37567	NM_017130	Neu2	Rattus norvegicus neuraminidase 2 (Neu2), mRNA [NM_017130]	NM_017130	FALSE
A_43_P12802	0.000984805	0.000544329	-0.0555723	-0.122138	0.174244	0.40805	0.31861	NM_053418	Ufd1l	Rattus norvegicus ubiquitin fusion degradation 1-like (Ufd1l), mRNA [NM_053418]	NM_053418	FALSE
A_44_P161296	0.00157921	0.00142605	-0.228994	-0.29472	-0.301688	0.11031	0.691931	ENSRNOT00000022122	ENSRNOT00000022122	similar to glyceraldehyde-3-phosphate dehydrogenase (predicted) (RGD1561804_predicted), mRNA [Source:RefSeq_dna;Acc:XR_007534] [ENSRNOT00000022122]		FALSE
A_44_P991616	0.0011178	0.000693038	0.298768	0.155004	0.503122	0.966398	1.13109	NM_001009669	Ube1dc1	Rattus norvegicus ubiquitin-activating enzyme E1-domain containing 1 (Ube1dc1), mRNA [NM_001009669]	NM_001009669	FALSE
A_44_P477905	0.00113722	0.000717482	0.00324988	-0.156998	0.0364292	0.543123	0.339324	NM_031629	Psmb4	Rattus norvegicus proteasome (prosome, macropain) subunit, beta type 4 (Psmb4), mRNA [NM_031629]	NM_031629	FALSE
A_44_P501752	0.000475853	0.000129543	0.270019	0.0743186	0.353052	0.998613	0.943084	XM_347063	RGD1559909_predicted	PREDICTED: Rattus norvegicus RGD1559909 (predicted) (RGD1559909_predicted), mRNA [XM_347063]	XM_347063	FALSE
A_44_P478981	0.00025931	4.0674e-05	-0.579298	-0.845302	0.0261348	0.727808	0.757432	NM_031649	Klrg1	Rattus norvegicus killer cell lectin-like receptor subfamily G, member 1 (Klrg1), mRNA [NM_031649]	NM_031649	FALSE
A_44_P606035	0.00154689	0.0013472	0.032516	0.0855188	0.0917285	0.626644	0.655254	A_44_P606035	A_44_P606035			FALSE
A_44_P202434	2.77429e-05	9.19012e-07	-0.992209	-1.37563	-0.789375	0.426368	1.07117	AA819129	AA819129	AA819129 UI-R-A0-ba-b-08-0-UI.s1 UI-R-A0 Rattus norvegicus cDNA clone UI-R-A0-ba-b-08-0-UI 3' similar to emb [AA819129]	AA819129	FALSE
A_43_P16489	0.000388789	9.04817e-05	-0.424809	-0.498862	-0.383015	0.00858301	0.0236703	NM_001033692	Commd9	Rattus norvegicus COMM domain containing 9 (Commd9), mRNA [NM_001033692]	NM_001033692	FALSE
A_44_P240414	0.00148073	0.0011792	-0.00748658	-0.192592	0.0586395	0.537287	0.548099	NM_001017537	Tex261	Rattus norvegicus testis expressed gene 261 (Tex261), mRNA [NM_001017537]	NM_001017537	FALSE
A_44_P1046705	0.00074467	0.000296514	-0.0106101	-0.0326757	0.246412	0.691357	0.832212	ENSRNOT00000025008	RGD1559901_predicted	PREDICTED: Rattus norvegicus similar to mitochondrial ribosomal protein S11 (predicted) (RGD1559901_predicted), mRNA [XM_574478]		FALSE
A_42_P479312	0.00163243	0.00158198	0.345304	0.381443	0.507838	0.496346	-0.028496	XM_217263	Rbm5	PREDICTED: Rattus norvegicus RNA binding motif protein 5 (Rbm5), mRNA [XM_217263]	XM_217263	FALSE
A_44_P149036	0.000908366	0.000455834	-0.138927	-0.159225	0.0409571	0.624888	0.66383	NM_017138	Rpsa	Rattus norvegicus ribosomal protein SA (Rpsa), mRNA [NM_017138]	NM_017138	FALSE
A_43_P11776	2.77429e-05	9.5839e-07	-0.850377	-0.63948	-0.415697	0.752298	2.17758	NM_017014	Gstm1	Rattus norvegicus glutathione S-transferase, mu 1 (Gstm1), mRNA [NM_017014]	NM_017014	FALSE
A_44_P417429	0.00049293	0.000150881	0.0492125	-0.0423334	0.0602731	0.387317	0.593283	NM_001011983	Coq6	Rattus norvegicus coenzyme Q6 homolog (yeast) (Coq6), mRNA [NM_001011983]	NM_001011983	FALSE
A_44_P511324	0.00137216	0.00100292	0.266384	0.17844	0.28839	0.843793	0.829065	NM_053982	Rps15a	Rattus norvegicus ribosomal protein S15a (Rps15a), mRNA [NM_053982]	NM_053982	FALSE
A_44_P459870	0.00092709	0.000476491	0.143742	-0.0875087	-0.161658	0.345548	0.693543	ENSRNOT00000046594	RGD1310348_predicted	PREDICTED: Rattus norvegicus similar to Ser [XM_341010]		FALSE
A_44_P499242	0.00157587	0.00140395	0.193923	0.0612423	0.232624	0.619254	0.792271	XM_226008	XM_226008	Rattus norvegicus similar to histidyl-tRNA synthetase (LOC307492), mRNA [XM_226008]	XM_226008	FALSE
A_44_P730345	0.000633374	0.000218802	1.10988	1.02825	0.49391	0.402303	0.221881	TC613849	TC613849			FALSE
A_44_P483313	0.00163243	0.00156427	-0.24105	-0.183954	-0.00517333	0.34129	1.02005	NM_001009369	Mrpl38	Rattus norvegicus mitochondrial ribosomal protein L38 (Mrpl38), mRNA [NM_001009369]	NM_001009369	FALSE
A_42_P525170	1.04404e-05	2.46773e-07	-0.24213	-0.32348	0.340136	0.746026	1.13885	NM_033352	Abcd2	Rattus norvegicus ATP-binding cassette, sub-family D (ALD), member 2 (Abcd2), mRNA [NM_033352]	NM_033352	FALSE
A_43_P15355	0.000748158	0.000311148	-0.0194707	-0.0305622	0.227375	0.479306	0.453385	NM_130755	Cs	Rattus norvegicus citrate synthase (Cs), mRNA [NM_130755]	NM_130755	FALSE
A_44_P292115	0.00158671	0.00144535	0.44772	0.714654	0.70067	0.557489	-0.228595	AW532136	AW532136	AW532136 UI-R-C4-ali-g-03-0-UI.s1 UI-R-C4 Rattus norvegicus cDNA clone UI-R-C4-ali-g-03-0-UI 3', mRNA sequence [AW532136]	AW532136	FALSE
A_42_P588041	0.00104881	0.000611319	-0.298104	-0.277156	-0.276756	0.36646	0.666681	NM_001033681	Eif5a	Rattus norvegicus eukaryotic translation initiation factor 5A (Eif5a), mRNA [NM_001033681]	NM_001033681	FALSE
A_44_P372501	0.00104436	0.000601253	0.259696	0.102087	-0.584753	-0.469469	0.380711	NM_031834	Sult1a1	Rattus norvegicus sulfotransferase family 1A, phenol-preferring, member 1 (Sult1a1), mRNA [NM_031834]	NM_031834	FALSE
A_44_P252210	0.0015077	0.00126047	0.0373931	-0.266672	0.08293	0.360852	0.509746	NM_022584	Txnrd2	Rattus norvegicus thioredoxin reductase 2 (Txnrd2), nuclear gene encoding mitochondrial protein, mRNA [NM_022584]	NM_022584	FALSE
A_44_P557575	0.00088046	0.000428268	-0.225959	-0.370837	-0.322261	0.163271	0.272702	XR_007694	RGD1563264_predicted	PREDICTED: Rattus norvegicus similar to 60S ribosomal protein L7a (predicted) (RGD1563264_predicted), mRNA [XR_007694]	XR_007694	FALSE
A_44_P1026292	0.00138824	0.00102225	-0.424424	0.81449	1.08613	0.486575	-0.67384	NM_080394	Reln	Rattus norvegicus reelin (Reln), mRNA [NM_080394]	NM_080394	FALSE
A_43_P10662	0.000432147	0.000110001	0.0774951	-0.0370927	0.225873	0.614612	0.512975	ENSRNOT00000023211	RGD1307896_predicted	PREDICTED: Rattus norvegicus similar to cisplatin resistance related protein CRR9p (predicted) (RGD1307896_predicted), mRNA [XM_229475]		FALSE
A_44_P1045141	0.000935311	0.000490722	-0.0817113	-0.357018	-0.295206	0.158562	0.375924	NM_001013123	Zdhhc4	Rattus norvegicus zinc finger, DHHC domain containing 4 (Zdhhc4), mRNA [NM_001013123]	NM_001013123	FALSE
A_42_P765830	0.0012648	0.000869264	0.0143836	-0.0965362	-0.146769	0.338013	0.418094	ENSRNOT00000016051	Ndufb5_predicted	PREDICTED: Rattus norvegicus NADH dehydrogenase (ubiquinone) 1 beta subcomplex, 5 (predicted) (Ndufb5_predicted), mRNA [XM_215544]		FALSE
A_44_P231444	0.000492502	0.000143273	-0.0252361	-0.0334191	0.444703	0.791646	0.353308	NM_001013042	Slc39a11	Rattus norvegicus solute carrier family 39 (metal ion transporter), member 11 (Slc39a11), mRNA [NM_001013042]	NM_001013042	FALSE
A_44_P793731	0.00124363	0.000825317	0.0698559	0.153638	0.388514	0.678535	0.652786	TC613185	TC613185			FALSE
A_42_P731541	0.000118173	1.12907e-05	-0.247658	-0.39954	0.0594649	0.560922	0.818491	ENSRNOT00000018005	Psmb5	Proteasome subunit beta type 5 precursor (EC 3.4.25.1) (Proteasome epsilon chain) (Macropain epsilon chain) (Multicatalytic endopeptidase complex epsilon chain) (Proteasome subunit X) (Proteasome chain 6). [Source:Uniprot/SWISSPROT;Acc:P28075]...		FALSE
A_44_P992662	0.00030149	5.20755e-05	0.0744391	0.0525677	-0.107584	0.0542119	0.601204	NM_053567	Ftcd	Rattus norvegicus formiminotransferase cyclodeaminase (Ftcd), mRNA [NM_053567]	NM_053567	FALSE
A_44_P346856	0.00054529	0.000174493	-0.300494	-0.260899	-0.0826741	0.363165	0.468544	NM_001008304	Ptov1	Rattus norvegicus prostate tumor over expressed gene 1 (Ptov1), mRNA [NM_001008304]	NM_001008304	FALSE
A_42_P480108	0.000302302	5.47236e-05	-0.0207248	-0.192968	0.012977	0.387874	0.599336	NM_001007637	mrpl24	Rattus norvegicus mitochondrial ribosomal protein L24 (mrpl24), mRNA [NM_001007637]	NM_001007637	FALSE
A_44_P776098	0.00147549	0.00116208	0.0238723	0.611476	0.128794	0.524004	1.06523	TC616052	TC616052	Q7TQ12_RAT (Q7TQ12) Aa1114, partial (12%) [TC616052]		FALSE
A_42_P827677	0.0015077	0.00126899	-0.0846097	-0.188063	-0.427145	0.140438	0.371189	NM_001024783	Creld1	Rattus norvegicus cysteine-rich with EGF-like domains 1 (Creld1), mRNA [NM_001024783]	NM_001024783	FALSE
A_44_P883204	0.000466816	0.000124767	-0.217946	-0.209796	0.150546	0.669494	0.86084	ENSRNOT00000060225	ENSRNOT00000060225	similar to 40S ribosomal protein SA (p40) (34/67 kDa laminin receptor) (Colon carcinoma laminin-binding protein) (NEM/1CHD4) (Multidrug resistance-associated protein MGr1-Ag) (LOC364853), mRNA [Source:RefSeq_dna;Acc:XR_008478] [ENSRNOT00000060225]		FALSE
A_44_P1022403	0.0012648	0.000862592	0.0473833	0.0608854	0.250085	0.675642	0.596929	NM_001004204	MGC94190	Rattus norvegicus similar to 0610007L01Rik protein (MGC94190), mRNA [NM_001004204]	NM_001004204	FALSE
A_43_P14825	0.001611	0.00148308	0.174665	0.0405464	0.17617	0.637225	0.589144	NM_172036	Gabarap	Rattus norvegicus gamma-aminobutyric acid receptor associated protein (Gabarap), mRNA [NM_172036]	NM_172036	FALSE
A_44_P803813	0.000853974	0.000402274	0.633108	0.47224	0.870138	0.228829	-0.211054	AA956840	AA956840	UI-R-E1-fo-a-01-0-UI.s1 UI-R-E1 Rattus norvegicus cDNA clone UI-R-E1-fo-a-01-0-UI 3', mRNA sequence [AA956840]	AA956840	FALSE
A_43_P23215	0.000748158	0.000319076	-0.330171	-0.383887	-0.19529	-0.0847567	0.563517	NM_001025737	Smpdl3b	Rattus norvegicus sphingomyelin phosphodiesterase, acid-like 3B (Smpdl3b), mRNA [NM_001025737]	NM_001025737	FALSE
A_44_P279240	0.00124963	0.000833841	-0.106953	-0.214067	-0.106577	0.274168	0.350069	NM_017150	Rpl29	Rattus norvegicus ribosomal protein L29 (Rpl29), mRNA [NM_017150]	NM_017150	FALSE
A_44_P161052	6.07386e-06	1.10434e-07	-0.743547	-0.935347	-0.575718	0.198376	1.51103	NM_001040019	RGD1562373_predicted	Rattus norvegicus similar to 3-ketoacyl-CoA thiolase B, peroxisomal precursor (Beta-ketothiolase B) (predicted) (RGD1562373_predicted), mRNA [NM_001040019]	NM_001040019	FALSE
A_44_P148522	0.000784618	0.000348297	0.455437	0.59812	0.473664	0.468433	-0.187636	AA925792	AA925792	AA925792 UI-R-A1-et-f-06-0-UI.s1 UI-R-A1 Rattus norvegicus cDNA clone UI-R-A1-et-f-06-0-UI 3' similar to gi [AA925792]	AA925792	FALSE
A_44_P137732	0.000748158	0.000319667	-0.177162	-0.437416	-0.142484	0.327926	0.503497	XM_344104	XM_344104	Rattus norvegicus similar to 40S ribosomal protein S2 (LOC363911), mRNA [XM_344104]	XM_344104	FALSE
A_43_P10019	0.00068576	0.000258095	0.109878	0.0395417	0.153847	0.369046	0.544206	NM_001004225	RGD1303003	Rattus norvegicus homolog of zebrafish ES1 (RGD1303003), mRNA [NM_001004225]	NM_001004225	FALSE
A_44_P803025	0.00149695	0.00121933	0.354531	1.0923	0.79118	0.609408	0.0463299	AW915673	AW915673	AW915673 EST346977 Normalized rat embryo, Bento Soares Rattus sp. cDNA clone RGICZ25 5' end, mRNA sequence [AW915673]	AW915673	FALSE
A_44_P1025411	0.00157921	0.00142616	-0.107557	-0.117538	0.0947083	0.409772	0.473587	ENSRNOT00000008035	ENSRNOT00000008035	RGD1311092 protein (Fragment). [Source:Uniprot/SPTREMBL;Acc:Q5EB57] [ENSRNOT00000008035]		FALSE
A_44_P130270	5.68859e-05	4.03373e-06	0.209715	0.140848	0.156105	0.5824	0.804052	NM_181363	Nudt6	Rattus norvegicus nudix (nucleoside diphosphate linked moiety X)-type motif 6 (Nudt6), mRNA [NM_181363]	NM_181363	FALSE
A_42_P495923	5.88919e-06	9.63685e-08	-0.036866	-0.235811	0.354339	0.97473	1.00024	ENSRNOT00000015684	RGD1563250_predicted	PREDICTED: Rattus norvegicus RGD1563250 (predicted) (RGD1563250_predicted), mRNA [XM_217094]		FALSE
A_44_P116172	0.000278842	4.56288e-05	0.0453684	-0.135936	-0.123504	0.48675	1.0281	ENSRNOT00000019107	Armet_predicted	PREDICTED: Rattus norvegicus arginine-rich, mutated in early stage tumors (predicted) (Armet_predicted), mRNA [XM_236614]		FALSE
A_42_P561835	0.00138583	0.00101796	-0.00633192	-0.021112	0.203405	0.400696	0.958916	ENSRNOT00000043937	Chd1l_predicted	PREDICTED: Rattus norvegicus chromodomain helicase DNA binding protein 1-like (predicted) (Chd1l_predicted), mRNA [XM_227510]		FALSE
A_44_P349818	0.000923438	0.000468435	-0.0453804	-0.0907371	0.015003	0.412748	0.520146	XM_237243	XM_237243	Rattus norvegicus similar to 60S ribosomal protein L7a (Surfeit locus protein 3) (PLA-X polypeptide) (LOC316469), mRNA [XM_237243]	XM_237243	FALSE
A_43_P14214	0.00158028	0.00143374	-0.00148368	-0.157398	-0.178263	0.371254	0.153365	NM_017283	Psma6	Rattus norvegicus proteasome (prosome, macropain) subunit, alpha type 6 (Psma6), mRNA [NM_017283]	NM_017283	FALSE
A_44_P182221	7.61643e-12	1.38481e-14	-1.30564	-1.28753	-0.837556	0.292881	2.95364	NM_012577	Gstp1	Rattus norvegicus glutathione-S-transferase, pi 1 (Gstp1), mRNA [NM_012577]	NM_012577	FALSE
A_44_P1056788	4.77988e-06	5.21441e-08	-0.266805	-0.532843	0.196292	1.02457	1.21875	ENSRNOT00000002540	ENSRNOT00000002540	PREDICTED: Rattus norvegicus similar to stromal cell-derived factor 2-like 1 (LOC680945), mRNA [XM_001059596]		FALSE
A_44_P363377	0.00117675	0.00075755	-0.182977	-0.272098	-0.290905	0.0621607	0.663242	NM_017008	Gapdh	Rattus norvegicus glyceraldehyde-3-phosphate dehydrogenase (Gapdh), mRNA [NM_017008]	NM_017008	FALSE
A_42_P759993	0.00049293	0.000151057	0.744588	0.643178	-0.0654255	-0.0854984	-0.624068	NM_031634	Mefv	Rattus norvegicus Mediterranean fever (Mefv), mRNA [NM_031634]	NM_031634	FALSE
A_44_P229710	0.000932554	0.000481537	-0.245344	-0.19028	0.000119686	0.462438	0.545364	ENSRNOT00000009394	Gpatc3_predicted	PREDICTED: Rattus norvegicus G patch domain containing 3 (predicted) (Gpatc3_predicted), mRNA [XM_342933]		FALSE
A_44_P1030747	5.42916e-06	7.52497e-08	-0.465319	-0.558826	0.253562	0.459472	0.538581	BC062051	Bspry	Rattus norvegicus B-box and SPRY domain containing, mRNA (cDNA clone IMAGE:5598845), partial cds [BC062051]	BC062051	FALSE
A_44_P501843	0.00124198	0.000819704	-0.0602658	-0.130502	0.0692161	0.349244	0.9023	NM_001008322	Shmt2	Rattus norvegicus serine hydroxymethyltransferase 2 (mitochondrial) (Shmt2), mRNA [NM_001008322]	NM_001008322	FALSE
A_44_P140028	0.0009425	0.000500382	-0.107369	-0.0314897	0.0398668	0.49657	0.949491	NM_138886	Ick	Rattus norvegicus intestinal cell kinase (Ick), mRNA [NM_138886]	NM_138886	FALSE
A_44_P944227	0.000536841	0.000168861	0.0110805	-0.0540755	-0.0454988	0.426181	0.584444	A_44_P944227	A_44_P944227			FALSE
A_43_P10088	0.00158963	0.00145957	0.401481	0.110732	0.267963	0.764697	0.807263	NM_001013234	Rnaseh2a	Rattus norvegicus ribonuclease H2, large subunit (Rnaseh2a), mRNA [NM_001013234]	NM_001013234	FALSE
A_44_P229769	0.00162254	0.00152874	-0.0442326	-0.0780029	0.124439	0.578125	0.553945	NM_031838	Rps2	Rattus norvegicus ribosomal protein S2 (Rps2), mRNA [NM_031838]	NM_031838	FALSE
A_43_P22401	4.62168e-05	2.35285e-06	-0.0805908	-0.33238	0.026486	0.466837	1.67893	ENSRNOT00000027261	RGD1565856_predicted	PREDICTED: Rattus norvegicus similar to Hypothetical 55.1 kDa protein F09G8.5 in chromosome III (predicted) (RGD1565856_predicted), mRNA [XM_215012]		FALSE
A_43_P14387	0.000395546	9.57636e-05	0.0315068	0.0351686	0.22569	0.585206	0.529886	NM_031356	Pdcd8	Rattus norvegicus programmed cell death 8 (Pdcd8), mRNA [NM_031356]	NM_031356	FALSE
A_44_P115293	0.000961634	0.000523896	0.0119324	0.0638769	0.476059	0.80997	0.969441	XM_001081315	Copz2_predicted	PREDICTED: Rattus norvegicus coatomer protein complex, subunit zeta 2 (predicted) (Copz2_predicted), mRNA [XM_001081315]	XM_001081315	FALSE
A_44_P141910	0.00147549	0.00117232	-0.243464	-0.187149	-0.281781	0.313105	0.645767	NM_181388	Spg7	Rattus norvegicus spastic paraplegia 7 homolog (human) (Spg7), mRNA [NM_181388]	NM_181388	FALSE
A_44_P307313	0.00130316	0.00092643	0.0549328	0.00637865	0.174531	0.614863	0.601511	NM_001007804	Snf8	Rattus norvegicus SNF8, ESCRT-II complex subunit, homolog (S. cerevisiae) (Snf8), mRNA [NM_001007804]	NM_001007804	FALSE
A_42_P495428	0.000344811	7.36185e-05	-0.229789	-0.157533	-0.0524614	0.492978	0.716385	NM_001013983	RGD1307736	Rattus norvegicus similar to Hypothetical protein KIAA0152 (RGD1307736), mRNA [NM_001013983]	NM_001013983	FALSE
A_44_P1002452	0.000118173	1.18173e-05	-0.605486	-0.555457	-0.3403	0.126368	0.688619	NM_001009271	Nt5dc2	Rattus norvegicus 5'-nucleotidase domain containing 2 (Nt5dc2), mRNA [NM_001009271]	NM_001009271	FALSE
A_43_P20646	0.0002209	2.9721e-05	0.981634	1.3254	-0.139363	-0.215972	-0.349742	ENSRNOT00000021693	Eva1_predicted	PREDICTED: Rattus norvegicus epithelial V-like antigen 1 (predicted) (Eva1_predicted), mRNA [XM_236197]		FALSE
A_44_P577773	0.00149535	0.00120988	-0.584643	-0.874466	-0.344226	-0.222859	0.349233	TC604908	TC604908			FALSE
A_44_P391068	0.000748158	0.000312105	-1.04903	-0.734166	-0.824702	0.126221	1.39115	NM_020540	Gstm4	Rattus norvegicus glutathione S-transferase M4 (Gstm4), mRNA [NM_020540]	NM_020540	FALSE
A_44_P468694	0.000853974	0.000406802	-0.234753	-0.331328	-0.297521	0.0327127	0.671249	XR_006649	LOC290902	PREDICTED: Rattus norvegicus hypothetical LOC290902 (LOC290902), mRNA [XR_006649]	XR_006649	FALSE
A_44_P992592	0.00112312	0.000700833	-0.0603396	-0.0675867	0.0584381	0.48366	0.614645	NM_145781	Timm13	Rattus norvegicus translocase of inner mitochondrial membrane 13 homolog (yeast) (Timm13), mRNA [NM_145781]	NM_145781	FALSE
A_44_P184817	0.000395546	9.63695e-05	-0.144101	-0.253467	-0.31841	-0.0410898	0.264596	NM_080892	Selenbp1	Rattus norvegicus selenium binding protein 2 (Selenbp1), mRNA [NM_080892]	NM_080892	FALSE
A_44_P557199	0.000748158	0.000306814	-0.227248	-0.359596	-0.305085	0.385143	0.494899	NM_053477	Mlycd	Rattus norvegicus malonyl-CoA decarboxylase (Mlycd), mRNA [NM_053477]	NM_053477	FALSE
A_44_P651922	0.000947889	0.000508413	-0.0608151	-0.0122647	0.0713372	0.447346	0.590737	NM_017150	Rpl29	Rattus norvegicus ribosomal protein L29 (Rpl29), mRNA [NM_017150]	NM_017150	FALSE
A_44_P318932	0.000394619	9.32736e-05	-0.124145	-0.108726	0.0908256	0.682655	0.708656	XR_009206	RGD1560400_predicted	PREDICTED: Rattus norvegicus similar to ribosomal protein S2 (predicted) (RGD1560400_predicted), mRNA [XR_009206]	XR_009206	FALSE
A_44_P792166	0.0015077	0.00128014	0.640852	0.586677	0.378992	0.155915	-1.17118	XM_344544	Angpt2	PREDICTED: Rattus norvegicus angiopoietin 2 (Angpt2), mRNA [XM_344544]	XM_344544	FALSE
A_44_P667917	0.00049293	0.000146325	-0.0483818	-0.135539	-0.0539873	0.397295	0.599981	XR_007482	RGD1565399_predicted	PREDICTED: Rattus norvegicus similar to 60S ribosomal protein L7a (predicted) (RGD1565399_predicted), mRNA [XR_007482]	XR_007482	FALSE
A_44_P714054	0.000874302	0.000419066	-0.35631	-0.571105	-0.123599	0.215099	0.0811391	XR_007494	LOC366367	PREDICTED: Rattus norvegicus similar to Proteasome subunit beta type 3 (Proteasome theta chain) (Proteasome chain 13) (Proteasome component C10-II) (LOC366367), mRNA [XR_007494]	XR_007494	FALSE
A_43_P11082	0.00143724	0.00110276	0.403727	0.455749	0.514489	0.455212	-0.0165236	TC594998	TC594998	Q8U5W7_AGRT5 (Q8U5W7) AGR_pAT_154p, partial (5%) [TC594998]		FALSE
A_44_P855435	0.000245647	3.70704e-05	0.916833	1.05691	0.11028	0.218915	0.0322965	TC641380	TC641380			FALSE
A_44_P194152	0.00054946	0.000177825	2.1545	1.90714	1.1341	-0.478503	-0.854664	NM_031841	Scd2	Rattus norvegicus stearoyl-Coenzyme A desaturase 2 (Scd2), mRNA [NM_031841]	NM_031841	FALSE
A_44_P408026	0.00147549	0.00117132	-0.400799	-0.396717	0.199895	0.421906	0.324979	XM_342979	XM_342979	Rattus norvegicus similar to 6-phosphogluconate dehydrogenase, decarboxylating (LOC362660), mRNA [XM_342979]	XM_342979	FALSE
A_44_P1024113	0.00088046	0.000432226	-0.128108	-0.123215	0.120106	0.577449	0.559339	XM_215082	Cd2bp2_predicted	PREDICTED: Rattus norvegicus CD2 antigen (cytoplasmic tail) binding protein 2 (predicted) (Cd2bp2_predicted), mRNA [XM_215082]	XM_215082	FALSE
A_44_P491878	0.000935311	0.000492167	-0.453195	-0.627967	-0.453632	0.229326	0.170122	NM_001013103	Cdc34_predicted	Rattus norvegicus cell division cycle 34 homolog (S. cerevisiae) (predicted) (Cdc34_predicted), mRNA [NM_001013103]	NM_001013103	FALSE
A_44_P267106	0.00115889	0.00073958	0.053606	-0.01649	0.0880048	0.511859	0.56357	ENSRNOT00000021725	LOC296165	60S ribosomal protein L12. [Source:Uniprot/SWISSPROT;Acc:P23358] [ENSRNOT00000042736]		FALSE
A_44_P104069	7.82528e-05	6.11794e-06	-0.326309	-0.359961	-0.233052	0.272031	0.707403	ENSRNOT00000005688	Nola2_predicted	PREDICTED: Rattus norvegicus nucleolar protein family A, member 2 (predicted) (Nola2_predicted), mRNA [XM_213293]		FALSE
A_44_P1036740	5.1909e-05	3.3033e-06	-0.671592	0.216632	-0.0684481	0.232641	-0.247763	ENSRNOT00000029258	ENSRNOT00000029258	Tenascin-X (Fragment). [Source:Uniprot/SPTREMBL;Acc:Q62772] [ENSRNOT00000029258]		FALSE
A_44_P294675	0.000935311	0.000493164	1.66514	1.24448	-1.44584	-0.910927	-1.18852	NM_053687	Slfn3	Rattus norvegicus schlafen 3 (Slfn3), mRNA [NM_053687]	NM_053687	FALSE
A_44_P351861	0.000560089	0.000183302	0.721583	0.923041	0.212501	0.199554	-0.130555	TC613666	TC613666	WWP2_MOUSE (Q9DBH0) NEDD4-like E3 ubiquitin-protein ligase WWP2 (WW domain-containing protein 2) , partial (45%) [TC613666]		FALSE
A_44_P883305	0.00156037	0.00137313	0.0133195	-0.00421953	0.0478175	0.526289	0.6859	ENSRNOT00000036927	ENSRNOT00000036927			FALSE
A_44_P402936	0.000894938	0.000445842	0.152768	0.138831	0.147693	0.566373	0.865021	XM_001065536	Iars2_predicted	PREDICTED: Rattus norvegicus isoleucine-tRNA synthetase 2, mitochondrial (predicted) (Iars2_predicted), mRNA [XM_001065536]	XM_001065536	FALSE
A_44_P231667	0.000335261	6.89956e-05	-0.262491	-0.033821	0.436856	0.497718	1.69871	XM_218428	XM_218428	Rattus norvegicus similar to carcinoembryonic antigen-related cell adhesion molecule 1 (biliary glycoprotein) (LOC308418), mRNA [XM_218428]	XM_218428	FALSE
A_42_P700674	0.00150493	0.00125046	0.139377	-0.123369	-0.0868108	0.415012	0.77789	ENSRNOT00000054976	ENSRNOT00000054976	Actin, cytoplasmic 2 (Gamma-actin). [Source:Uniprot/SWISSPROT;Acc:P63259] [ENSRNOT00000054976]		FALSE
A_43_P17384	0.000147319	1.66069e-05	0.38251	0.253658	0.554525	1.3108	1.44527	NM_001004230	RGD1303074	Rattus norvegicus similar to putative alpha-mannosidase (RGD1303074), mRNA [NM_001004230]	NM_001004230	FALSE
A_44_P866659	0.00163243	0.00157308	0.707956	0.916889	0.41333	0.0753167	-0.206478	XM_574584	RGD1566394_predicted	PREDICTED: Rattus norvegicus similar to cysteine-rich glycoprotein (predicted) (RGD1566394_predicted), mRNA [XM_574584]	XM_574584	FALSE
A_42_P729743	0.00092709	0.00047703	0.145413	0.315599	0.842068	1.18343	1.03542	NM_022005	Fxyd6	Rattus norvegicus FXYD domain-containing ion transport regulator 6 (Fxyd6), mRNA [NM_022005]	NM_022005	FALSE
A_44_P166018	0.000118173	1.06149e-05	-0.149553	-0.274101	-0.129709	0.359108	0.868145	ENSRNOT00000055153	ENSRNOT00000055153	similar to nucleolar protein family A, member 2 (LOC365348), mRNA [Source:RefSeq_dna;Acc:XR_009159] [ENSRNOT00000055153]		FALSE
A_44_P267117	0.000621431	0.000210157	-0.914218	-0.799281	-0.476447	0.217693	0.839848	NM_080783	Gale	Rattus norvegicus galactose-4-epimerase, UDP (Gale), mRNA [NM_080783]	NM_080783	FALSE
A_44_P380381	0.00156627	0.00138687	0.119846	0.0769215	0.32635	0.663922	0.837381	NM_032613	Lasp1	Rattus norvegicus LIM and SH3 protein 1 (Lasp1), mRNA [NM_032613]	NM_032613	FALSE
A_44_P203064	0.00146625	0.00114101	-0.025805	-0.192931	-0.0990757	0.370749	0.537921	ENSRNOT00000029646	LOC682390	similar to Eukaryotic translation initiation factor 3 subunit 2 (eIF-3 beta) (predicted) (RGD1560498_predicted), mRNA [Source:RefSeq_dna;Acc:XR_007776] [ENSRNOT00000029646]		FALSE
A_42_P660334	0.00163836	0.00159447	-0.148209	-0.225227	-0.114694	0.520866	0.698707	NM_001025657	Ssu72	Rattus norvegicus Ssu72 RNA polymerase II CTD phosphatase homolog (yeast) (Ssu72), mRNA [NM_001025657]	NM_001025657	FALSE
A_44_P630082	0.00049293	0.000150844	-0.0282478	-0.370541	0.334394	0.67093	1.1933	XM_001060743	LOC681205	PREDICTED: Rattus norvegicus hypothetical protein LOC681205 (LOC681205), mRNA [XM_001060743]	XM_001060743	FALSE
A_42_P645352	0.00094781	0.000504924	0.154487	0.00941277	0.205931	0.59959	0.525183	ENSRNOT00000006412	RGD1309829_predicted	PREDICTED: Rattus norvegicus similar to dJ842G6.1.1 (novel protein) (predicted) (RGD1309829_predicted), mRNA [XM_215857]		FALSE
A_44_P365286	4.19414e-05	1.90643e-06	-0.133138	-0.338312	-0.206734	-0.0238845	1.2918	NM_022407	Aldh1a1	Rattus norvegicus aldehyde dehydrogenase family 1, member A1 (Aldh1a1), mRNA [NM_022407]	NM_022407	FALSE
A_44_P1032752	0.00163243	0.00157096	-0.0559254	-0.126903	-0.0118061	0.542232	0.868111	NM_001015008	Tcea3	Rattus norvegicus transcription elongation factor A (SII), 3 (Tcea3), mRNA [NM_001015008]	NM_001015008	FALSE
A_44_P250798	0.00147549	0.00116591	0.0775821	-0.0489817	-0.0307415	0.473963	0.347053	ENSRNOT00000060001	RGD1566136_predicted	PREDICTED: Rattus norvegicus similar to 40S ribosomal protein S9 (predicted) (RGD1566136_predicted), mRNA [XM_213106]		FALSE
A_44_P536588	0.000203215	2.47553e-05	-0.228209	-0.219115	-0.0248907	0.62458	0.746166	XM_344248	XM_344248	Rattus norvegicus similar to 40S ribosomal protein SA (P40) (34/67 kDa laminin receptor) (LOC364166), mRNA [XM_344248]	XM_344248	FALSE
A_43_P11330	0.000347818	7.652e-05	-0.00690746	0.0256696	0.369017	1.03564	0.594355	A_43_P11330	A_43_P11330			FALSE
A_44_P525452	0.00161741	0.00151448	-0.360458	-0.387237	-0.419147	0.0196707	0.562695	XM_228475	XM_228475	Rattus norvegicus similar to glyceraldehyde-3-phosphate dehydrogenase (phosphorylating) (EC 1.2.1.12) - mouse (LOC302346), mRNA [XM_228475]	XM_228475	FALSE
A_42_P574411	0.00104881	0.000614105	0.262497	0.163305	0.531618	0.855943	0.679207	XM_237957	Thoc3_predicted	PREDICTED: Rattus norvegicus THO complex 3 (predicted) (Thoc3_predicted), mRNA [XM_237957]	XM_237957	FALSE
A_44_P374988	0.000653671	0.000237368	0.0573261	-0.00667429	0.162158	0.577723	0.937788	NM_031969	Calm1	Rattus norvegicus calmodulin 1 (Calm1), mRNA [NM_031969]	NM_031969	FALSE
A_44_P464027	0.00149455	0.00120651	-0.0216031	-0.0449254	-0.0206597	0.415177	0.580635	XR_008074	LOC309949	PREDICTED: Rattus norvegicus similar to 60S ribosomal protein L7 (LOC309949), mRNA [XR_008074]	XR_008074	FALSE
A_42_P580733	0.000891879	0.000442696	0.163698	-0.032033	0.0521872	0.507002	0.698161	NM_001006981	Dlst	Rattus norvegicus dihydrolipoamide S-succinyltransferase (E2 component of 2-oxo-glutarate complex) (Dlst), mRNA [NM_001006981]	NM_001006981	FALSE
A_44_P144237	0.000371518	8.51114e-05	-0.0233264	-0.0789704	0.448488	1.03016	1.07586	NM_053961	Erp29	Rattus norvegicus endoplasmic reticulum protein 29 (Erp29), mRNA [NM_053961]	NM_053961	FALSE
A_44_P169124	0.00132589	0.000947409	0.941191	0.783321	0.337017	0.0527893	-0.36306	BF558918	BF558918	BF558918 UI-R-A1-eq-h-06-0-UI.r1 UI-R-A1 Rattus norvegicus cDNA clone UI-R-A1-eq-h-06-0-UI 5', mRNA sequence [BF558918]	BF558918	FALSE
A_42_P519868	0.000623542	0.000212004	-0.322558	-0.469436	-0.419402	0.337997	1.1919	NM_053906	Gsr	Rattus norvegicus glutathione reductase (Gsr), mRNA [NM_053906]	NM_053906	FALSE
A_44_P545193	0.000874302	0.000419665	0.954813	0.490772	-0.242744	0.233399	-0.194829	NM_017081	Hsd11b2	Rattus norvegicus hydroxysteroid 11-beta dehydrogenase 2 (Hsd11b2), mRNA [NM_017081]	NM_017081	FALSE
A_44_P328292	0.000748158	0.000318229	0.122999	-0.201314	-0.066259	0.293015	1.06238	XM_341158	XM_341158	Rattus norvegicus similar to put. type 5 nonmuscle actin (LOC360883), mRNA [XM_341158]	XM_341158	FALSE
A_44_P347174	0.00155079	0.00135441	0.219047	0.0816927	0.224014	0.660879	0.668873	ENSRNOT00000015090	Cecr5_predicted	PREDICTED: Rattus norvegicus cat eye syndrome chromosome region, candidate 5 homolog (human) (predicted) (Cecr5_predicted), mRNA [XM_232249]		FALSE
A_44_P441039	0.000639539	0.000224179	0.143963	-0.096961	0.196148	0.660605	0.749623	ENSRNOT00000021387	Hint2_predicted	PREDICTED: Rattus norvegicus histidine triad nucleotide binding protein 2 (predicted) (Hint2_predicted), mRNA [XM_233377]		FALSE
A_44_P316507	0.00124963	0.000833466	-0.044358	0.140581	0.370711	0.898513	0.944464	NM_001009703	Tmed9	Rattus norvegicus transmembrane emp24 protein transport domain containing 9 (Tmed9), mRNA [NM_001009703]	NM_001009703	FALSE
A_44_P1039128	0.000723175	0.000284011	2.09367	1.65963	-0.0284358	0.634889	0.154569	NM_139089	Cxcl10	Rattus norvegicus chemokine (C-X-C motif) ligand 10 (Cxcl10), mRNA [NM_139089]	NM_139089	FALSE
A_44_P416862	0.00158292	0.00143901	-0.0482862	-0.222535	-0.0329859	0.37707	0.38639	NM_022697	Rpl28	Rattus norvegicus ribosomal protein L28 (Rpl28), mRNA [NM_022697]	NM_022697	FALSE
A_44_P1024788	0.000788701	0.000352765	-0.126081	-0.297172	-0.3036	0.100475	0.421134	NM_001025143	LOC498606	Rattus norvegicus hypothetical protein LOC498606 (LOC498606), mRNA [NM_001025143]	NM_001025143	FALSE
A_44_P341816	0.00130127	0.000909517	-0.0278347	-0.224862	-0.294853	0.0163123	0.571036	NM_181692	Kiss1	Rattus norvegicus KiSS-1 metastasis-suppressor (Kiss1), mRNA [NM_181692]	NM_181692	FALSE
A_44_P328701	0.000653671	0.000239656	-0.274347	-0.440986	-0.207543	0.340367	0.373351	ENSRNOT00000043091	ENSRNOT00000043091			FALSE
A_44_P171196	0.000489024	0.000136927	0.0990887	0.0480003	0.261316	0.650536	0.675979	ENSRNOT00000041376	RGD1563157_predicted	PREDICTED: Rattus norvegicus similar to 60S ribosomal protein L35 (predicted) (RGD1563157_predicted), mRNA [XM_233992]		FALSE
A_44_P974940	5.01249e-05	2.83739e-06	0.535545	1.04263	0.299026	0.0138021	-0.506741	ENSRNOT00000061896	RGD1562392_predicted	PREDICTED: Rattus norvegicus similar to Sulfotransferase K1 (rSULT1C2) (predicted) (RGD1562392_predicted), mRNA [XM_346007]		FALSE
A_42_P674598	0.00104881	0.000621659	0.0151908	0.134143	0.444373	0.837607	0.645866	NM_013067	Rpn1	Rattus norvegicus ribophorin I (Rpn1), mRNA [NM_013067]	NM_013067	FALSE
A_44_P517944	5.01249e-05	2.91636e-06	-0.31141	-0.244348	-0.187325	0.442595	1.35957	XM_217706	XM_217706	Rattus norvegicus similar to ferritin light chain - mouse (LOC308039), mRNA [XM_217706]	XM_217706	FALSE
A_43_P11181	0.00144244	0.00111385	0.377865	0.168431	0.395612	0.888368	0.959514	XM_001077170	LOC691193	PREDICTED: Rattus norvegicus similar to elongation factor 1 homolog (ELF1, S. cerevisiae) (LOC691193), mRNA [XM_001077170]	XM_001077170	FALSE
A_44_P173370	0.00119228	0.000773896	-0.21726	-0.293016	-0.339069	0.146029	0.656235	XR_006005	LOC294447	PREDICTED: Rattus norvegicus similar to Glyceraldehyde-3-phosphate dehydrogenase (GAPDH) (LOC294447), mRNA [XR_006005]	XR_006005	FALSE
A_42_P577445	0.000118173	1.15501e-05	0.0209012	0.10624	0.389491	0.714063	0.83058	XM_344643	LOC364802	PREDICTED: Rattus norvegicus similar to CG8043-PA (LOC364802), mRNA [XM_344643]	XM_344643	FALSE
A_44_P124099	0.00125536	0.000844514	-0.198939	-0.26052	-0.28896	0.172205	0.656528	XM_001067852	LOC688677	PREDICTED: Rattus norvegicus similar to Glyceraldehyde-3-phosphate dehydrogenase (GAPDH) (LOC688677), mRNA [XM_001067852]	XM_001067852	FALSE
A_43_P13342	3.75843e-08	2.05005e-10	-0.820374	-0.965671	-0.413807	0.823582	2.93545	NM_138974	Gstp2	Rattus norvegicus glutathione S-transferase, pi 2 (Gstp2), mRNA [NM_138974]	NM_138974	FALSE
A_44_P447766	0.00130127	0.000913279	-0.0726356	-0.0435193	0.0173644	0.425499	0.510693	ENSRNOT00000050331	RGD1564980_predicted	PREDICTED: Rattus norvegicus similar to 60S ribosomal protein L29 (P23) (predicted) (RGD1564138_predicted), mRNA [XM_001076168]		FALSE
A_43_P12247	1.04404e-05	2.37302e-07	-0.191093	-0.241993	-0.158986	0.449002	1.47531	NM_022547	Fthfd	Rattus norvegicus formyltetrahydrofolate dehydrogenase (Fthfd), mRNA [NM_022547]	NM_022547	FALSE
A_44_P238789	0.00158913	0.00145622	0.066905	-0.00167203	0.0977638	0.492291	0.706242	XM_001073796	RGD1561198_predicted	PREDICTED: Rattus norvegicus similar to 60S ribosomal protein L7a (predicted) (RGD1561198_predicted), mRNA [XM_001073796]	XM_001073796	FALSE
A_44_P748217	5.44798e-05	3.665e-06	0.000339627	-0.173888	0.0869302	0.725382	1.25688	ENSRNOT00000046038	RGD1559545_predicted	PREDICTED: Rattus norvegicus similar to ATPase inhibitory factor 1 (predicted) (RGD1559545_predicted), mRNA [XM_578549]		FALSE
A_44_P445694	0.00156627	0.0013845	0.168801	0.186461	-0.335308	-0.00127661	0.0164449	ENSRNOT00000014010	RGD1306697_predicted	PREDICTED: Rattus norvegicus similar to HSPC049 protein (predicted) (RGD1306697_predicted), mRNA [XM_231599]		FALSE
A_44_P380142	0.000933379	0.00048366	-0.0281727	-0.0561252	0.26454	0.620747	0.677449	A_44_P380142	A_44_P380142			FALSE
A_44_P196172	0.000925665	0.000471248	0.966869	0.565225	-0.667262	-0.0147155	-1.00955	NM_138881	Best5	Rattus norvegicus Best5 protein (Best5), mRNA [NM_138881]	NM_138881	FALSE
A_44_P653053	0.00165477	0.00161566	0.290835	1.3078	0.493763	1.15974	-0.396451	NM_001017496	LOC498335	Rattus norvegicus similar to Small inducible cytokine B13 precursor (CXCL13) (B lymphocyte chemoattractant) (CXC chemokine BLC) (LOC498335), mRNA [NM_001017496]	NM_001017496	FALSE
A_44_P231399	0.00098686	0.000547259	-0.0192761	-0.194102	0.0788524	0.476745	0.408448	NM_001004241	Samm50	Rattus norvegicus sorting and assembly machinery component 50 homolog (S. cerevisiae) (Samm50), mRNA [NM_001004241]	NM_001004241	FALSE
A_44_P114892	0.0015077	0.00128333	-0.202642	-0.264985	-0.278481	0.167822	0.688295	XR_006874	LOC287625	PREDICTED: Rattus norvegicus similar to Glyceraldehyde-3-phosphate dehydrogenase (GAPDH) (LOC287625), mRNA [XR_006874]	XR_006874	FALSE
A_44_P192543	0.000335261	6.79336e-05	-0.0607176	-0.112119	0.213704	0.740922	1.07243	NM_001013105	Fkbp11	Rattus norvegicus FK506 binding protein 11 (Fkbp11), mRNA [NM_001013105]	NM_001013105	FALSE
A_44_P288809	0.00112126	0.000697219	0.0622661	-0.0284386	0.167351	0.582404	0.625085	BC098800	Wdr24	Rattus norvegicus WD repeat domain 24, mRNA (cDNA clone IMAGE:7376043), complete cds. [BC098800]	BC098800	FALSE
A_43_P13363	0.000591298	0.000196741	-0.458792	-0.609689	-0.085415	0.268597	0.222062	NM_139095	Tmem37	Rattus norvegicus transmembrane protein 37 (Tmem37), mRNA [NM_139095]	NM_139095	FALSE
A_44_P175584	0.000245647	3.53544e-05	-0.264795	-0.302628	-0.185271	0.362144	0.941017	XM_345159	RGD1561520_predicted	PREDICTED: Rattus norvegicus similar to Ab2-162 (predicted) (RGD1561520_predicted), mRNA [XM_345159]	XM_345159	FALSE
A_44_P367767	0.00104436	0.000600502	-0.313765	-0.584591	-0.361146	0.187378	0.52215	NM_001029903	LOC360721	Rattus norvegicus growth and transformation-dependent protein (LOC360721), mRNA [NM_001029903]	NM_001029903	FALSE
A_44_P463302	0.00074467	0.000295226	0.0722735	-0.0369761	0.289008	0.526067	0.47174	NM_001047909	Mrps28	Rattus norvegicus mitochondrial ribosomal protein S28 (Mrps28), mRNA [NM_001047909]	NM_001047909	FALSE
A_44_P422218	0.0012648	0.000869049	0.509594	0.0985064	0.364815	0.868924	0.797849	A_44_P422218	A_44_P422218			FALSE
A_44_P203769	0.000602063	0.000201717	-0.494037	-0.552089	-0.613439	0.166832	0.311652	NM_001006964	MGC94542	Rattus norvegicus similar to RIKEN cDNA 5430437P03 (MGC94542), mRNA [NM_001006964]	NM_001006964	FALSE
A_44_P520858	0.00115052	0.000730058	0.321447	0.21279	0.255516	0.761706	1.21492	TC631490	TC631490	Q8QS57_9BETA (Q8QS57) UL31, partial (4%) [TC631490]		FALSE
A_44_P117245	0.00103797	0.00058881	-0.0268838	0.0351312	0.184692	0.509053	0.534557	XR_006223	LOC300249	PREDICTED: Rattus norvegicus similar to 60S ribosomal protein L4 (L1) (LOC300249), mRNA [XR_006223]	XR_006223	FALSE
A_44_P1000935	0.0002209	2.91546e-05	-0.0441778	0.0449507	0.0746228	0.621691	1.03556	NM_017052	Sord	Rattus norvegicus sorbitol dehydrogenase (Sord), mRNA [NM_017052]	NM_017052	FALSE
A_44_P516745	0.000347818	7.61169e-05	-0.346601	-0.293043	-0.156138	0.170566	0.768374	NM_012489	Acaa1	Rattus norvegicus acetyl-Coenzyme A acyltransferase 1 (Acaa1), mRNA [NM_012489]	NM_012489	FALSE
A_44_P833822	0.00138583	0.00101597	0.450487	0.415146	0.0649979	0.428268	-0.0292266	AW915845	AW915845	AW915845 EST347149 Rat gene index, normalized rat, norvegicus, Bento Soares Rattus norvegicus cDNA clone RGIDB44 5' end, mRNA sequence [AW915845]	AW915845	FALSE
A_43_P10631	0.0012708	0.000882631	-0.050945	0.000626087	0.387989	0.663572	0.958829	AW142959	AW142959	AW142959 EST293251 Normalized rat kidney, Bento Soares Rattus sp. cDNA clone RGIBA46 5' end, mRNA sequence [AW142959]	AW142959	FALSE
A_44_P1034417	0.000481545	0.000133957	0.280053	0.346343	0.572606	0.330926	-0.0692067	AB026288	Inpp5e	Rattus norvegicus mRNA for pharbin, partial cds [AB026288]	AB026288	FALSE
A_44_P1043157	0.00136688	0.00099658	1.48747	1.49988	0.0963896	0.825053	0.0161982	NM_145672	Cxcl9	Rattus norvegicus chemokine (C-X-C motif) ligand 9 (Cxcl9), mRNA [NM_145672]	NM_145672	FALSE
A_44_P295300	0.00162428	0.00154159	-0.691244	-0.720959	-0.348741	-0.0157402	0.358743	A_44_P295300	A_44_P295300			FALSE
A_44_P119577	0.000953383	0.000514234	0.175951	-0.0539026	0.207547	0.58762	0.625353	XM_576453	RGD1565403_predicted	PREDICTED: Rattus norvegicus similar to Nucleoside diphosphate kinase B (NDK B) (NDP kinase B) (P18) (predicted) (RGD1565403_predicted), mRNA [XM_576453]	XM_576453	FALSE
A_44_P234315	0.000448652	0.000115688	-0.254043	0.347825	0.871158	0.815436	2.02994	BF289587	BF289587	BF289587 EST454178 Rat Gene Index, normalized rat, Rattus norvegicus cDNA Rattus norvegicus cDNA clone RGIHI76, mRNA sequence [BF289587]	BF289587	FALSE
A_43_P22042	0.000935311	0.000490096	-0.0734776	-0.260664	-0.118296	0.275972	0.822096	NM_001009353	Pla2g7	Rattus norvegicus phospholipase A2, group VII (platelet-activating factor acetylhydrolase, plasma) (Pla2g7), mRNA [NM_001009353]	NM_001009353	FALSE
A_44_P207252	0.000302302	5.60632e-05	-0.0750778	-0.202942	0.070469	0.309028	0.162849	ENSRNOT00000022014	ENSRNOT00000022014	PREDICTED: Rattus norvegicus similar to RIKEN cDNA 2010309E21 (predicted) (RGD1304825_predicted), mRNA [XM_216186]		FALSE
A_43_P18016	0.000602063	0.000202512	-0.548538	-0.162542	-0.0866815	-0.257106	-0.964981	CB606186	CB606186	CB606186 AMGNNUC:NRWA3-00018-D8-A white adipose tiss (10469) Rattus norvegicus cDNA clone nrwa3-00018-d8 5', mRNA sequence [CB606186]	CB606186	FALSE
A_44_P480296	0.000758258	0.00032674	-0.179839	-0.241333	-0.128864	0.268105	0.548013	NM_130826	Hadha	Rattus norvegicus hydroxyacyl-Coenzyme A dehydrogenase/3-ketoacyl-Coenzyme A thiolase/enoyl-Coenzyme A hydratase (trifunctional protein), alpha subunit (Hadha), mRNA [NM_130826]	NM_130826	FALSE
A_44_P670640	0.000953383	0.000514827	0.779014	0.481776	0.408916	0.397377	-0.0170527	TC636448	TC636448			FALSE
A_44_P166447	0.000773067	0.000337857	-0.0201418	-0.0551376	0.241875	0.58478	0.850125	ENSRNOT00000028127	RGD1561264_predicted	AGENCOURT_70325873 NIH_MGC_368 Rattus norvegicus cDNA clone IMAGE:8377838 5', mRNA sequence [DY547683]		FALSE
A_44_P415107	0.00147549	0.00115708	-0.148119	-0.297413	-0.362373	-0.101439	0.138703	XM_233669	XM_233669	Rattus norvegicus similar to RIKEN cDNA 2310033C13 (LOC313702), mRNA [XM_233669]	XM_233669	FALSE
A_44_P1010226	0.000789559	0.00035889	0.157172	-0.0824602	0.0722269	0.508905	0.477984	ENSRNOT00000039083	Mrpl1_predicted	PREDICTED: Rattus norvegicus mitochondrial ribosomal protein L1 (predicted) (Mrpl1_predicted), mRNA [XM_214008]		FALSE
A_43_P15012	0.00171121	0.0017081	0.301869	0.347861	0.415099	0.336902	-0.131864	TC585453	TC585453			FALSE
A_44_P1007870	0.00147445	0.00115172	-0.0933738	-0.341376	-0.207307	0.236787	0.844843	XM_215938	Wfdc3_predicted	PREDICTED: Rattus norvegicus WAP four-disulfide core domain 3 (predicted) (Wfdc3_predicted), mRNA [XM_215938]	XM_215938	FALSE
A_42_P603700	0.000368924	8.31757e-05	0.751005	0.763151	0.301558	0.42076	-0.0864258	NM_144750	LOC246266	Rattus norvegicus lysophospholipase (LOC246266), mRNA [NM_144750]	NM_144750	FALSE
A_44_P264441	0.00055669	0.000181177	-0.0768788	-0.112461	0.12545	0.686905	0.661921	NM_031838	Rps2	Rattus norvegicus ribosomal protein S2 (Rps2), mRNA [NM_031838]	NM_031838	FALSE
A_44_P127278	0.000242887	3.40042e-05	-0.593846	-0.733102	-0.629263	0.499515	1.78609	AA955668	AA955668	AA955668 UI-R-E1-fc-g-07-0-UI.s1 UI-R-E1 Rattus norvegicus cDNA clone UI-R-E1-fc-g-07-0-UI 3' similar to gi [AA955668]	AA955668	FALSE
A_43_P18596	0.00152747	0.00132751	0.0691984	0.0412748	0.222555	0.32442	-0.179918	ENSRNOT00000059597	LOC303057	step II splicing factor SLU7 [Source:RefSeq_peptide;Acc:NP_776208] [ENSRNOT00000059597]		FALSE
A_44_P372718	0.00166222	0.001632	-0.208467	-0.210824	-0.294168	0.131255	0.704661	ENSRNOT00000036706	ENSRNOT00000036706	similar to Glyceraldehyde-3-phosphate dehydrogenase (GAPDH) (LOC498461), mRNA [Source:RefSeq_dna;Acc:XR_006310] [ENSRNOT00000036706]		FALSE
A_44_P172814	0.00025931	4.14839e-05	-0.328391	-0.447737	-0.190931	0.489264	0.612545	NM_173102	Tubb5	Rattus norvegicus tubulin, beta 5 (Tubb5), mRNA [NM_173102]	NM_173102	FALSE
A_44_P169327	0.000129173	1.34725e-05	0.154477	0.111942	0.297812	0.707716	0.908918	BC101897	LOC684538	Rattus norvegicus similar to enoyl Coenzyme A hydratase domain containing 3, mRNA (cDNA clone MGC:124810 IMAGE:7932594), complete cds [BC101897]	BC101897	FALSE
A_42_P603670	0.000933935	0.000485646	0.634305	0.604687	0.285022	0.313959	0.0348697	XR_008618	RGD1565344_predicted	PREDICTED: Rattus norvegicus similar to zinc finger, matrin type 1 (predicted) (RGD1565344_predicted), mRNA [XR_008618]	XR_008618	FALSE
A_42_P565621	0.00110619	0.000677795	1.3417	0.866925	-0.349463	0.337213	-0.679739	ENSRNOT00000010594	Slamf9_predicted	PREDICTED: Rattus norvegicus SLAM family member 9 (predicted) (Slamf9_predicted), mRNA [XM_213932]		FALSE
A_44_P686016	0.00104881	0.000618386	0.723703	1.32246	0.357622	-0.0977623	0.280554	TC613878	TC613878			FALSE
A_44_P117216	0.00143474	0.00109823	0.238827	0.0789449	0.166084	0.662188	0.663422	NM_001025007	RGD1310852	Rattus norvegicus similar to RIKEN cDNA 9130401M01 (RGD1310852), mRNA [NM_001025007]	NM_001025007	FALSE
A_44_P487411	5.44798e-05	3.60698e-06	-0.146723	-0.407236	-0.10067	0.457621	0.854208	ENSRNOT00000025018	ENSRNOT00000025018	PREDICTED: Rattus norvegicus similar to DOC-1 related protein, transcript variant 2 (LOC688405), mRNA [XM_001069623]		FALSE
A_44_P1058932	0.00130127	0.000914233	-0.0651243	0.0403922	0.0316954	0.693429	0.641293	NM_053781	Akr1b7	Rattus norvegicus aldo-keto reductase family 1, member B7 (Akr1b7), mRNA [NM_053781]	NM_053781	FALSE
A_44_P777617	0.00104531	0.00060628	0.954982	0.84463	-0.0457395	-0.166736	0.233219	TC607319	TC607319	Q4JU46_CORJK (Q4JU46) Manganese ABC transport system, permease protein, partial (6%) [TC607319]		FALSE
A_44_P497007	0.00101434	0.000569875	0.0115974	-0.00261629	0.0710294	0.544513	0.871108	NM_001008351	RGD1309594	Rattus norvegicus similar to RIKEN cDNA 1810043G02; DNA segment, Chr 10, Johns Hopkins University 13, expressed (RGD1309594), mRNA [NM_001008351]	NM_001008351	FALSE
A_43_P13000	0.00126727	0.00087787	-0.251605	-0.425489	-0.383565	-0.0473921	0.309971	NM_053965	Slc25a20	Rattus norvegicus solute carrier family 25 (mitochondrial carnitine/acylcarnitine translocase), member 20 (Slc25a20), mRNA [NM_053965]	NM_053965	FALSE
A_44_P957259	0.000384396	8.87604e-05	0.596543	0.323607	0.216675	0.00323373	-0.341557	CR754047	LOC680889	CR754047 Rattus norvegicus muscle Sprague-Dawley Rattus norvegicus cDNA clone GP0AAA3ZA03, mRNA sequence [CR754047]	CR754047	FALSE
A_44_P140400	0.00108178	0.000653001	-0.0268031	-0.165309	-0.0816686	0.31439	0.714792	NM_031065	Rpl10a	Rattus norvegicus ribosomal protein L10A (Rpl10a), mRNA [NM_031065]	NM_031065	FALSE
A_44_P142029	0.00144244	0.00111461	0.458292	0.28011	0.313377	0.902775	1.11764	NM_001002851	Nenf	Rattus norvegicus neuron derived neurotrophic factor (Nenf), mRNA [NM_001002851]	NM_001002851	FALSE
A_44_P991532	0.000936349	0.000495414	1.3578	1.09951	-0.0886503	0.218043	-0.323482	NM_001008847	RT1-Da	Rattus norvegicus RT1 class II, locus Da (RT1-Da), mRNA [NM_001008847]	NM_001008847	FALSE
A_44_P671340	0.00142969	0.00109177	0.118656	-0.144818	-0.0110818	0.223641	0.191463	XR_006448	LOC498601	PREDICTED: Rattus norvegicus similar to cyclin B2 (LOC498601), mRNA [XR_006448]	XR_006448	FALSE
A_44_P281482	0.000546037	0.000175725	-0.205822	-0.322468	-0.081879	0.38302	0.866107	XM_216212	Chchd6_predicted	PREDICTED: Rattus norvegicus coiled-coil-helix-coiled-coil-helix domain containing 6 (predicted) (Chchd6_predicted), mRNA [XM_216212]	XM_216212	FALSE
A_44_P109455	0.00079123	0.000363966	-0.427599	-0.2807	0.0796012	0.422715	1.0305	NM_177426	Gstm2	Rattus norvegicus glutathione S-transferase, mu 2 (Gstm2), mRNA [NM_177426]	NM_177426	FALSE
A_44_P337294	0.00150194	0.00124525	-0.668198	-0.75946	-0.896672	-0.317278	0.426934	NM_017306	Dci	Rattus norvegicus dodecenoyl-coenzyme A delta isomerase (Dci), mRNA [NM_017306]	NM_017306	FALSE
A_43_P15719	0.000773067	0.000337001	-0.151921	-0.0289583	-0.0669491	0.33906	0.850287	NM_001012197	Tra1_predicted	Rattus norvegicus tumor rejection antigen gp96 (predicted) (Tra1_predicted), mRNA [NM_001012197]	NM_001012197	FALSE
A_42_P520349	0.00104019	0.000593623	0.793617	0.81215	0.302956	0.20252	-0.589218	NM_022393	Mgl1	Rattus norvegicus macrophage galactose N-acetyl-galactosamine specific lectin 1 (Mgl1), mRNA [NM_022393]	NM_022393	FALSE
A_44_P728951	0.000344811	7.32401e-05	0.090291	-0.129791	0.130719	0.616153	0.641469	NM_031838	Rps2	Rattus norvegicus ribosomal protein S2 (Rps2), mRNA [NM_031838]	NM_031838	FALSE
A_44_P459593	0.000195374	2.34448e-05	0.173311	0.163595	0.402992	0.762388	0.446716	XM_216272	XM_216272	Rattus norvegicus similar to C10 (LOC297591), mRNA [XM_216272]	XM_216272	FALSE
A_43_P11691	0.000302302	5.33044e-05	-1.29441	-1.01692	-0.845066	0.257135	0.128831	NM_013068	Fabp2	Rattus norvegicus fatty acid binding protein 2, intestinal (Fabp2), mRNA [NM_013068]	NM_013068	FALSE
A_43_P12222	0.000258616	3.99679e-05	0.130769	-0.00387359	0.298567	0.607245	0.580697	NM_022395	Pmpcb	Rattus norvegicus peptidase (mitochondrial processing) beta (Pmpcb), mRNA [NM_022395]	NM_022395	FALSE
A_44_P928592	0.00123365	0.000811231	-0.273872	-0.0851755	-0.151398	0.350627	0.708583	A_44_P928592	A_44_P928592			FALSE
A_44_P932684	0.000245647	3.68365e-05	0.409528	0.766212	0.424799	0.198231	-0.137827	TC637546	TC637546			FALSE
A_44_P278827	0.00155079	0.00135624	-0.0577898	-0.0914121	0.0307577	0.393538	0.547158	XR_005628	LOC293115	PREDICTED: Rattus norvegicus similar to 60S ribosomal protein L7a (Surfeit locus protein 3) (LOC293115), mRNA [XR_005628]	XR_005628	FALSE
A_44_P806154	0.000642369	0.000228917	-0.537386	-0.62619	-0.275455	0.206021	1.07778	XR_007868	RGD1562723_predicted	PREDICTED: Rattus norvegicus similar to Ab2-162 (predicted) (RGD1562723_predicted), mRNA [XR_007868]	XR_007868	FALSE
A_44_P1030501	0.000923438	0.000467116	0.0196106	-0.07654	0.168382	0.543542	0.839619	ENSRNOT00000025626	RGD1310931_predicted	PREDICTED: Rattus norvegicus similar to hypothetical protein BC013949 (predicted) (RGD1310931_predicted), mRNA [XM_214300]		FALSE
A_42_P577421	0.00105299	0.000626052	0.523252	0.37264	-0.403895	0.052631	-0.307546	ENSRNOT00000007789	Nnmt_predicted	PREDICTED: Rattus norvegicus nicotinamide N-methyltransferase (predicted) (Nnmt_predicted), mRNA [XM_217138]		FALSE
A_44_P105213	0.000224473	3.08341e-05	0.0861433	-0.0418682	0.21778	0.597792	0.674276	A_44_P105213	A_44_P105213			FALSE
A_44_P163018	0.00157921	0.00142703	0.141367	-0.106142	0.0654844	0.53198	0.711335	NM_001009619	Nubp1	Rattus norvegicus nucleotide binding protein 1 (Nubp1), mRNA [NM_001009619]	NM_001009619	FALSE
A_44_P105497	0.00135328	0.000981668	-0.100337	-0.0894439	-0.0370513	0.34638	0.568175	XR_006256	LOC314860	PREDICTED: Rattus norvegicus similar to 60S ribosomal protein L7a (LOC314860), mRNA [XR_006256]	XR_006256	FALSE
A_44_P130154	0.00104881	0.000621655	-0.22163	-0.255675	-0.0393242	0.494271	0.571069	BC107807	LOC683512	Rattus norvegicus similar to Basic FGF-repressed Zic-binding protein (mbFZb), mRNA (cDNA clone MGC:125051 IMAGE:7321008), complete cds [BC107807]	BC107807	FALSE
A_44_P1032453	0.0012648	0.000865518	0.117192	0.104677	0.194067	0.582588	0.537614	ENSRNOT00000016195	Ppa2_predicted	PREDICTED: Rattus norvegicus pyrophosphatase (inorganic) 2 (predicted) (Ppa2_predicted), mRNA [XM_227690]		FALSE
A_44_P191753	0.000639606	0.000225607	-0.200536	-0.263315	-0.180381	0.217327	0.854575	NM_001013170	Wars	Rattus norvegicus tryptophanyl-tRNA synthetase (Wars), mRNA [NM_001013170]	NM_001013170	FALSE
A_42_P653827	0.00112641	0.000708617	-0.00888562	-0.147667	-0.0184246	0.551897	0.728034	NM_133283	Map2k2	Rattus norvegicus mitogen activated protein kinase kinase 2 (Map2k2), mRNA [NM_133283]	NM_133283	FALSE
A_43_P14040	0.00110209	0.000669764	-0.242124	-1.06372	-0.0606595	0.621884	0.727854	TC622875	TC622875			FALSE
A_44_P344562	0.00112641	0.00070804	-0.487171	-0.657628	-0.67522	0.136148	-0.0353122	XR_009394	RGD1563905_predicted	PREDICTED: Rattus norvegicus similar to ribosomal protein L19 (predicted) (RGD1563905_predicted), mRNA [XR_009394]	XR_009394	FALSE
A_44_P323634	0.000492502	0.00014156	0.0588558	0.0171987	0.228435	0.625551	0.935115	XM_001062991	LOC685245	PREDICTED: Rattus norvegicus similar to CG4573-PA (LOC685245), mRNA [XM_001062991]	XM_001062991	FALSE
A_44_P126061	0.000916073	0.000461367	1.43728	0.905943	-0.641435	0.133759	-0.513205	NM_001009682	Oasl2	Rattus norvegicus 2'-5' oligoadenylate synthetase-like 2 (Oasl2), mRNA [NM_001009682]	NM_001009682	FALSE
A_43_P12724	0.00046084	0.000121494	0.365248	0.483893	-0.237873	0.192239	-0.983302	NM_032082	Hao2	Rattus norvegicus hydroxyacid oxidase 2 (long chain) (Hao2), mRNA [NM_032082]	NM_032082	FALSE
A_43_P18931	0.00163243	0.00158047	0.234468	0.0779467	0.114694	0.468917	0.640589	ENSRNOT00000006924	RGD1304982_predicted	PREDICTED: Rattus norvegicus similar to RIKEN cDNA 2810025M15 (predicted) (RGD1304982_predicted), mRNA [XM_213907]		FALSE
A_44_P524953	0.000715776	0.000275899	-0.045351	-0.0937281	0.0670285	0.350283	0.556293	NM_053971	Rpl6	Rattus norvegicus ribosomal protein L6 (Rpl6), mRNA [NM_053971]	NM_053971	FALSE
A_44_P213139	0.00140245	0.00104913	-0.178967	-0.276077	-0.319963	0.125269	0.672365	A_44_P213139	A_44_P213139			FALSE
A_44_P130785	0.000538684	0.0001714	-0.364171	-0.446861	-0.337186	0.038172	0.530997	NM_001024792	RGD1306193	Rattus norvegicus similar to RIKEN cDNA 3010027G13 (RGD1306193), mRNA [NM_001024792]	NM_001024792	FALSE
A_44_P637384	0.00126252	0.000856215	1.0053	1.04274	0.261716	0.154297	0.164339	TC627736	TC627736	Q2U304_ASPOR (Q2U304) Predicted protein, partial (4%) [TC627736]		FALSE
A_44_P238891	0.00163243	0.00156985	-0.137042	-0.125552	-0.0141112	0.345259	0.382155	ENSRNOT00000014993	Ssna1_predicted	PREDICTED: Rattus norvegicus Sjogren's syndrome nuclear autoantigen 1 (predicted) (Ssna1_predicted), mRNA [XM_231052]		FALSE
A_44_P221974	2.94041e-05	1.10126e-06	-1.02315	-1.11141	-0.795949	0.208534	1.7372	NM_080581	Abcc3	Rattus norvegicus ATP-binding cassette, sub-family C (CFTR/MRP), member 3 (Abcc3), mRNA [NM_080581]	NM_080581	FALSE
A_44_P522396	0.000963731	0.000529176	0.11818	0.06897	0.175316	0.463895	0.732368	NM_198742	Etfdh	Rattus norvegicus electron-transferring-flavoprotein dehydrogenase (Etfdh), mRNA [NM_198742]	NM_198742	FALSE
A_44_P667458	0.000475853	0.000128425	-0.272493	-0.169194	0.0642587	0.676183	0.901369	A_44_P667458	A_44_P667458			FALSE
A_44_P231859	0.000335261	6.94839e-05	-0.0158192	-0.0251766	0.182989	0.551276	0.879543	ENSRNOT00000043937	Chd1l_predicted	PREDICTED: Rattus norvegicus chromodomain helicase DNA binding protein 1-like (predicted) (Chd1l_predicted), mRNA [XM_227510]		FALSE
A_43_P14915	0.00144244	0.00111114	0.348927	0.988382	0.411459	0.478771	-0.382156	NM_176074	C6	Rattus norvegicus complement component 6 (C6), mRNA [NM_176074]	NM_176074	FALSE
A_42_P642026	0.00148996	0.00119467	0.0244203	-0.198129	-0.109057	0.383626	0.509696	NM_001038494	Tmem147	Rattus norvegicus transmembrane protein 147 (Tmem147), mRNA [NM_001038494]	NM_001038494	FALSE
A_44_P1019148	0.00104436	0.000603829	-0.0300114	-0.232097	-0.146817	0.344646	0.496366	NM_001040180	Ckap1_predicted	Rattus norvegicus cytoskeleton-associated protein 1 (predicted) (Ckap1_predicted), mRNA [NM_001040180]	NM_001040180	FALSE
A_44_P683538	0.00139502	0.00102978	0.215091	0.60371	0.23452	-0.162471	-0.138708	TC603481	TC603481	Q7TQ12_RAT (Q7TQ12) Aa1114, partial (9%) [TC603481]		FALSE
A_44_P487249	2.56475e-05	7.4611e-07	-0.107465	-0.413589	-0.54723	0.102038	0.870067	NM_031051	Mif	Rattus norvegicus macrophage migration inhibitory factor (Mif), mRNA [NM_031051]	NM_031051	FALSE
A_44_P311247	0.00030149	5.1836e-05	0.0772419	-0.134211	0.0063206	0.201727	0.491853	NM_212515	MGC72932	Rattus norvegicus similar to NHP2-like protein 1 (High mobility group-like nuclear protein 2 homolog 1) ([U4/U6.U5] tri-snRNP 15.5 kDa protein) (OTK27) (MGC72932), mRNA [NM_212515]	NM_212515	FALSE
A_42_P807798	0.000653671	0.000235699	0.0641083	-0.0786394	0.157325	0.452429	0.437391	ENSRNOT00000020781	Hemk1_predicted	PREDICTED: Rattus norvegicus HemK methyltransferase family member 1 (predicted) (Hemk1_predicted), mRNA [XM_217259]		FALSE
A_44_P485325	0.00125744	0.0008482	-0.121401	-0.243093	-0.0938117	0.300012	0.454386	XR_006742	LOC311687	PREDICTED: Rattus norvegicus similar to 60S ribosomal protein L7a (LOC311687), mRNA [XR_006742]	XR_006742	FALSE
A_44_P1046845	0.00131254	0.000935482	0.217386	0.0550067	0.300073	0.47622	0.819321	NM_001009391	RGD1309016	Rattus norvegicus similar to RIKEN cDNA 2310057D15 (RGD1309016), mRNA [NM_001009391]	NM_001009391	FALSE
A_44_P138355	0.000118173	1.1607e-05	-0.209301	-0.478803	-0.609202	0.219203	0.470167	XM_001070211	RGD1561232_predicted	PREDICTED: Rattus norvegicus similar to Keratin, type II cytoskeletal 8 (Cytokeratin 8) (Cytokeratin endo A) (predicted) (RGD1561232_predicted), mRNA [XM_001070211]	XM_001070211	FALSE
A_44_P535742	0.000492502	0.000143246	-0.0461328	-0.127881	-0.096247	0.187048	0.670714	NM_022229	Hspd1	Rattus norvegicus heat shock protein 1 (chaperonin) (Hspd1), mRNA [NM_022229]	NM_022229	FALSE
A_42_P454929	0.00133956	0.000963983	0.400347	0.0514269	-0.195389	0.525171	0.817365	XM_341784	Cdc42ep5_predicted	PREDICTED: Rattus norvegicus CDC42 effector protein (Rho GTPase binding) 5 (predicted) (Cdc42ep5_predicted), mRNA [XM_341784]	XM_341784	FALSE
A_44_P231534	0.0015077	0.00126617	-0.0229728	-0.256399	-0.196609	0.289829	0.460319	ENSRNOT00000026528	Rps5	40S ribosomal protein S5. [Source:Uniprot/SWISSPROT;Acc:P24050] [ENSRNOT00000026528]		FALSE
A_44_P499433	0.000211474	2.71831e-05	-0.00954032	-0.0849252	0.301525	0.753494	0.912359	NM_001012192	Tssc1	Rattus norvegicus tumor suppressing subtransferable candidate 1 (Tssc1), mRNA [NM_001012192]	NM_001012192	FALSE
A_43_P12233	0.00124226	0.000822148	0.159078	0.0589061	-0.451497	-0.0540009	0.122428	NM_022513	Sult1b1	Rattus norvegicus sulfotransferase family 1B, member 1 (Sult1b1), mRNA [NM_022513]	NM_022513	FALSE
A_44_P107160	0.00126659	0.000875101	0.0523219	-0.148176	0.143971	0.436569	0.468044	NM_053969	Gps1	Rattus norvegicus G protein pathway suppressor 1 (Gps1), mRNA [NM_053969]	NM_053969	FALSE
A_44_P146845	9.4937e-06	1.89874e-07	-0.0795541	-0.595307	-0.810857	0.18172	1.29607	NM_053288	Orm1	Rattus norvegicus orosomucoid 1 (Orm1), mRNA [NM_053288]	NM_053288	FALSE
A_44_P412092	0.000671657	0.000250345	-0.13426	-0.162976	-0.0875095	0.117686	0.390912	NM_172075	Thop1	Rattus norvegicus thimet oligopeptidase 1 (Thop1), mRNA [NM_172075]	NM_172075	FALSE
A_42_P530171	0.000293384	4.90752e-05	-0.216374	-0.301838	0.0841244	0.750661	0.789739	XM_214318	Lsm4_predicted	PREDICTED: Rattus norvegicus LSM4 homolog, U6 small nuclear RNA associated (S. cerevisiae) (predicted) (Lsm4_predicted), mRNA [XM_214318]	XM_214318	FALSE
A_44_P116176	0.000344811	7.39777e-05	-0.0885437	-0.124588	-0.112936	0.467681	0.978327	ENSRNOT00000019107	Armet_predicted	PREDICTED: Rattus norvegicus arginine-rich, mutated in early stage tumors (predicted) (Armet_predicted), mRNA [XM_236614]		FALSE
A_44_P470892	0.000653671	0.000240076	-0.382904	-0.233921	-0.301984	0.382156	1.53599	ENSRNOT00000029787	ENSRNOT00000029787			FALSE
A_44_P1057763	0.000533281	0.000166772	0.012826	-0.0993612	0.10064	0.406737	0.93111	NM_053576	Prdx6	Rattus norvegicus peroxiredoxin 6 (Prdx6), mRNA [NM_053576]	NM_053576	FALSE
A_43_P12236	0.000118173	1.10424e-05	0.79778	0.868076	0.366939	0.311561	-0.572791	NM_022521	Oat	Rattus norvegicus ornithine aminotransferase (Oat), mRNA [NM_022521]	NM_022521	FALSE
A_44_P309688	0.00163243	0.00156344	0.0644355	0.108895	0.241545	0.782987	0.846409	ENSRNOT00000020091	ENSRNOT00000020091	similar to 40S ribosomal protein S2 (LOC498865), mRNA [Source:RefSeq_dna;Acc:XR_006328] [ENSRNOT00000020091]		FALSE
A_44_P1043926	0.00161682	0.0015073	0.324146	0.0520693	0.142203	0.654345	0.910536	AY292988	Acad9	Rattus norvegicus NYGGF2 (NYGGF2) mRNA, complete cds. [AY292988]	AY292988	FALSE
A_44_P129685	0.00045511	0.000118763	-0.328486	-0.367585	-0.173348	0.297379	1.32556	AW142659	AW142659	AW142659 EST292911 Normalized rat embryo, Bento Soares Rattus sp. cDNA clone RGIAR65 5' end, mRNA sequence [AW142659]	AW142659	FALSE
A_44_P1040796	0.000335261	6.73455e-05	0.0525794	0.0340874	0.302951	0.610166	0.794122	ENSRNOT00000011508	Atp6v1g1_predicted	PREDICTED: Rattus norvegicus ATPase, H transporting, lysosomal V1 subunit G1 (predicted) (Atp6v1g1_predicted), mRNA [XM_216411]		FALSE
A_43_P14318	0.00166181	0.00162857	-0.350652	-0.539501	0.0139303	0.136086	0.123499	NM_024148	Apex1	Rattus norvegicus apurinic/apyrimidinic endonuclease 1 (Apex1), mRNA [NM_024148]	NM_024148	FALSE
A_44_P262025	0.000718847	0.000280657	-0.161531	-0.225232	0.242039	0.692375	0.817382	AF391798	Gtf3a	Rattus norvegicus transcription factor IIIA mRNA, partial cds [AF391798]	AF391798	FALSE
A_44_P612079	0.000395546	9.62339e-05	-0.0727646	0.0479869	0.179496	0.613039	0.852083	TC626230	TC626230			FALSE
A_44_P424051	0.000208878	2.59763e-05	0.0726988	0.0339756	0.319997	0.595529	0.837367	ENSRNOT00000021221	ENSRNOT00000021221	PREDICTED: Rattus norvegicus similar to small nuclear ribonucleoprotein D2 (LOC680309), mRNA [XM_001056581]		FALSE
A_42_P705083	0.000147319	1.61337e-05	-0.0674674	-0.127331	0.211699	0.346294	1.22822	ENSRNOT00000026679	Il17b	NERF (Fragment). [Source:Uniprot/SPTREMBL;Acc:Q9EQI7] [ENSRNOT00000026679]		FALSE
A_44_P152233	0.000331438	6.49167e-05	-0.0587711	-0.167233	0.0269606	0.613213	0.619005	XM_346337	XM_346337	Rattus norvegicus similar to 40S ribosomal protein S2 (LOC367872), mRNA [XM_346337]	XM_346337	FALSE
A_44_P443008	0.000701055	0.000266401	-0.0295546	-0.229771	0.0472852	0.309098	0.432769	NM_001013068	Mrpl46	Rattus norvegicus mitochondrial ribosomal protein L46 (Mrpl46), mRNA [NM_001013068]	NM_001013068	FALSE
A_42_P773606	0.000653671	0.000238026	1.20867	0.600481	-0.259456	0.8344	0.566884	XM_214867	RGD1562091_predicted	PREDICTED: Rattus norvegicus similar to expressed sequence C79127 (predicted) (RGD1562091_predicted), mRNA [XM_214867]	XM_214867	FALSE
A_44_P131125	0.00126482	0.000871579	-0.0858866	-0.229424	-0.178644	0.246752	0.772769	XR_006132	LOC366551	PREDICTED: Rattus norvegicus similar to Glyceraldehyde-3-phosphate dehydrogenase (GAPDH) (38 kDa BFA-dependent ADP-ribosylation substrate) (BARS-38) (LOC366551), mRNA [XR_006132]	XR_006132	FALSE
A_44_P312605	7.59248e-05	5.65985e-06	-0.277164	-0.629703	-0.115311	1.46266	2.06732	BG153336	BG153336	BG153336 nag12g06.x1 NCI_CGAP_Emb2 Rattus norvegicus cDNA clone IMAGE:4176179 3' similar to TR:O95474 O95474 INI1B PROTEIN. [1] ;, mRNA sequence [BG153336]	BG153336	FALSE
A_43_P16761	0.00114518	0.000724589	-0.00105071	-0.0220783	0.203509	0.449768	0.535627	ENSRNOT00000037494	RGD1306599_predicted	PREDICTED: Rattus norvegicus similar to RIKEN cDNA 2900073H19 (predicted) (RGD1306599_predicted), mRNA [XM_231116]		FALSE
A_42_P634930	0.000639539	0.000223837	-0.00777853	-0.226107	-0.491076	0.0231927	0.740151	NM_175578	Dscr1l1	Rattus norvegicus Down syndrome critical region gene 1-like 1 (Dscr1l1), mRNA [NM_175578]	NM_175578	FALSE
A_42_P829349	0.000111088	9.14453e-06	-0.0954699	-0.0837274	-0.0274082	0.485061	1.05334	ENSRNOT00000018897	Comtd1_predicted	PREDICTED: Rattus norvegicus catechol-O-methyltransferase domain containing 1 (predicted) (Comtd1_predicted), mRNA [XM_223785]		FALSE
A_44_P960487	5.68859e-05	3.95439e-06	0.34778	0.586866	0.130496	-0.135557	-0.601209	DV729077	DV729077	RVL21838 Wackym-Soares normalized rat vestibular cDNA library Rattus norvegicus cDNA 5', mRNA sequence [DV729077]	DV729077	FALSE
A_44_P441861	0.00150194	0.00123236	0.901947	0.863223	0.670755	0.716392	-0.0933471	AA943587	AA943587	AA943587 EST199086 Normalized rat brain, Bento Soares Rattus sp. cDNA clone RBRAL82 3' end, mRNA sequence [AA943587]	AA943587	FALSE
A_44_P154638	0.00130127	0.000922591	0.211067	-0.113428	0.0938939	0.387307	0.161766	ENSRNOT00000016860	Zfyve21_predicted	PREDICTED: Rattus norvegicus zinc finger, FYVE domain containing 21 (predicted) (Zfyve21_predicted), mRNA [XM_343115]		FALSE
A_44_P683643	0.001611	0.00148505	0.552421	0.503022	0.607831	0.566841	-0.0617778	A_44_P683643	A_44_P683643			FALSE
A_44_P349148	0.000331438	6.50823e-05	-0.261398	-0.386618	0.00179136	0.404657	0.865333	NM_001008553	Dhodh	Rattus norvegicus dihydroorotate dehydrogenase (Dhodh), mRNA [NM_001008553]	NM_001008553	FALSE
A_42_P778437	0.000773067	0.000336817	0.0864766	-0.0981174	0.102117	0.404844	0.476042	NM_001004235	Mrpl37	Rattus norvegicus mitochondrial ribosomal protein L37 (Mrpl37), mRNA [NM_001004235]	NM_001004235	FALSE
A_42_P484456	0.0015746	0.00139961	0.00959969	-0.0918393	0.137506	0.38215	0.608496	ENSRNOT00000031583	RGD1305975_predicted	PREDICTED: Rattus norvegicus similar to BolA domain-containing protein like (11.4 kD) (1P25) (predicted) (RGD1305975_predicted), mRNA [XM_216181]		FALSE
A_44_P311455	0.000398998	9.7936e-05	-0.605849	-0.559312	-0.726655	0.114374	0.548086	D89996	Nrg2	Rattus sp. mRNA for NTAK alpha2, complete cds. [D89996]	D89996	FALSE
A_44_P1011335	0.000804771	0.000371658	-0.0607936	0.017848	0.162308	-0.114592	-0.836779	TC581133	TC581133	Q9ET54_MOUSE (Q9ET54) Actin-associated protein palladin (Fragment), partial (56%) [TC581133]		FALSE
A_44_P782373	0.00145115	0.00112398	-0.0247591	0.013899	0.110655	0.387977	0.894813	AW144229	AW144229	EST294525 Normalized rat ovary, Bento Soares Rattus sp. cDNA clone RGICN36 5' end, mRNA sequence [AW144229]	AW144229	FALSE
A_44_P306639	0.000127358	1.29673e-05	-0.389777	-0.31371	-0.177759	0.312697	0.980636	NM_022526	Dap	Rattus norvegicus death-associated protein (Dap), mRNA [NM_022526]	NM_022526	FALSE
A_44_P530131	0.00139871	0.00104152	0.702408	0.738174	0.306752	0.17854	-0.365595	NM_001011984	Asb2	Rattus norvegicus ankyrin repeat and SOCS box-containing protein 2 (Asb2), mRNA [NM_001011984]	NM_001011984	FALSE
A_44_P541640	0.000716381	0.000277435	0.349271	0.0793662	-0.127473	-0.032367	-0.468644	XM_217361	RGD1566137_predicted	Rattus norvegicus similar to ribosomal protein L10a (LOC301299), mRNA [XM_217361]	XM_217361	FALSE
A_44_P402641	4.34536e-05	2.13318e-06	-0.323404	-0.433279	-0.227778	0.43875	0.903039	NM_201423	Ugt1a2	Rattus norvegicus UDP glycosyltransferase 1 family polypeptide A2 (Ugt1a2), mRNA [NM_201423]	NM_201423	FALSE
A_44_P388572	0.00151593	0.00131197	-0.184879	-0.184716	-0.0490164	0.403067	0.647762	NM_001034829	RGD1309471	Rattus norvegicus similar to hypothetical protein MGC6696 (RGD1309471), mRNA [NM_001034829]	NM_001034829	FALSE
A_44_P133611	0.00135328	0.00098174	-0.115881	-0.303778	0.241318	0.417334	0.511097	ENSRNOT00000026716	Mrpl14_predicted	39S ribosomal protein L14, mitochondrial precursor (L14mt) (MRP-L14) (MRP-L32). [Source:Uniprot/SWISSPROT;Acc:Q7M0E7] [ENSRNOT00000026716]		FALSE
A_44_P660551	0.000876842	0.000422704	0.593439	0.389314	0.255711	0.207654	-0.137299	A_44_P660551	A_44_P660551			FALSE
A_42_P649879	0.000318275	6.07616e-05	-0.152184	-0.298786	-0.0286337	0.695293	0.689068	ENSRNOT00000037066	Timm17b_predicted	PREDICTED: Rattus norvegicus translocase of inner mitochondrial membrane 17 homolog B (yeast) (predicted) (Timm17b_predicted), mRNA [XM_228758]		FALSE
A_44_P1018359	0.00166247	0.00163527	0.0356607	-0.00272465	0.360756	0.576419	0.573629	NM_198787	Rutbc3	Rattus norvegicus RUN and TBC1 domain containing 3 (Rutbc3), mRNA [NM_198787]	NM_198787	FALSE
A_44_P264208	0.00158913	0.00145429	-0.131341	-0.152035	0.249208	0.227802	0.514384	NM_013218	Ak3	Rattus norvegicus adenylate kinase 3 (Ak3), mRNA [NM_013218]	NM_013218	FALSE
A_44_P557894	0.000319097	6.14987e-05	-0.130603	-0.249738	-0.120681	0.219478	0.49649	XR_006504	LOC291930	PREDICTED: Rattus norvegicus similar to 60S ribosomal protein L7a (LOC291930), mRNA [XR_006504]	XR_006504	FALSE
A_42_P589025	0.000346038	7.48701e-05	0.599669	0.672419	0.361339	0.2567	-0.566678	NM_134363	Slc12a5	Rattus norvegicus solute carrier family 12, (potassium-chloride transporter) member 5 (Slc12a5), mRNA [NM_134363]	NM_134363	FALSE
A_43_P15073	0.00148644	0.00118915	-0.161261	-0.0168806	0.166329	0.534471	0.526554	ENSRNOT00000030771	RGD1562200_predicted	PREDICTED: Rattus norvegicus similar to GS2 gene (predicted) (RGD1562200_predicted), mRNA [XM_343790]		FALSE
A_43_P11975	0.00122447	0.000799247	1.20428	0.486968	0.283396	-0.265241	-0.607843	NM_019203	Tsx	Rattus norvegicus testis specific X-linked gene (Tsx), mRNA [NM_019203]	NM_019203	FALSE
A_44_P1007438	0.00149695	0.00121461	0.522385	0.926812	0.704653	0.747907	0.592619	NM_001044238	Gdpd1_predicted	Rattus norvegicus glycerophosphodiester phosphodiesterase domain containing 1 (predicted) (Gdpd1_predicted), mRNA [NM_001044238]	NM_001044238	FALSE
A_44_P508307	5.42916e-06	7.89695e-08	-0.346531	-0.286169	-0.276672	0.0439597	1.25215	ENSRNOT00000027763	Rgs11	Regulator of G-protein signaling 11 (RGS11) (Fragment). [Source:Uniprot/SWISSPROT;Acc:P49807] [ENSRNOT00000027763]		FALSE
A_44_P220888	0.000961634	0.000523187	-0.0810419	-0.243992	0.126955	0.407872	0.627362	NM_001012212	Calr3	Rattus norvegicus calreticulin 3 (Calr3), mRNA [NM_001012212]	NM_001012212	FALSE
A_42_P599810	0.00096349	0.000527292	0.114061	-0.130619	0.189397	0.468017	0.614006	NM_031551	Idh3g	Rattus norvegicus isocitrate dehydrogenase 3 (NAD), gamma (Idh3g), mRNA [NM_031551]	NM_031551	FALSE
A_42_P526030	0.00104881	0.000612296	-0.282356	-0.0565264	0.305985	0.620935	0.637606	NM_057197	Decr1	Rattus norvegicus 2,4-dienoyl CoA reductase 1, mitochondrial (Decr1), mRNA [NM_057197]	NM_057197	FALSE
A_44_P100996	0.00157921	0.00141747	-0.00383496	0.0365207	0.153487	0.442233	0.496167	NM_017150	Rpl29	Rattus norvegicus ribosomal protein L29 (Rpl29), mRNA [NM_017150]	NM_017150	FALSE
A_44_P1052934	0.000147319	1.65748e-05	-0.536982	-0.763746	-0.169998	0.196139	0.727792	NM_001008334	Tmem97	Rattus norvegicus transmembrane protein 97 (Tmem97), mRNA [NM_001008334]	NM_001008334	FALSE
A_42_P509314	0.000633374	0.000218459	-0.632221	-0.786627	-0.49064	0.381796	1.01086	NM_139254	Tubb3	Rattus norvegicus tubulin, beta 3 (Tubb3), mRNA [NM_139254]	NM_139254	FALSE
A_44_P1049252	0.000481545	0.000132427	-0.15504	-0.360928	-0.0559275	0.350713	0.510284	NM_207609	Naprt1	Rattus norvegicus nicotinate phosphoribosyltransferase domain containing 1 (Naprt1), mRNA [NM_207609]	NM_207609	FALSE
A_44_P169333	0.00079123	0.000363649	0.0853818	0.132728	0.266099	0.604159	1.29259	BC101897	LOC684538	Rattus norvegicus similar to enoyl Coenzyme A hydratase domain containing 3, mRNA (cDNA clone MGC:124810 IMAGE:7932594), complete cds [BC101897]	BC101897	FALSE
A_44_P668752	0.00045511	0.000119156	0.00646877	-0.100151	0.0911039	0.345272	0.494777	TC606418	TC606418	Q26882_TOXCA (Q26882) Surface coat glycoprotein TES-120, partial (12%) [TC606418]		FALSE
A_44_P810132	0.00115746	0.000736563	-1.1212	-1.09071	-0.452703	-0.321512	0.0484097	NM_001040008	LOC500319	Rattus norvegicus similar to Tubulin alpha-3 chain (Alpha-tubulin 3) (LOC500319), mRNA [NM_001040008]	NM_001040008	FALSE
A_44_P1005649	0.00151536	0.00130766	-0.167526	-0.173038	0.0554198	0.134073	0.992632	NM_001034032	LOC619393	Rattus norvegicus J domain protein 1 (LOC619393), mRNA [NM_001034032]	NM_001034032	FALSE
A_44_P1015203	3.43427e-06	3.12206e-08	-1.22559	-1.32548	-1.08798	0.169065	1.06719	XM_574740	RGD1562732_predicted	PREDICTED: Rattus norvegicus similar to Glutathione S-transferase, theta 3 (predicted) (RGD1562732_predicted), mRNA [XM_574740]	XM_574740	FALSE
A_44_P426107	2.22755e-05	5.67012e-07	-0.0902464	-0.252186	-0.204057	0.580804	0.890069	NM_173136	Akr1b8	Rattus norvegicus aldo-keto reductase family 1, member B8 (Akr1b8), mRNA [NM_173136]	NM_173136	FALSE
A_44_P560195	0.00161932	0.00152216	0.01351	-0.0815651	0.181962	0.494671	0.667507	A_44_P560195	A_44_P560195			FALSE
A_44_P145239	0.000538684	0.000170956	0.00574923	-0.06656	0.109413	0.641432	0.64293	XR_006707	LOC689668	PREDICTED: Rattus norvegicus similar to 40S ribosomal protein S2 (LOC689668), mRNA [XR_006707]	XR_006707	FALSE
A_43_P17909	0.000302302	5.57818e-05	-0.0648156	-0.295145	-0.250408	0.128015	0.378194	ENSRNOT00000004074	RGD1559547_predicted	PREDICTED: Rattus norvegicus similar to hypothetical protein FLJ38991 (predicted) (RGD1559547_predicted), mRNA [XM_214011]		FALSE
A_44_P276724	0.000748158	0.000315132	-0.378508	-0.0887716	0.233462	0.559389	0.369624	ENSRNOT00000016138	RGD1563703_predicted	PREDICTED: Rattus norvegicus similar to hypothetical protein E230025K15 (predicted) (RGD1563703_predicted), mRNA [XM_341488]		FALSE
A_44_P269912	0.00161444	0.00149409	-0.188823	-0.315206	-0.124807	0.220533	0.37062	XR_007070	LOC501465	PREDICTED: Rattus norvegicus similar to 60S ribosomal protein L7a (LOC501465), mRNA [XR_007070]	XR_007070	FALSE
A_43_P11350	5.01249e-05	2.6569e-06	-0.29577	-0.0853623	0.255916	0.630732	1.0356	NM_001009271	Nt5dc2	Rattus norvegicus 5'-nucleotidase domain containing 2 (Nt5dc2), mRNA [NM_001009271]	NM_001009271	FALSE
A_44_P514939	0.000991598	0.000553492	0.257037	0.444048	-0.669114	-0.0287755	0.565376	NM_012515	Bzrp	Rattus norvegicus benzodiazepine receptor, peripheral (Bzrp), mRNA [NM_012515]	NM_012515	FALSE
A_42_P794613	0.00161741	0.00151277	-0.579606	-1.02375	-0.118684	-0.150776	0.644931	NM_031062	Mvd	Rattus norvegicus mevalonate (diphospho) decarboxylase (Mvd), mRNA [NM_031062]	NM_031062	FALSE
A_44_P724632	0.00110619	0.000676283	0.647442	0.976362	0.500718	-0.061601	-0.0427964	AI176008	AI176008	AI176008 EST219584 Normalized rat ovary, Bento Soares Rattus sp. cDNA clone ROVBJ38 3' end, mRNA sequence [AI176008]	AI176008	FALSE
A_42_P727711	0.000705927	0.000270819	0.188105	0.031131	0.42264	1.00644	0.992007	ENSRNOT00000000639	ENSRNOT00000000639	AGENCOURT_31540947 NIH_MGC_269 Rattus norvegicus cDNA clone IMAGE:7461523 5', mRNA sequence [CV118732]		FALSE
A_44_P277068	0.000109907	8.7926e-06	-0.0768144	-0.224925	0.065388	0.593195	0.64616	ENSRNOT00000058491	RGD1562399_predicted	PREDICTED: Rattus norvegicus similar to 40S ribosomal protein S2 (predicted) (RGD1562399_predicted), mRNA [XM_217412]		FALSE
A_44_P1010950	0.00141739	0.00106689	-0.290875	-0.431323	-0.0158035	0.343337	0.346377	ENSRNOT00000017546	Leng1_predicted	PREDICTED: Rattus norvegicus leukocyte receptor cluster (LRC) member 1 (predicted) (Leng1_predicted), mRNA [XM_214797]		FALSE
A_42_P769290	0.00133956	0.000964485	-0.162488	-0.270319	0.118001	0.477971	0.588862	AW532904	AW532904	AW532904 UI-R-BU0-ang-e-06-0-UI.s1 UI-R-BU0 Rattus norvegicus cDNA clone UI-R-BU0-ang-e-06-0-UI 3', mRNA sequence [AW532904]	AW532904	FALSE
A_44_P316726	0.00141739	0.00106691	0.156208	0.0888608	0.306959	0.48925	0.771331	A_44_P316726	A_44_P316726			FALSE
A_44_P480504	0.000475853	0.000129778	-0.588659	-0.494219	-0.742017	0.00773692	0.927114	XM_345216	XM_345216	Rattus norvegicus similar to Ab2-162 (LOC365803), mRNA [XM_345216]	XM_345216	FALSE
A_44_P732338	0.00078953	0.00035552	0.181454	0.213942	0.403265	0.704059	0.916461	TC616714	TC616714			FALSE
A_43_P10746	0.000565384	0.000186063	-0.732566	-0.900453	-0.13811	0.0586882	0.41155	NM_001007004	Tuba4	Rattus norvegicus tubulin, alpha 4 (Tuba4), mRNA [NM_001007004]	NM_001007004	FALSE
A_42_P824217	0.00151536	0.00130471	0.399621	0.262999	-0.047327	-0.00390714	-0.521738	ENSRNOT00000014139	Dapp1_predicted	PREDICTED: Rattus norvegicus dual adaptor for phosphotyrosine and 3-phosphoinositides 1 (predicted) (Dapp1_predicted), mRNA [XM_342348]		FALSE
A_43_P20418	0.000705626	0.000269421	-0.343701	-0.148356	-0.340238	0.082521	-0.498779	ENSRNOT00000025358	ENSRNOT00000025358	Rattus norvegicus similar to M-BDG29 (LOC365018), mRNA [XM_344780]		FALSE
A_44_P552533	0.00125536	0.000842727	0.127004	0.064116	0.149682	0.550337	0.709478	NM_053845	Upb1	Rattus norvegicus ureidopropionase, beta (Upb1), mRNA [NM_053845]	NM_053845	FALSE
A_44_P475371	0.00156037	0.00137287	-0.0151424	0.0216355	-0.374704	-0.191242	-0.00775927	ENSRNOT00000043469	Ccnc	Cyclin-C. [Source:Uniprot/SWISSPROT;Acc:P39947] [ENSRNOT00000043469]		FALSE
A_44_P363568	0.000245863	3.755e-05	0.0399508	-0.190226	0.0684547	0.592516	0.673405	XM_344680	XM_344680	Rattus norvegicus similar to ribosomal protein S2 (LOC364866), mRNA [XM_344680]	XM_344680	FALSE
A_44_P132754	0.000641663	0.000227499	-0.285548	-0.318588	-0.250229	0.192924	0.576107	NM_212510	MGC72957	Rattus norvegicus similar to 60S ribosomal protein L18a (MGC72957), mRNA [NM_212510]	NM_212510	FALSE
A_44_P179787	5.01249e-05	2.79132e-06	-1.14145	-1.14093	-0.550307	0.225848	0.733304	NM_199409	Panx2	Rattus norvegicus pannexin 2 (Panx2), mRNA [NM_199409]	NM_199409	FALSE
A_44_P520509	0.00150194	0.00122621	0.194078	0.19256	0.519502	0.88106	0.778048	NM_001033868	Surf4	Rattus norvegicus surfeit 4 (Surf4), mRNA [NM_001033868]	NM_001033868	FALSE
A_44_P459516	0.00150194	0.00123983	0.56384	0.624368	0.644675	0.126864	-0.278577	ENSRNOT00000031268	ENSRNOT00000031268	centrosomal protein 152 (predicted) (Cep152_predicted), mRNA [Source:RefSeq_dna;Acc:XR_009444] [ENSRNOT00000031268]		FALSE
A_44_P297619	0.00150194	0.00124334	-0.158014	-0.126433	0.101889	0.389703	0.662336	NM_001010920	Cndp2	Rattus norvegicus CNDP dipeptidase 2 (metallopeptidase M20 family) (Cndp2), mRNA [NM_001010920]	NM_001010920	FALSE
A_44_P520324	0.0016876	0.00167839	0.0248246	-0.210907	-0.151195	0.184538	0.741663	XM_213911	XM_213911	Rattus norvegicus similar to gamma actin-like protein (LOC289155), mRNA [XM_213911]	XM_213911	FALSE
A_44_P205572	0.000302302	5.50212e-05	0.0118361	-0.267254	-0.0211288	0.527814	1.21707	NM_012915	Atpif1	Rattus norvegicus ATPase inhibitory factor 1 (Atpif1), mRNA [NM_012915]	NM_012915	FALSE
A_44_P454420	0.000666349	0.000247155	1.17783	1.05877	-0.0729119	0.372541	-0.101345	AF029241	RT1-S3	Rattus norvegicus MHC class Ib RT1.S3 (RT1.S3) mRNA, partial cds [AF029241]	AF029241	FALSE
A_42_P572725	5.1909e-05	3.26525e-06	-0.953785	-1.03907	-0.746141	0.589392	1.895	NM_080581	Abcc3	Rattus norvegicus ATP-binding cassette, sub-family C (CFTR/MRP), member 3 (Abcc3), mRNA [NM_080581]	NM_080581	FALSE
A_44_P202608	0.000839311	0.000390661	-0.0461559	-0.0385022	0.307151	0.741186	1.02195	AW141911	AW141911	AW141911 EST292026 Normalized rat ovary, Bento Soares Rattus sp. cDNA clone RGICO66 5' end similar to H.sapiens hypothetical protein R33729_1, mRNA sequence [AW141911]	AW141911	FALSE
A_44_P1056278	0.00133956	0.000961746	-0.0584815	-0.261206	0.0920529	0.356616	0.308632	NM_001004241	Samm50	Rattus norvegicus sorting and assembly machinery component 50 homolog (S. cerevisiae) (Samm50), mRNA [NM_001004241]	NM_001004241	FALSE
A_44_P220104	0.00084146	0.000393191	-0.100319	-0.147284	-0.0578861	0.431717	0.444004	NM_001077668	Drap1_predicted	Rattus norvegicus Dr1 associated protein 1 (negative cofactor 2 alpha) (predicted) (Drap1_predicted), mRNA [NM_001077668]	NM_001077668	FALSE
A_44_P1002360	0.000364297	8.147e-05	0.167547	-0.350948	-0.605517	-0.0764451	0.863864	NM_175757	Cryl1	Rattus norvegicus crystallin, lamda 1 (Cryl1), mRNA [NM_175757]	NM_175757	FALSE
A_42_P582004	0.0015077	0.00127219	0.00696397	-0.169676	0.229881	0.589915	0.779214	ENSRNOT00000011357	RGD1304793_predicted	PREDICTED: Rattus norvegicus similar to hypothetical protein DKFZp564D0478 (predicted) (RGD1304793_predicted), mRNA [XM_232731]		FALSE
A_42_P643574	0.00150194	0.00124273	-0.206335	-0.0368358	-0.0635803	0.24812	0.780031	ENSRNOT00000018809	Aaas_predicted	PREDICTED: Rattus norvegicus achalasia, adrenocortical insufficiency, alacrimia (Allgrove, triple-A) (predicted) (Aaas_predicted), mRNA [XM_217063]		FALSE
A_44_P416761	0.00105425	0.000629608	-0.213183	-0.318418	0.00291312	0.310885	0.517868	NM_001002016	Lmna	Rattus norvegicus lamin A (Lmna), transcript variant 2, mRNA [NM_001002016]	NM_001002016	FALSE
A_44_P958935	0.00167757	0.00165927	-0.0630314	-0.0133834	0.0382228	0.412262	0.650909	A_44_P958935	A_44_P958935			FALSE
A_44_P182792	0.000639539	0.00022442	-0.403866	-0.201	-0.21553	0.0761561	0.962406	NM_001037180	Fkbp8	Rattus norvegicus FK506 binding protein 8 (Fkbp8), mRNA [NM_001037180]	NM_001037180	FALSE
A_42_P638620	0.00049293	0.000151464	0.350487	0.232901	-0.881325	-0.100989	2.5013	NM_130741	Lcn2	Rattus norvegicus lipocalin 2 (Lcn2), mRNA [NM_130741]	NM_130741	FALSE
A_44_P242329	0.00163836	0.00159666	-1.0029	-0.707583	-0.67567	0.145942	0.963001	NM_130433	Acaa2	Rattus norvegicus acetyl-Coenzyme A acyltransferase 2 (mitochondrial 3-oxoacyl-Coenzyme A thiolase) (Acaa2), mRNA [NM_130433]	NM_130433	FALSE
A_44_P105441	0.000891879	0.000441438	-0.304428	-0.370081	-0.381797	0.0331163	0.617818	XR_007103	LOC313443	PREDICTED: Rattus norvegicus similar to Glyceraldehyde-3-phosphate dehydrogenase (GAPDH) (38 kDa BFA-dependent ADP-ribosylation substrate) (BARS-38) (LOC313443), mRNA [XR_007103]	XR_007103	FALSE
A_42_P589680	0.000492502	0.000142089	0.0654256	-0.108366	-0.0389239	0.38186	0.662838	NM_001034941	Tarbp2	Rattus norvegicus TAR (HIV) RNA binding protein 2 (Tarbp2), mRNA [NM_001034941]	NM_001034941	FALSE
A_44_P206270	0.00139871	0.00104251	-0.17752	-0.30528	-0.247157	0.14649	0.345628	ENSRNOT00000009816	ENSRNOT00000009816	similar to 60S ribosomal protein L7a (Surfeit locus protein 3) (LOC311948), mRNA [Source:RefSeq_dna;Acc:XR_006124] [ENSRNOT00000009816]		FALSE
A_44_P898364	0.000129173	1.36219e-05	0.00385547	-0.109308	-0.0212573	0.730138	0.964762	ENSRNOT00000033720	ENSRNOT00000033720			FALSE
A_44_P663461	0.00105425	0.000630636	0.0287117	0.0255646	0.38142	0.707281	1.19305	BF290287	BF290287	BF290287 EST454878 Rat Gene Index, normalized rat, Rattus norvegicus cDNA Rattus norvegicus cDNA clone RGIHU64 5' sequence, mRNA sequence [BF290287]	BF290287	FALSE
A_44_P412749	0.000653557	0.000234092	-0.0756478	-0.137866	0.173785	0.588729	0.619992	XM_238570	LOC301124	PREDICTED: Rattus norvegicus hypothetical LOC301124 (LOC301124), mRNA [XM_238570]	XM_238570	FALSE
A_44_P396496	0.000302302	5.37434e-05	-0.449955	-0.624692	-0.0219799	0.154976	0.59938	XM_001064248	LOC685545	PREDICTED: Rattus norvegicus hypothetical protein LOC685545 (LOC685545), mRNA [XM_001064248]	XM_001064248	FALSE
A_44_P201358	0.00111643	0.000689534	-0.0961995	-0.14072	0.0770627	0.271526	0.526668	XR_008788	RGD1566262_predicted	PREDICTED: Rattus norvegicus similar to 2610524G07Rik protein (predicted) (RGD1566262_predicted), mRNA [XR_008788]	XR_008788	FALSE
A_44_P508341	0.000245647	3.57429e-05	-0.173014	-0.191204	-0.0260658	0.351729	0.763238	NM_017165	Gpx4	Rattus norvegicus glutathione peroxidase 4 (Gpx4), transcript variant 1, mRNA [NM_017165]	NM_017165	FALSE
A_44_P254767	0.00049293	0.000150433	-0.0912244	-0.254535	-0.215847	0.0180335	0.58741	NM_012962	Gss	Rattus norvegicus glutathione synthetase (Gss), mRNA [NM_012962]	NM_012962	FALSE
A_44_P297938	0.000784618	0.000348645	-0.360564	-0.467146	-0.507051	0.267199	-0.0614511	XM_237227	RGD1562431_predicted	Rattus norvegicus similar to chromosome 20 open reading frame 81 (LOC316465), mRNA [XM_237227]	XM_237227	FALSE
A_44_P452527	2.47302e-05	6.74461e-07	-0.566074	-0.556351	-0.610206	0.0483544	0.91073	A_44_P452527	A_44_P452527			FALSE
A_44_P262382	0.00170222	0.00169603	0.919248	0.680685	-0.158505	0.433783	-0.206585	NM_021865	Jdp1	Rattus norvegicus Jun dimerization protein 1 (Jdp1), mRNA [NM_021865]	NM_021865	FALSE
A_44_P182913	0.00157885	0.00140983	-0.108637	-0.123615	-0.0495064	0.290259	0.367263	XR_008450	RGD1566397_predicted	PREDICTED: Rattus norvegicus similar to 60S ribosomal protein L29 (P23) (predicted) (RGD1566397_predicted), mRNA [XR_008450]	XR_008450	FALSE
A_42_P793008	0.00142687	0.00107924	0.0817547	-0.118801	0.0357182	0.362361	0.563351	NM_130432	Rps13	Rattus norvegicus ribosomal protein S13 (Rps13), mRNA [NM_130432]	NM_130432	FALSE
A_44_P776032	0.000748158	0.000318122	-0.0785103	-0.110699	0.184667	0.405747	0.355293	A_44_P776032	A_44_P776032			FALSE
A_44_P468746	0.00156037	0.00136902	-0.407993	-0.53538	-0.183069	0.336066	0.580173	NM_001025675	Tubb6	Rattus norvegicus tubulin, beta 6 (Tubb6), mRNA [NM_001025675]	NM_001025675	FALSE
A_44_P337740	0.000492502	0.000141883	0.189368	-0.00258565	0.123662	0.469197	0.686298	NM_001013139	Fars2	Rattus norvegicus phenylalanine-tRNA synthetase 2 (mitochondrial) (Fars2), mRNA [NM_001013139]	NM_001013139	FALSE
A_42_P624333	0.00104881	0.000617329	-0.184409	-0.266453	-0.180279	-0.0530792	0.635049	NM_134407	Akr7a2	Rattus norvegicus aldo-keto reductase family 7, member A2 (aflatoxin aldehyde reductase) (Akr7a2), mRNA [NM_134407]	NM_134407	FALSE
A_42_P768685	0.00150506	0.0012533	0.0687081	0.0511305	0.051384	0.124278	-0.658291	NM_021682	Negr1	Rattus norvegicus neuronal growth regulator 1 (Negr1), mRNA [NM_021682]	NM_021682	FALSE
A_42_P613948	0.000773067	0.000338744	-0.0420346	-0.0131185	0.209353	0.555776	0.644293	NM_001004221	MGC93975	Rattus norvegicus similar to 2310044H10Rik protein (MGC93975), mRNA [NM_001004221]	NM_001004221	FALSE
A_44_P131209	0.00151107	0.00129403	-0.174644	-0.243899	-0.295191	0.132274	0.73278	ENSRNOT00000011090	ENSRNOT00000011090	similar to Glyceraldehyde-3-phosphate dehydrogenase (GAPDH) (LOC300904), mRNA [Source:RefSeq_dna;Acc:XR_008491] [ENSRNOT00000011090]		FALSE
A_42_P592059	0.00162254	0.00153471	0.086395	0.00794196	0.0655109	0.331995	0.727039	ENSRNOT00000001922	Znhit1_predicted	PREDICTED: Rattus norvegicus zinc finger, HIT domain containing 1 (predicted) (Znhit1_predicted), mRNA [XM_001076915]		FALSE
A_42_P523688	0.000565885	0.000187256	-0.0172443	-0.531649	-0.0127636	0.581702	0.823642	NM_001009283	RGD1304580	Rattus norvegicus similar to Hypothetical protein MGC38513 (RGD1304580), mRNA [NM_001009283]	NM_001009283	FALSE
A_44_P714885	0.00116562	0.000745999	0.696083	1.21643	0.114239	-0.451228	-0.209094	TC589847	TC589847			FALSE
A_44_P128151	0.0015077	0.00128035	0.736768	0.625566	-0.422008	0.197038	-0.189624	NM_001008886	RT1-S3	Rattus norvegicus RT1 class Ib, locus S3 (RT1-S3), mRNA [NM_001008886]	NM_001008886	FALSE
A_44_P437236	0.000842801	0.00039535	0.83158	0.903652	0.622542	0.0168714	0.463799	AW916017	AW916017	AW916017 EST347321 Rat gene index, normalized rat, norvegicus, Bento Soares Rattus norvegicus cDNA clone RGIDE94 5' end, mRNA sequence [AW916017]	AW916017	FALSE
A_44_P119405	0.00161682	0.00150311	0.209716	0.115609	0.242856	0.544499	0.644945	ENSRNOT00000022874	Cops7a_predicted	COP9 (constitutive photomorphogenic) homolog, subunit 7a [Source:RefSeq_peptide;Acc:NP_001040563] [ENSRNOT00000022874]		FALSE
A_44_P550145	0.00049293	0.000145766	3.62577	2.82124	2.57571	0.0885611	-0.749585	NM_139192	Scd1	Rattus norvegicus stearoyl-Coenzyme A desaturase 1 (Scd1), mRNA [NM_139192]	NM_139192	FALSE
A_42_P651334	0.00049293	0.000145911	0.0666697	-0.0638916	0.0627139	0.58994	0.635769	NM_001037346	Rps19	Rattus norvegicus ribosomal protein S19 (Rps19), mRNA [NM_001037346]	NM_001037346	FALSE
A_44_P501952	0.000245647	3.69357e-05	-0.140613	-0.156144	0.0367637	0.607893	0.610481	ENSRNOT00000002656	ENSRNOT00000002656	similar to ribosomal protein S2 (predicted) (RGD1559516_predicted), mRNA [Source:RefSeq_dna;Acc:XR_007535] [ENSRNOT00000002656]		FALSE
A_43_P16457	0.00157885	0.00141235	-0.443178	-0.206002	-0.41392	0.406629	1.16544	NM_001037208	Creld2	Rattus norvegicus cysteine-rich with EGF-like domains 2 (Creld2), mRNA [NM_001037208]	NM_001037208	FALSE
A_44_P1057074	0.00104019	0.000593853	0.200545	0.401502	0.553575	0.343049	-0.24171	XM_221050	XM_221050	Rattus norvegicus similar to fetal Alzheimer antigen isoform 2; bromodomain and PHD domain transcription factor; nucleosome remodeling factor, large subunit; fetal Alz-50 reactive clone 1 (LOC303617), mRNA [XM_221050]	XM_221050	FALSE
A_43_P11589	0.00080686	0.00037409	0.49987	0.174079	1.20724	1.39561	2.45637	NM_012863	Bhlhb8	Rattus norvegicus basic helix-loop-helix domain containing, class B, 8 (Bhlhb8), mRNA [NM_012863]	NM_012863	FALSE
A_44_P853879	0.00149455	0.00120489	0.746215	0.747325	-0.0593718	-0.0241747	-0.444788	TC624399	TC624399			FALSE
A_44_P448645	0.000891879	0.000439585	-0.171369	-0.281577	-0.0470852	0.264446	0.490547	NM_001007707	Brp16	Rattus norvegicus brain protein 16 (Brp16), mRNA [NM_001007707]	NM_001007707	FALSE
A_44_P853540	0.0015077	0.00127895	-0.013773	-0.0912282	0.475465	0.629155	0.687472	TC624870	TC624870			FALSE
A_44_P1045834	0.000481545	0.000133907	-0.349372	-0.380629	-0.312372	0.361707	0.865459	ENSRNOT00000026854	Gmppb_predicted	PREDICTED: Rattus norvegicus GDP-mannose pyrophosphorylase B (predicted) (Gmppb_predicted), mRNA [XM_343482]		FALSE
A_44_P344749	0.00063025	0.000215431	0.0972943	0.0776842	0.508089	0.807557	1.14538	XM_225257	XM_225257	Rattus norvegicus similar to expressed sequence AL022641 (LOC306869), mRNA [XM_225257]	XM_225257	FALSE
A_42_P755546	0.00092709	0.000474515	0.131045	-0.0569136	0.17796	0.437591	0.755337	NM_001017489	LOC498225	Rattus norvegicus similar to ligatin (LOC498225), mRNA [NM_001017489]	NM_001017489	FALSE
A_42_P817228	0.000191299	2.2608e-05	-0.113641	-0.118765	0.115374	0.717001	0.970393	NM_001004260	Slc22a18	Rattus norvegicus solute carrier family 22 (organic cation transporter), member 18 (Slc22a18), mRNA [NM_001004260]	NM_001004260	FALSE
A_44_P485640	2.62766e-05	8.12187e-07	-0.212047	-0.428751	-0.65023	0.101311	1.10095	ENSRNOT00000042056	RGD1565459_predicted	PREDICTED: Rattus norvegicus similar to ribosomal protein L10a (predicted) (RGD1565459_predicted), mRNA [XM_001081626]		FALSE
A_43_P12961	0.0015077	0.00127847	0.220383	0.0482459	0.299734	0.541188	0.648457	NM_053857	Eif4ebp1	Rattus norvegicus eukaryotic translation initiation factor 4E binding protein 1 (Eif4ebp1), mRNA [NM_053857]	NM_053857	FALSE
A_44_P777199	0.000492502	0.000141229	-0.0345497	-0.0925899	0.211522	0.542221	0.469995	NM_001008354	Mrrf	Rattus norvegicus mitochondrial ribosome recycling factor (Mrrf), mRNA [NM_001008354]	NM_001008354	FALSE
A_44_P204956	0.0012648	0.00086181	-0.0919153	-0.145263	0.0577649	0.356122	0.420588	NM_001014262	LOC366515	Rattus norvegicus similar to Wdr8 protein (LOC366515), mRNA [NM_001014262]	NM_001014262	FALSE
A_44_P222481	0.00161932	0.00152061	-0.727796	-0.536505	-0.210097	0.316385	0.992634	ENSRNOT00000023286	Mrps27_predicted	PREDICTED: Rattus norvegicus mitochondrial ribosomal protein S27 (predicted) (Mrps27_predicted), mRNA [XM_342180]		FALSE
A_42_P840729	0.00135017	0.000974575	0.777736	0.913468	0.579829	0.314076	-0.0375488	DV725094	DV725094	RVL17199 Wackym-Soares normalized rat vestibular cDNA library Rattus norvegicus cDNA 5', mRNA sequence [DV725094]	DV725094	FALSE
A_42_P673309	0.000977008	0.000538243	-0.0419774	-0.378569	-0.27049	0.139915	0.965045	NM_001037788	Styxl1	Rattus norvegicus serine/threonine/tyrosine interacting-like 1 (Styxl1), mRNA [NM_001037788]	NM_001037788	FALSE
A_42_P671442	0.00103797	0.000586984	-0.0392418	-0.13973	0.0117034	0.317073	0.584027	NM_001009636	RGD1308082	Rattus norvegicus similar to px19-like protein (RGD1308082), mRNA [NM_001009636]	NM_001009636	FALSE
A_44_P606742	0.00151107	0.0012927	0.262392	0.0304189	0.459834	0.713619	1.05185	XM_344995	Osbp_predicted	PREDICTED: Rattus norvegicus oxysterol binding protein (predicted) (Osbp_predicted), mRNA [XM_344995]	XM_344995	FALSE
A_44_P421179	0.00118062	0.000764186	-0.189664	-0.659189	-0.407499	0.696137	0.563435	BI275923	BI275923	BI275923 UI-R-CX0-bxi-b-01-0-UI.s1 UI-R-CX0 Rattus norvegicus cDNA clone UI-R-CX0-bxi-b-01-0-UI 3', mRNA sequence [BI275923]	BI275923	FALSE
A_44_P994783	0.00078953	0.000357442	0.116244	0.0905891	0.364916	0.710549	0.84411	XM_213217	RGD1311451_predicted	PREDICTED: Rattus norvegicus similar to RIKEN cDNA 1110025F24 (predicted) (RGD1311451_predicted), mRNA [XM_213217]	XM_213217	FALSE
A_44_P200065	0.00147445	0.00115275	-0.00859094	-0.0825169	0.1467	0.521601	0.536693	X82202	X82202	RNL19RP R.norvegicus RPL19 gene [X82202]	X82202	FALSE
A_42_P628764	0.00163243	0.00156185	0.162448	-0.0181224	0.213206	0.419129	0.558257	ENSRNOT00000011970	RGD1306936_predicted	PREDICTED: Rattus norvegicus similar to chromosome 7 open reading frame 30 (predicted) (RGD1306936_predicted), mRNA [XM_216139]		FALSE
A_44_P159040	0.000411501	0.000103249	-0.398175	-0.481148	0.00629139	0.637502	0.505548	NM_053549	Vegfb	Rattus norvegicus vascular endothelial growth factor B (Vegfb), mRNA [NM_053549]	NM_053549	FALSE
A_44_P407954	0.000748158	0.000316727	0.0166639	-0.21919	-0.454985	0.316364	0.472486	XM_228823	XM_228823	Rattus norvegicus similar to DKFZP586M1523 protein (LOC317408), mRNA [XM_228823]	XM_228823	FALSE
