# Supplementary material for: Analysis of Common and Specific Mechanisms of Liver Function Affected by Nitrotoluene Compounds
Source: PLoS One. 2011 Feb 8;6(2):e14662. doi: 10.1371/journal.pone.0014662 (PMC3035612; doi:10.1371/journal.pone.0014662)
Supplement: Table S11 — A table (supplementary table 11) providing a list of genes that were commonly significantly regulated by the 5 chemicals. (0.03 MB XLSX) [file pone.0014662.s011.xls]

## Sheet: Sheet0
Supplementary table 11 Common regulated genes
Normalized Ratio	ID	Notes	Symbol	Entrez Gene Name	Location	Type(s)	Drug(s)
1.299	A_42_P643574		AAAS	achalasia, adrenocortical insufficiency, alacrimia (Allgrove, triple-A)	Nucleus	other
2.057	A_44_P221974	D	ABCC3	ATP-binding cassette, sub-family C (CFTR/MRP), member 3	Plasma Membrane	transporter
2.146	A_42_P572725	D	ABCC3	ATP-binding cassette, sub-family C (CFTR/MRP), member 3	Plasma Membrane	transporter
2.267	A_43_P11754		AKR7A3	aldo-keto reductase family 7, member A3 (aflatoxin aldehyde reductase)	Cytoplasm	enzyme
1.348	A_44_P365286		ALDH1A1	aldehyde dehydrogenase 1 family, member A1	Cytoplasm	enzyme	disulfiram, chlorpropamide
1.035	A_43_P12247		ALDH1L1	aldehyde dehydrogenase 1 family, member L1	Cytoplasm	enzyme
1.503	A_44_P1030747		BSPRY	B-box and SPRY domain containing	Cytoplasm	other
1.165	A_44_P448645		C8ORF30A	chromosome 8 open reading frame 30A	unknown	other
1.226	A_44_P1030501		CCDC124	coiled-coil domain containing 124	unknown	other
1.255	A_44_P322518		CCT6A	chaperonin containing TCP1, subunit 6A (zeta 1)	Cytoplasm	other
1.147	A_42_P454929		CDC42EP5	CDC42 effector protein (Rho GTPase binding) 5	Cytoplasm	other
1.253	A_44_P281482		CHCHD6	coiled-coil-helix-coiled-coil-helix domain containing 6	unknown	other
1.353	A_44_P466507		CSTF3	cleavage stimulation factor, 3' pre-RNA, subunit 3, 77kDa	Nucleus	other
1.653	A_44_P183048		CTPS	CTP synthase	Nucleus	enzyme
1.309	A_44_P349148		DHODH	dihydroorotate dehydrogenase	Cytoplasm	enzyme	teriflunomide, leflunomide
1.414	A_44_P174374		EPHX1	epoxide hydrolase 1, microsomal (xenobiotic)	Cytoplasm	peptidase
1.327	A_44_P367767		FAM162A	family with sequence similarity 162, member A	Cytoplasm	other
1.350	A_44_P396496		FAM195A	family with sequence similarity 195, member A	unknown	other
1.251	A_44_P166447		FDX1L	ferredoxin 1-like	unknown	transporter
1.273	A_44_P254767		GSS	glutathione synthetase	Cytoplasm	enzyme
1.279	A_44_P728149		GSTM4	glutathione S-transferase mu 4	Cytoplasm	enzyme
1.960	A_43_P11776		GSTM5	glutathione S-transferase mu 5	Cytoplasm	enzyme
1.245	A_44_P262025		GTF3A	general transcription factor IIIA	Nucleus	transcription regulator
1.088	A_42_P799494		HTATIP2	HIV-1 Tat interactive protein 2, 30kDa	Nucleus	transcription regulator
1.127	A_43_P15154		IHH	Indian hedgehog homolog (Drosophila)	Extracellular Space	enzyme
1.536	A_44_P1008950		ISYNA1	inositol-3-phosphate synthase 1	unknown	enzyme
1.251	A_42_P755546		LGTN	ligatin	Cytoplasm	transporter
1.248	A_44_P416761		LMNA	lamin A/C	Nucleus	other
1.309	A_44_P466255		LOC690517	similar to Ornithine decarboxylase (ODC)	unknown	other
1.280	A_44_P1036685		MRPL12	mitochondrial ribosomal protein L12	Cytoplasm	other
1.271	A_42_P480108		MRPL24	mitochondrial ribosomal protein L24	unknown	other
1.299	A_44_P483313		MRPL38	mitochondrial ribosomal protein L38	unknown	other
1.171	A_42_P794613		MVD	mevalonate (diphospho) decarboxylase	Cytoplasm	enzyme
1.384	A_44_P104069		NHP2	NHP2 ribonucleoprotein homolog (yeast)	Nucleus	other
1.613	A_44_P476733		NQO1	NAD(P)H dehydrogenase, quinone 1	Cytoplasm	enzyme
1.477	A_43_P12236		OAT	ornithine aminotransferase (gyrate atrophy)	Cytoplasm	enzyme
1.406	A_43_P14163		ODC1	ornithine decarboxylase 1	Cytoplasm	enzyme	tazarotene, eflornithine
1.573	A_44_P179787		PANX2	pannexin 2	Plasma Membrane	transporter
1.222	A_43_P17743		PIR	pirin (iron-binding nuclear protein)	Nucleus	transcription regulator
1.179	A_44_P133344		PRMT7	protein arginine methyltransferase 7	Cytoplasm	enzyme
1.121	A_42_P634930		RCAN2	regulator of calcineurin 2	unknown	other
1.238	A_44_P138355		RGD1561232	similar to Keratin, type II cytoskeletal 8 (Cytokeratin 8) (Cytokeratin endo A)	unknown	other
1.300	A_44_P529240		RHBG	Rh family, B glycoprotein (gene/pseudogene)	Plasma Membrane	transporter
1.683	A_44_P534812		ROPN1	ropporin, rhophilin associated protein 1	Cytoplasm	other
1.911	A_44_P121347		SERPINA6	serpin peptidase inhibitor, clade A (alpha-1 antiproteinase, antitrypsin), member 6	Extracellular Space	other
1.361	A_42_P641234		SNRPA	small nuclear ribonucleoprotein polypeptide A	Nucleus	other
1.194	A_44_P412092		THOP1	thimet oligopeptidase 1	Cytoplasm	peptidase
1.317	A_44_P191753		WARS	tryptophanyl-tRNA synthetase	Cytoplasm	enzyme
